# Supplementary material for: Feasibility of multimodal metabolic analysis for detecting early changes in acute neuroinflammation
Source: J Neuroinflammation. 2026 May 4;23:228. doi: 10.1186/s12974-026-03839-7 (PMC13335137; doi:10.1186/s12974-026-03839-7)
Supplement: Supplementary file 6 — Supplementary Material 6. [file 12974_2026_3839_MOESM6_ESM.xlsx]

## Sheet: Table 1 - Student s t test
Table 1 - Student's t-test results of combined Untargeted Lipidomics, Untargeted Metabolomics, and Targeted Lipidomics results.
Metabolite Name	Group 1	Group 2	n1	n2	p - value	FDR p-value	Method	Method type	Fold Change	log2(FoldChange)	Mean LPS	Mean Saline	SDLPS	SD Saline	Mean ± SD LPS	Mean ± SD Saline
2-Hydroxybutyric acid	LPS	Saline	4	4	0.0172	0.413273	T-test	two.sided	0.556452	-0.845672	0.372	0.207	0.118	0.019	0.372 ± 0.118	0.207 ± 0.019
5-Hydroxyindole-3-acetic acid	LPS	Saline	4	4	0.472	0.748936	T-test	two.sided	1.11111	0.152003	0.009	0.01	0.001	0.003	0.009 ± 0.001	0.01 ± 0.003
Arginine	LPS	Saline	4	4	0.245	0.639227	T-test	two.sided	0.880829	-0.183066	0.193	0.17	0.022	0.031	0.193 ± 0.022	0.17 ± 0.031
Asparagine	LPS	Saline	4	4	0.612	0.839664	T-test	two.sided	0.952632	-0.0700097	0.38	0.362	0.048	0.048	0.38 ± 0.048	0.362 ± 0.048
Aspartic acid	LPS	Saline	4	4	0.0587	0.418133	T-test	two.sided	0.538462	-0.893085	0.052	0.028	0.016	0.014	0.052 ± 0.016	0.028 ± 0.014
CDCA_Asp	LPS	Saline	4	4	0.233	0.627047	T-test	two.sided	1.22188	0.289108	0.329	0.402	0.089	0.062	0.329 ± 0.089	0.402 ± 0.062
CDCA_Asp.1	LPS	Saline	4	4	0.213	0.619144	T-test	two.sided	1.23812	0.308151	5.85	7.243	1.664	1.013	5.85 ± 1.664	7.243 ± 1.013
CE 16:0	LPS	Saline	4	4	0.806	0.955669	T-test	two.sided	0.979657	-0.0296508	1.868	1.83	0.218	0.108	1.868 ± 0.218	1.83 ± 0.108
CE 18:1	LPS	Saline	4	4	0.339	0.686	T-test	two.sided	0.76306	-0.390132	9.935	7.581	4.232	6.931	9.935 ± 4.232	7.581 ± 6.931
CE 18:2	LPS	Saline	4	4	0.219	0.620802	T-test	two.sided	1.08654	0.119739	0.52	0.565	0.067	0.011	0.52 ± 0.067	0.565 ± 0.011
CE 18:3	LPS	Saline	4	4	0.611	0.839664	T-test	two.sided	1.05449	0.0765416	0.312	0.329	0.065	0.03	0.312 ± 0.065	0.329 ± 0.03
CE 20:3	LPS	Saline	4	4	0.679	0.878697	T-test	two.sided	0.887973	-0.171412	3.276	2.909	1.429	1.569	3.276 ± 1.429	2.909 ± 1.569
CE 20:3.1	LPS	Saline	4	4	0.282	0.648136	T-test	two.sided	2.17105	1.11839	0.152	0.33	0.035	0.302	0.152 ± 0.035	0.33 ± 0.302
CE 20:4	LPS	Saline	4	4	0.893	0.992783	T-test	two.sided	1.15175	0.203822	35.151	40.485	20.563	23.669	35.151 ± 20.563	40.485 ± 23.669
CE 20:4_CE 18:1	LPS	Saline	4	4	0.0408	0.413273	T-test	two.sided	1.17862	0.237101	5.688	6.704	0.476	0.649	5.688 ± 0.476	6.704 ± 0.649
CE 20:4.1	LPS	Saline	4	4	0.255	0.647352	T-test	two.sided	1.48617	0.571602	180.588	268.385	105.103	7.816	180.588 ± 105.103	268.385 ± 7.816
CE 20:5	LPS	Saline	4	4	0.147	0.572966	T-test	two.sided	0.773723	-0.370112	3.288	2.544	0.763	0.441	3.288 ± 0.763	2.544 ± 0.441
CE 20:5.1	LPS	Saline	4	4	0.283	0.648136	T-test	two.sided	1.32505	0.406049	4.347	5.76	2.252	1.337	4.347 ± 2.252	5.76 ± 1.337
CE 22:6	LPS	Saline	4	4	0.263	0.647352	T-test	two.sided	0.796992	-0.327362	0.266	0.212	0.07	0.047	0.266 ± 0.07	0.212 ± 0.047
CE 22:6.1	LPS	Saline	4	4	0.368	0.704541	T-test	two.sided	0.799451	-0.322919	0.364	0.291	0.102	0.101	0.364 ± 0.102	0.291 ± 0.101
Cer 18:1;2O-23:0	LPS	Saline	4	4	0.0515	0.418133	T-test	two.sided	0.73399	-0.446167	0.203	0.149	0.03	0.034	0.203 ± 0.03	0.149 ± 0.034
Cer 18:1;2O-24:0	LPS	Saline	4	4	0.329	0.681867	T-test	two.sided	0.853736	-0.228138	0.629	0.537	0.141	0.066	0.629 ± 0.141	0.537 ± 0.066
Cer 18:1;2O-25:0	LPS	Saline	4	4	0.163	0.576381	T-test	two.sided	1.41992	0.505812	0.512	0.727	0.259	0.14	0.512 ± 0.259	0.727 ± 0.14
Cer d18:1_22:0	LPS	Saline	4	4	0.56	0.814806	T-test	two.sided	1.09009	0.124447	0.555	0.605	0.293	0.119	0.555 ± 0.293	0.605 ± 0.119
Cer d18:1_24:1	LPS	Saline	4	4	0.97	0.999	T-test	two.sided	1.4955	0.580624	0.222	0.332	0.054	0.388	0.222 ± 0.054	0.332 ± 0.388
DG 16:0_18:1	LPS	Saline	4	4	0.498	0.765625	T-test	two.sided	0.690667	-0.533938	0.375	0.259	0.236	0.161	0.375 ± 0.236	0.259 ± 0.161
DG 16:0_18:2	LPS	Saline	4	4	0.832	0.95994	T-test	two.sided	0.951289	-0.0720438	0.349	0.332	0.291	0.159	0.349 ± 0.291	0.332 ± 0.159
DG 18:0_20:4	LPS	Saline	4	4	0.887	0.991013	T-test	two.sided	1.06361	0.0889736	0.393	0.418	0.219	0.346	0.393 ± 0.219	0.418 ± 0.346
DG 18:1_18:1	LPS	Saline	4	4	0.0471	0.413273	T-test	two.sided	3.4296	1.77804	0.277	0.95	0.121	0.781	0.277 ± 0.121	0.95 ± 0.781
DG 18:1_18:2	LPS	Saline	4	4	0.0307	0.413273	T-test	two.sided	3.04516	1.60652	0.62	1.888	0.237	1.338	0.62 ± 0.237	1.888 ± 1.338
DG 18:2_18:2	LPS	Saline	4	4	0.107	0.476636	T-test	two.sided	1.79476	0.843791	0.229	0.411	0.089	0.185	0.229 ± 0.089	0.411 ± 0.185
DG 18:2_18:2.1	LPS	Saline	4	4	0.54	0.803303	T-test	two.sided	1.41048	0.496187	0.229	0.323	0.085	0.15	0.229 ± 0.085	0.323 ± 0.15
DG 36:4	LPS	Saline	4	4	0.847	0.971642	T-test	two.sided	0.946695	-0.0790282	0.469	0.444	0.256	0.308	0.469 ± 0.256	0.444 ± 0.308
DG 36:4.1	LPS	Saline	4	4	0.451	0.746907	T-test	two.sided	0.664352	-0.589981	0.432	0.287	0.315	0.207	0.432 ± 0.315	0.287 ± 0.207
Fructose	LPS	Saline	4	4	0.544	0.804276	T-test	two.sided	1.07522	0.104628	11.5	12.365	0.648	2.179	11.5 ± 0.648	12.365 ± 2.179
GHCA	LPS	Saline	4	4	0.0636	0.418133	T-test	two.sided	0.112043	-3.15787	3.338	0.374	3.775	0.229	3.338 ± 3.775	0.374 ± 0.229
GHCA.1	LPS	Saline	4	4	0.348	0.686	T-test	two.sided	0.390024	-1.35837	3.328	1.298	3.775	1.738	3.328 ± 3.775	1.298 ± 1.738
GHDCA	LPS	Saline	4	4	0.324	0.679726	T-test	two.sided	0.624467	-0.679302	1.643	1.026	1.824	1.756	1.643 ± 1.824	1.026 ± 1.756
Glutamic acid	LPS	Saline	4	4	0.154	0.576381	T-test	two.sided	0.626391	-0.674864	1.258	0.788	0.456	0.251	1.258 ± 0.456	0.788 ± 0.251
Glutamine	LPS	Saline	4	4	0.0136	0.388733	T-test	two.sided	0.821261	-0.284088	11.9	9.773	1.055	0.707	11.9 ± 1.055	9.773 ± 0.707
Glyceraldehyde	LPS	Saline	4	4	0.395	0.705549	T-test	two.sided	1.29101	0.368495	2.835	3.66	0.362	1.396	2.835 ± 0.362	3.66 ± 1.396
Hex2Cer d18:1_14:0	LPS	Saline	4	4	0.929	0.992783	T-test	two.sided	1.04439	0.062664	0.428	0.447	0.368	0.303	0.428 ± 0.368	0.447 ± 0.303
HexCer d18:1_22:0	LPS	Saline	4	4	0.615	0.840418	T-test	two.sided	0.794271	-0.332297	0.384	0.305	0.166	0.084	0.384 ± 0.166	0.305 ± 0.084
HexCer d18:1_23:0	LPS	Saline	4	4	0.993	0.999	T-test	two.sided	1.24911	0.320901	0.281	0.351	0.066	0.312	0.281 ± 0.066	0.351 ± 0.312
HexCer d18:1_24:0	LPS	Saline	4	4	0.684	0.878697	T-test	two.sided	1.27446	0.349882	0.368	0.469	0.328	0.361	0.368 ± 0.328	0.469 ± 0.361
Indole-3-propionic acid	LPS	Saline	4	4	0.0695	0.418133	T-test	two.sided	2.10959	1.07696	0.292	0.616	0.141	0.323	0.292 ± 0.141	0.616 ± 0.323
LPC 14:0	LPS	Saline	4	4	0.508	0.774418	T-test	two.sided	1.13707	0.185316	0.518	0.589	0.223	0.16	0.518 ± 0.223	0.589 ± 0.16
LPC 16:0	LPS	Saline	4	4	0.491	0.76205	T-test	two.sided	1.25907	0.332355	0.193	0.243	0.087	0.094	0.193 ± 0.087	0.243 ± 0.094
LPC 16:0 [sn1]	LPS	Saline	4	4	0.534	0.799834	T-test	two.sided	1.07531	0.104758	5.736	6.168	1.013	0.992	5.736 ± 1.013	6.168 ± 0.992
LPC 16:0.1	LPS	Saline	4	4	0.859	0.98114	T-test	two.sided	1.01418	0.020309	0.917	0.93	0.205	0.137	0.917 ± 0.205	0.93 ± 0.137
LPC 16:1	LPS	Saline	4	4	0.07	0.418133	T-test	two.sided	0.25261	-1.98502	0.479	0.121	0.378	0.017	0.479 ± 0.378	0.121 ± 0.017
LPC 17:0	LPS	Saline	4	4	0.431	0.735488	T-test	two.sided	1.12403	0.168682	0.129	0.145	0.034	0.026	0.129 ± 0.034	0.145 ± 0.026
LPC 17:0.1	LPS	Saline	4	4	0.298	0.655218	T-test	two.sided	1.1866	0.246837	0.418	0.496	0.079	0.11	0.418 ± 0.079	0.496 ± 0.11
LPC 18:0	LPS	Saline	4	4	0.232	0.627047	T-test	two.sided	1.11095	0.151795	0.694	0.771	0.106	0.042	0.694 ± 0.106	0.771 ± 0.042
LPC 18:0 [sn1]	LPS	Saline	4	4	0.678	0.878697	T-test	two.sided	1.03163	0.0449216	4.806	4.958	0.792	0.346	4.806 ± 0.792	4.958 ± 0.346
LPC 18:1_LPC 18:1	LPS	Saline	4	4	0.206	0.619144	T-test	two.sided	1.248	0.319618	1.5	1.872	0.423	0.289	1.5 ± 0.423	1.872 ± 0.289
LPC 18:1_LPC 18:1.1	LPS	Saline	4	4	0.209	0.619144	T-test	two.sided	1.24272	0.313499	0.206	0.256	0.06	0.036	0.206 ± 0.06	0.256 ± 0.036
LPC 18:2	LPS	Saline	4	4	0.0293	0.413273	T-test	two.sided	1.37238	0.456678	0.572	0.785	0.109	0.094	0.572 ± 0.109	0.785 ± 0.094
LPC 18:2_LPC 18:2	LPS	Saline	4	4	0.0474	0.413273	T-test	two.sided	1.32201	0.402729	3.708	4.902	0.659	0.685	3.708 ± 0.659	4.902 ± 0.685
LPC 18:3	LPS	Saline	4	4	0.549	0.804731	T-test	two.sided	1.08203	0.113742	0.256	0.277	0.147	0.047	0.256 ± 0.147	0.277 ± 0.047
LPC 18:3 [sn1]	LPS	Saline	4	4	0.69	0.879814	T-test	two.sided	1.05556	0.0780025	0.144	0.152	0.034	0.025	0.144 ± 0.034	0.152 ± 0.025
LPC 20:0 [sn1] a	LPS	Saline	4	4	0.00797	0.3773	T-test	two.sided	1.78417	0.835255	0.417	0.744	0.109	0.112	0.417 ± 0.109	0.744 ± 0.112
LPC 20:1	LPS	Saline	4	4	0.0319	0.413273	T-test	two.sided	1.56757	0.648528	0.185	0.29	0.063	0.034	0.185 ± 0.063	0.29 ± 0.034
LPC 20:2	LPS	Saline	4	4	0.0267	0.413273	T-test	two.sided	1.79957	0.847655	0.938	1.688	0.359	0.336	0.938 ± 0.359	1.688 ± 0.336
LPC 20:4	LPS	Saline	4	4	0.137	0.552835	T-test	two.sided	1.26605	0.340336	2.819	3.569	0.647	0.621	2.819 ± 0.647	3.569 ± 0.621
LPC 20:4 [sn1]	LPS	Saline	4	4	0.18	0.6076	T-test	two.sided	1.25541	0.32816	0.231	0.29	0.066	0.039	0.231 ± 0.066	0.29 ± 0.039
LPC 20:4 [sn1].1	LPS	Saline	4	4	0.198	0.6174	T-test	two.sided	1.24	0.31034	0.275	0.341	0.079	0.046	0.275 ± 0.079	0.341 ± 0.046
LPC 20:5	LPS	Saline	4	4	0.806	0.955669	T-test	two.sided	1.11765	0.160465	0.272	0.304	0.124	0.316	0.272 ± 0.124	0.304 ± 0.316
LPC 20:5 [sn1]	LPS	Saline	4	4	0.343	0.686	T-test	two.sided	0.523179	-0.934624	0.453	0.237	0.344	0.213	0.453 ± 0.344	0.237 ± 0.213
LPC 20:5 [sn1].1	LPS	Saline	4	4	0.024	0.413273	T-test	two.sided	1.16559	0.221062	0.465	0.542	0.039	0.032	0.465 ± 0.039	0.542 ± 0.032
LPC 22:0 [sn2]	LPS	Saline	4	4	0.0831	0.437829	T-test	two.sided	1.32677	0.40792	0.254	0.337	0.065	0.041	0.254 ± 0.065	0.337 ± 0.041
LPC 22:5 n3 [sn1] [14_sn1]	LPS	Saline	4	4	0.227	0.627047	T-test	two.sided	0.392111	-1.35066	0.431	0.169	0.359	0.045	0.431 ± 0.359	0.169 ± 0.045
LPC 22:5 [sn1] n3_LPC 22:5 [sn2] n6	LPS	Saline	4	4	0.984	0.999	T-test	two.sided	0.943231	-0.0843163	0.229	0.216	0.128	0.097	0.229 ± 0.128	0.216 ± 0.097
LPC 22:6	LPS	Saline	4	4	0.95	0.999	T-test	two.sided	1.0163	0.0233325	0.368	0.374	0.103	0.101	0.368 ± 0.103	0.374 ± 0.101
LPC 22:6 [sn1]	LPS	Saline	4	4	0.682	0.878697	T-test	two.sided	0.701818	-0.510831	0.275	0.193	0.203	0.03	0.275 ± 0.203	0.193 ± 0.03
LPC O-18:1	LPS	Saline	4	4	0.456	0.746907	T-test	two.sided	0.637647	-0.64917	0.425	0.271	0.348	0.127	0.425 ± 0.348	0.271 ± 0.127
Lysine	LPS	Saline	4	4	0.291	0.648136	T-test	two.sided	0.752427	-0.410376	0.206	0.155	0.064	0.045	0.206 ± 0.064	0.155 ± 0.045
Ornithine	LPS	Saline	4	4	0.151	0.575478	T-test	two.sided	0.730159	-0.453718	0.063	0.046	0.015	0.016	0.063 ± 0.015	0.046 ± 0.016
Ornithine.1	LPS	Saline	4	4	0.237	0.630163	T-test	two.sided	1.21028	0.27534	10.448	12.645	0.823	3.236	10.448 ± 0.823	12.645 ± 3.236
PC 16:0_16:0	LPS	Saline	4	4	0.162	0.576381	T-test	two.sided	0.77149	-0.374281	2.792	2.154	0.667	0.452	2.792 ± 0.667	2.154 ± 0.452
PC 18:1_18:2	LPS	Saline	4	4	0.066	0.418133	T-test	two.sided	1.40701	0.492629	4.339	6.105	1.413	0.464	4.339 ± 1.413	6.105 ± 0.464
PC 30:0	LPS	Saline	4	4	0.904	0.992783	T-test	two.sided	0.981636	-0.0267398	0.599	0.588	0.197	0.212	0.599 ± 0.197	0.588 ± 0.212
PC 30:0.1	LPS	Saline	4	4	0.886	0.991013	T-test	two.sided	0.954545	-0.0671142	0.154	0.147	0.05	0.034	0.154 ± 0.05	0.147 ± 0.034
PC 31:0	LPS	Saline	4	4	0.253	0.647352	T-test	two.sided	2.35616	1.23644	0.146	0.344	0.027	0.355	0.146 ± 0.027	0.344 ± 0.355
PC 32:0	LPS	Saline	4	4	0.0629	0.418133	T-test	two.sided	0.735683	-0.442844	0.227	0.167	0.03	0.043	0.227 ± 0.03	0.167 ± 0.043
PC 32:1	LPS	Saline	4	4	0.424	0.730814	T-test	two.sided	0.769811	-0.377423	0.265	0.204	0.103	0.026	0.265 ± 0.103	0.204 ± 0.026
PC 32:1.1	LPS	Saline	4	4	0.964	0.999	T-test	two.sided	0.941353	-0.0871917	0.665	0.626	0.326	0.077	0.665 ± 0.326	0.626 ± 0.077
PC 32:2	LPS	Saline	4	4	0.127	0.531232	T-test	two.sided	1.37574	0.460207	0.338	0.465	0.135	0.046	0.338 ± 0.135	0.465 ± 0.046
PC 33:1	LPS	Saline	4	4	0.424	0.730814	T-test	two.sided	1.15261	0.204905	0.249	0.287	0.07	0.066	0.249 ± 0.07	0.287 ± 0.066
PC 34:0	LPS	Saline	4	4	0.377	0.704541	T-test	two.sided	0.864745	-0.209653	0.451	0.39	0.104	0.054	0.451 ± 0.104	0.39 ± 0.054
PC 34:0.1	LPS	Saline	4	4	0.439	0.739541	T-test	two.sided	0.91949	-0.121094	3.925	3.609	0.6	0.414	3.925 ± 0.6	3.609 ± 0.414
PC 34:1	LPS	Saline	4	4	0.44	0.739541	T-test	two.sided	0.817712	-0.290335	13.55	11.08	3.505	6.187	13.55 ± 3.505	11.08 ± 6.187
PC 34:2	LPS	Saline	4	4	0.0982	0.467814	T-test	two.sided	1.18437	0.244125	20.453	24.224	3.463	2.047	20.453 ± 3.463	24.224 ± 2.047
PC 34:2.1	LPS	Saline	4	4	0.879	0.991013	T-test	two.sided	1.01961	0.0280144	1.173	1.196	0.264	0.246	1.173 ± 0.264	1.196 ± 0.246
PC 34:3	LPS	Saline	4	4	0.899	0.992783	T-test	two.sided	0.729885	-0.454259	0.348	0.254	0.323	0.034	0.348 ± 0.323	0.254 ± 0.034
PC 34:3.1	LPS	Saline	4	4	0.932	0.992783	T-test	two.sided	0.75	-0.415037	0.372	0.279	0.341	0.041	0.372 ± 0.341	0.279 ± 0.041
PC 34:3.2	LPS	Saline	4	4	0.913	0.992783	T-test	two.sided	1.00761	0.0109434	0.394	0.397	0.22	0.25	0.394 ± 0.22	0.397 ± 0.25
PC 34:3.3	LPS	Saline	4	4	0.454	0.746907	T-test	two.sided	0.667774	-0.582568	0.301	0.201	0.206	0.025	0.301 ± 0.206	0.201 ± 0.025
PC 34:4	LPS	Saline	4	4	0.0762	0.418133	T-test	two.sided	1.51628	0.600535	0.215	0.326	0.1	0.033	0.215 ± 0.1	0.326 ± 0.033
PC 35:1	LPS	Saline	4	4	0.67	0.878697	T-test	two.sided	1.1046	0.143527	0.239	0.264	0.086	0.092	0.239 ± 0.086	0.264 ± 0.092
PC 35:2	LPS	Saline	4	4	0.047	0.413273	T-test	two.sided	1.44595	0.532014	0.148	0.214	0.035	0.041	0.148 ± 0.035	0.214 ± 0.041
PC 35:2.1	LPS	Saline	4	4	0.186	0.6076	T-test	two.sided	0.675439	-0.566103	0.57	0.385	0.101	0.373	0.57 ± 0.101	0.385 ± 0.373
PC 35:2.2	LPS	Saline	4	4	0.219	0.620802	T-test	two.sided	1.22764	0.295884	1.498	1.839	0.396	0.313	1.498 ± 0.396	1.839 ± 0.313
PC 35:3	LPS	Saline	4	4	0.868	0.982587	T-test	two.sided	0.754821	-0.405794	0.363	0.274	0.413	0.081	0.363 ± 0.413	0.274 ± 0.081
PC 35:4_PC 15:0_20:4	LPS	Saline	4	4	0.0714	0.418133	T-test	two.sided	1.46599	0.551872	0.294	0.431	0.091	0.104	0.294 ± 0.091	0.431 ± 0.104
PC 36:0	LPS	Saline	4	4	0.826	0.957155	T-test	two.sided	0.957468	-0.062704	1.011	0.968	0.256	0.178	1.011 ± 0.256	0.968 ± 0.178
PC 36:1_PC 18:0_18:1	LPS	Saline	4	4	0.922	0.992783	T-test	two.sided	0.889523	-0.168896	5.784	5.145	3.972	0.785	5.784 ± 3.972	5.145 ± 0.785
PC 36:2	LPS	Saline	4	4	0.757	0.933996	T-test	two.sided	1.01046	0.0150152	3.441	3.477	0.221	0.117	3.441 ± 0.221	3.477 ± 0.117
PC 36:2.1	LPS	Saline	4	4	0.0897	0.4459	T-test	two.sided	1.45216	0.538201	0.648	0.941	0.186	0.234	0.648 ± 0.186	0.941 ± 0.234
PC 36:2.2	LPS	Saline	4	4	0.324	0.679726	T-test	two.sided	1.35783	0.441299	43.169	58.616	26.327	2.793	43.169 ± 26.327	58.616 ± 2.793
PC 36:3	LPS	Saline	4	4	0.966	0.999	T-test	two.sided	1.03957	0.0559846	0.278	0.289	0.081	0.098	0.278 ± 0.081	0.289 ± 0.098
PC 36:3.1	LPS	Saline	4	4	0.241	0.635869	T-test	two.sided	1.22768	0.295933	0.448	0.55	0.129	0.104	0.448 ± 0.129	0.55 ± 0.104
PC 36:3.2	LPS	Saline	4	4	0.157	0.576381	T-test	two.sided	1.26748	0.341964	2.703	3.426	0.833	0.446	2.703 ± 0.833	3.426 ± 0.446
PC 36:4	LPS	Saline	4	4	0.72	0.902566	T-test	two.sided	1.01996	0.0285064	0.451	0.46	0.056	0.019	0.451 ± 0.056	0.46 ± 0.019
PC 36:4_PC 16:0_20:4	LPS	Saline	4	4	0.268	0.647352	T-test	two.sided	1.45097	0.537013	30.672	44.504	18.427	2.756	30.672 ± 18.427	44.504 ± 2.756
PC 36:4_PC 18:2_18:2	LPS	Saline	4	4	0.0104	0.3773	T-test	two.sided	1.58745	0.666709	5.003	7.942	1.147	1.118	5.003 ± 1.147	7.942 ± 1.118
PC 36:4_PC 34:1	LPS	Saline	4	4	0.795	0.955669	T-test	two.sided	1.01405	0.0201282	1.21	1.227	0.183	0.062	1.21 ± 0.183	1.227 ± 0.062
PC 36:4.1	LPS	Saline	4	4	0.0357	0.413273	T-test	two.sided	0.243286	-2.03928	0.633	0.154	0.334	0.02	0.633 ± 0.334	0.154 ± 0.02
PC 36:4.2	LPS	Saline	4	4	0.591	0.83421	T-test	two.sided	1.38803	0.473035	0.451	0.626	0.377	0.419	0.451 ± 0.377	0.626 ± 0.419
PC 36:5	LPS	Saline	4	4	0.861	0.98114	T-test	two.sided	0.83368	-0.262435	0.481	0.401	0.318	0.101	0.481 ± 0.318	0.401 ± 0.101
PC 36:5.1	LPS	Saline	4	4	0.0233	0.413273	T-test	two.sided	1.73107	0.791664	0.383	0.663	0.135	0.096	0.383 ± 0.135	0.663 ± 0.096
PC 36:5.2	LPS	Saline	4	4	0.29	0.648136	T-test	two.sided	0.62087	-0.687638	0.575	0.357	0.317	0.078	0.575 ± 0.317	0.357 ± 0.078
PC 36:5.3	LPS	Saline	4	4	0.868	0.982587	T-test	two.sided	0.951501	-0.0717227	0.433	0.412	0.225	0.071	0.433 ± 0.225	0.412 ± 0.071
PC 36:5.4	LPS	Saline	4	4	0.325	0.679726	T-test	two.sided	1.82105	0.864773	0.285	0.519	0.116	0.328	0.285 ± 0.116	0.519 ± 0.328
PC 37:2	LPS	Saline	4	4	0.167	0.578596	T-test	two.sided	1.21569	0.281771	1.428	1.736	0.299	0.255	1.428 ± 0.299	1.736 ± 0.255
PC 37:2.1	LPS	Saline	4	4	0.0753	0.418133	T-test	two.sided	1.34156	0.423916	0.243	0.326	0.052	0.057	0.243 ± 0.052	0.326 ± 0.057
PC 37:4	LPS	Saline	4	4	0.0485	0.413273	T-test	two.sided	1.32012	0.400669	1.337	1.765	0.27	0.226	1.337 ± 0.27	1.765 ± 0.226
PC 37:5	LPS	Saline	4	4	0.1	0.469863	T-test	two.sided	1.53244	0.615833	0.524	0.803	0.287	0.078	0.524 ± 0.287	0.803 ± 0.078
PC 38:1	LPS	Saline	4	4	0.814	0.956171	T-test	two.sided	1.02752	0.0391706	0.436	0.448	0.326	0.2	0.436 ± 0.326	0.448 ± 0.2
PC 38:1.1	LPS	Saline	4	4	0.807	0.955669	T-test	two.sided	1.00694	0.00998409	0.432	0.435	0.227	0.111	0.432 ± 0.227	0.435 ± 0.111
PC 38:2	LPS	Saline	4	4	0.0674	0.418133	T-test	two.sided	1.30147	0.380143	1.224	1.593	0.248	0.166	1.224 ± 0.248	1.593 ± 0.166
PC 38:3	LPS	Saline	4	4	0.422	0.730814	T-test	two.sided	0.90285	-0.147441	1.719	1.552	0.279	0.256	1.719 ± 0.279	1.552 ± 0.256
PC 38:4	LPS	Saline	4	4	0.0868	0.437829	T-test	two.sided	1.04477	0.0631875	3.261	3.407	0.064	0.127	3.261 ± 0.064	3.407 ± 0.127
PC 38:4_PC 18:0_20:4	LPS	Saline	4	4	0.203	0.619144	T-test	two.sided	1.11314	0.154637	51.997	57.88	7.32	3.57	51.997 ± 7.32	57.88 ± 3.57
PC 38:4_PC 36:1	LPS	Saline	4	4	0.966	0.999	T-test	two.sided	0.889201	-0.169419	0.713	0.634	0.464	0.09	0.713 ± 0.464	0.634 ± 0.09
PC 38:4.1	LPS	Saline	4	4	0.575	0.822631	T-test	two.sided	0.725514	-0.462925	0.827	0.6	0.533	0.116	0.827 ± 0.533	0.6 ± 0.116
PC 38:4.2	LPS	Saline	4	4	0.011	0.3773	T-test	two.sided	1.88013	0.910836	1.485	2.792	0.412	0.43	1.485 ± 0.412	2.792 ± 0.43
PC 38:5	LPS	Saline	4	4	0.0322	0.413273	T-test	two.sided	1.3254	0.406424	0.126	0.167	0.022	0.019	0.126 ± 0.022	0.167 ± 0.019
PC 38:5.1	LPS	Saline	4	4	0.466	0.746907	T-test	two.sided	0.824593	-0.278246	0.553	0.456	0.188	0.184	0.553 ± 0.188	0.456 ± 0.184
PC 38:5.2	LPS	Saline	4	4	0.631	0.855466	T-test	two.sided	1.06597	0.0921698	0.864	0.921	0.815	0.71	0.864 ± 0.815	0.921 ± 0.71
PC 38:5.3	LPS	Saline	4	4	0.00463	0.3773	T-test	two.sided	1.50486	0.58963	9.977	15.014	1.587	1.417	9.977 ± 1.587	15.014 ± 1.417
PC 38:5.4	LPS	Saline	4	4	0.661	0.87465	T-test	two.sided	0.671514	-0.57451	1.169	0.785	0.762	0.159	1.169 ± 0.762	0.785 ± 0.159
PC 38:6	LPS	Saline	4	4	0.601	0.837364	T-test	two.sided	1.05479	0.076962	0.219	0.231	0.061	0.025	0.219 ± 0.061	0.231 ± 0.025
PC 38:6.1	LPS	Saline	4	4	0.00944	0.3773	T-test	two.sided	1.61793	0.694153	0.513	0.83	0.133	0.076	0.513 ± 0.133	0.83 ± 0.076
PC 38:6.2	LPS	Saline	4	4	0.0456	0.413273	T-test	two.sided	1.67	0.739848	0.2	0.334	0.069	0.074	0.2 ± 0.069	0.334 ± 0.074
PC 38:6.3	LPS	Saline	4	4	0.5	0.765625	T-test	two.sided	0.754254	-0.406878	9.168	6.915	5.814	6.82	9.168 ± 5.814	6.915 ± 6.82
PC 38:6.4	LPS	Saline	4	4	0.0033	0.3773	T-test	two.sided	1.62207	0.697835	2.601	4.219	0.428	0.539	2.601 ± 0.428	4.219 ± 0.539
PC 38:7	LPS	Saline	4	4	0.416	0.728	T-test	two.sided	0.636905	-0.65085	0.504	0.321	0.363	0.351	0.504 ± 0.363	0.321 ± 0.351
PC 38:7.1	LPS	Saline	4	4	0.93	0.992783	T-test	two.sided	0.714286	-0.485427	0.301	0.215	0.303	0.057	0.301 ± 0.303	0.215 ± 0.057
PC 39:6	LPS	Saline	4	4	0.984	0.999	T-test	two.sided	0.988406	-0.0168246	0.345	0.341	0.126	0.106	0.345 ± 0.126	0.341 ± 0.106
PC 40:2	LPS	Saline	4	4	0.23	0.627047	T-test	two.sided	1.49915	0.584143	0.587	0.88	0.246	0.368	0.587 ± 0.246	0.88 ± 0.368
PC 40:4	LPS	Saline	4	4	0.266	0.647352	T-test	two.sided	0.722222	-0.469485	0.666	0.481	0.242	0.156	0.666 ± 0.242	0.481 ± 0.156
PC 40:4.1	LPS	Saline	4	4	0.038	0.413273	T-test	two.sided	1.68919	0.756331	0.296	0.5	0.118	0.087	0.296 ± 0.118	0.5 ± 0.087
PC 40:5	LPS	Saline	4	4	0.0633	0.418133	T-test	two.sided	1.36842	0.452512	0.171	0.234	0.047	0.019	0.171 ± 0.047	0.234 ± 0.019
PC 40:5.1	LPS	Saline	4	4	0.385	0.705549	T-test	two.sided	0.643137	-0.636801	0.765	0.492	0.454	0.218	0.765 ± 0.454	0.492 ± 0.218
PC 40:5.2	LPS	Saline	4	4	0.0336	0.413273	T-test	two.sided	1.36152	0.445223	2.152	2.93	0.446	0.332	2.152 ± 0.446	2.93 ± 0.332
PC 40:6	LPS	Saline	4	4	0.376	0.704541	T-test	two.sided	0.850679	-0.233314	0.221	0.188	0.056	0.031	0.221 ± 0.056	0.188 ± 0.031
PC 40:6.1	LPS	Saline	4	4	0.0271	0.413273	T-test	two.sided	1.42775	0.513739	0.173	0.247	0.044	0.019	0.173 ± 0.044	0.247 ± 0.019
PC 40:6.2	LPS	Saline	4	4	0.212	0.619144	T-test	two.sided	2.23834	1.16243	0.193	0.432	0.101	0.287	0.193 ± 0.101	0.432 ± 0.287
PC 40:6.3	LPS	Saline	4	4	0.205	0.619144	T-test	two.sided	0.776364	-0.365196	11	8.54	3.103	1.201	11 ± 3.103	8.54 ± 1.201
PC 40:6.4	LPS	Saline	4	4	0.0275	0.413273	T-test	two.sided	2.07893	1.05584	1.419	2.95	0.543	0.606	1.419 ± 0.543	2.95 ± 0.606
PC 40:7	LPS	Saline	4	4	0.0589	0.418133	T-test	two.sided	1.37156	0.455817	0.218	0.299	0.055	0.042	0.218 ± 0.055	0.299 ± 0.042
PC 40:7.1	LPS	Saline	4	4	0.997	0.999	T-test	two.sided	0.866197	-0.207233	0.284	0.246	0.19	0.029	0.284 ± 0.19	0.246 ± 0.029
PC 40:7.2	LPS	Saline	4	4	0.0743	0.418133	T-test	two.sided	1.22819	0.296537	1.284	1.577	0.17	0.216	1.284 ± 0.17	1.577 ± 0.216
PC 40:8	LPS	Saline	4	4	0.513	0.77515	T-test	two.sided	0.473186	-1.07952	0.317	0.15	0.372	0.021	0.317 ± 0.372	0.15 ± 0.021
PC 42:1	LPS	Saline	4	4	0.561	0.814806	T-test	two.sided	1.07979	0.110747	0.188	0.203	0.068	0.034	0.188 ± 0.068	0.203 ± 0.034
PC 42:2	LPS	Saline	4	4	0.0938	0.453146	T-test	two.sided	1.38177	0.466521	0.406	0.561	0.1	0.11	0.406 ± 0.1	0.561 ± 0.11
PC 42:2.1	LPS	Saline	4	4	0.291	0.648136	T-test	two.sided	1.27667	0.352389	0.553	0.706	0.293	0.141	0.553 ± 0.293	0.706 ± 0.141
PC 42:6	LPS	Saline	4	4	0.275	0.648136	T-test	two.sided	0.549123	-0.864799	0.57	0.313	0.344	0.36	0.57 ± 0.344	0.313 ± 0.36
PC 42:6.1	LPS	Saline	4	4	0.136	0.552835	T-test	two.sided	1.60331	0.68105	0.363	0.582	0.18	0.113	0.363 ± 0.18	0.582 ± 0.113
PC 42:6.2	LPS	Saline	4	4	0.145	0.571667	T-test	two.sided	1.88194	0.912224	0.288	0.542	0.133	0.249	0.288 ± 0.133	0.542 ± 0.249
PC O-32:0	LPS	Saline	4	4	0.166	0.578596	T-test	two.sided	0.790514	-0.339137	0.253	0.2	0.028	0.064	0.253 ± 0.028	0.2 ± 0.064
PC O-32:1	LPS	Saline	4	4	0.176	0.60368	T-test	two.sided	0.860837	-0.216187	0.812	0.699	0.084	0.118	0.812 ± 0.084	0.699 ± 0.118
PC O-34:0	LPS	Saline	4	4	0.266	0.647352	T-test	two.sided	1.3874	0.472389	0.524	0.727	0.329	0.1	0.524 ± 0.329	0.727 ± 0.1
PC O-34:1	LPS	Saline	4	4	0.461	0.746907	T-test	two.sided	1.10101	0.138828	1.683	1.853	0.518	0.209	1.683 ± 0.518	1.853 ± 0.209
PC O-34:2	LPS	Saline	4	4	0.808	0.955669	T-test	two.sided	0.775794	-0.366255	0.504	0.391	0.401	0.331	0.504 ± 0.401	0.391 ± 0.331
PC O-34:2.1	LPS	Saline	4	4	0.465	0.746907	T-test	two.sided	1.11278	0.154171	0.266	0.296	0.038	0.058	0.266 ± 0.038	0.296 ± 0.058
PC O-34:3	LPS	Saline	4	4	0.479	0.750215	T-test	two.sided	0.668731	-0.580503	0.646	0.432	0.35	0.361	0.646 ± 0.35	0.432 ± 0.361
PC O-35:0	LPS	Saline	4	4	0.266	0.647352	T-test	two.sided	0.800422	-0.321167	1.894	1.516	0.462	0.382	1.894 ± 0.462	1.516 ± 0.382
PC O-36:2	LPS	Saline	4	4	0.378	0.704541	T-test	two.sided	1.25483	0.327488	0.259	0.325	0.148	0.088	0.259 ± 0.148	0.325 ± 0.088
PC O-36:3	LPS	Saline	4	4	0.598	0.837364	T-test	two.sided	1.17949	0.23816	0.312	0.368	0.184	0.146	0.312 ± 0.184	0.368 ± 0.146
PC O-36:3.1	LPS	Saline	4	4	0.795	0.955669	T-test	two.sided	1.18876	0.249451	0.249	0.296	0.196	0.26	0.249 ± 0.196	0.296 ± 0.26
PC O-36:4	LPS	Saline	4	4	0.0768	0.418133	T-test	two.sided	1.48718	0.572579	0.195	0.29	0.065	0.069	0.195 ± 0.065	0.29 ± 0.069
PC O-36:4.1	LPS	Saline	4	4	0.377	0.704541	T-test	two.sided	1.46844	0.554283	0.301	0.442	0.184	0.294	0.301 ± 0.184	0.442 ± 0.294
PC O-36:4.2	LPS	Saline	4	4	0.953	0.999	T-test	two.sided	1.01522	0.0217861	1.183	1.201	0.088	0.196	1.183 ± 0.088	1.201 ± 0.196
PC O-36:5	LPS	Saline	4	4	0.915	0.992783	T-test	two.sided	0.98	-0.0291463	0.2	0.196	0.042	0.034	0.2 ± 0.042	0.196 ± 0.034
PC O-36:5.1	LPS	Saline	4	4	0.998	0.999	T-test	two.sided	0.991718	-0.0119975	0.483	0.479	0.106	0.067	0.483 ± 0.106	0.479 ± 0.067
PC O-38:3	LPS	Saline	4	4	0.11	0.481937	T-test	two.sided	1.68119	0.749485	0.436	0.733	0.278	0.158	0.436 ± 0.278	0.733 ± 0.158
PC O-38:4	LPS	Saline	4	4	0.823	0.957155	T-test	two.sided	1.01124	0.0161197	0.267	0.27	0.06	0.015	0.267 ± 0.06	0.27 ± 0.015
PC O-38:5	LPS	Saline	4	4	0.761	0.935566	T-test	two.sided	0.943327	-0.0841698	0.547	0.516	0.294	0.439	0.547 ± 0.294	0.516 ± 0.439
PC O-38:5.1	LPS	Saline	4	4	0.396	0.705549	T-test	two.sided	1.25043	0.32242	0.587	0.734	0.29	0.161	0.587 ± 0.29	0.734 ± 0.161
PC O-38:5.2	LPS	Saline	4	4	0.208	0.619144	T-test	two.sided	1.14146	0.190875	1.223	1.396	0.247	0.066	1.223 ± 0.247	1.396 ± 0.066
PC O-38:5.3	LPS	Saline	4	4	0.342	0.686	T-test	two.sided	0.779661	-0.359081	0.177	0.138	0.072	0.015	0.177 ± 0.072	0.138 ± 0.015
PC O-38:6	LPS	Saline	4	4	0.574	0.822631	T-test	two.sided	1.54839	0.630766	0.155	0.24	0.023	0.205	0.155 ± 0.023	0.24 ± 0.205
PC O-38:6.1	LPS	Saline	4	4	0.834	0.95994	T-test	two.sided	1.00556	0.00799279	0.18	0.181	0.053	0.022	0.18 ± 0.053	0.181 ± 0.022
PC O-40:4_HexCer 18:1;2O-24:2;O	LPS	Saline	4	4	0.693	0.880367	T-test	two.sided	0.924214	-0.1137	0.541	0.5	0.147	0.132	0.541 ± 0.147	0.5 ± 0.132
PC O-40:5	LPS	Saline	4	4	0.0723	0.418133	T-test	two.sided	0.512593	-0.964115	0.675	0.346	0.179	0.163	0.675 ± 0.179	0.346 ± 0.163
PC O-40:5.1	LPS	Saline	4	4	0.675	0.878697	T-test	two.sided	0.685422	-0.544936	0.391	0.268	0.401	0.213	0.391 ± 0.401	0.268 ± 0.213
PC O-40:6	LPS	Saline	4	4	0.465	0.746907	T-test	two.sided	0.413043	-1.27563	0.322	0.133	0.404	0.016	0.322 ± 0.404	0.133 ± 0.016
PC O-40:6.1	LPS	Saline	4	4	0.0848	0.437829	T-test	two.sided	0.277027	-1.8519	0.444	0.123	0.359	0.022	0.444 ± 0.359	0.123 ± 0.022
PC P_18:0_22:6	LPS	Saline	4	4	0.346	0.686	T-test	two.sided	0.525316	-0.928741	0.316	0.166	0.285	0.022	0.316 ± 0.285	0.166 ± 0.022
PC P_18:0_22:6.1	LPS	Saline	4	4	0.608	0.839664	T-test	two.sided	0.812604	-0.299376	0.603	0.49	0.389	0.428	0.603 ± 0.389	0.49 ± 0.428
PE 16:0_18:2	LPS	Saline	4	4	0.0482	0.413273	T-test	two.sided	1.69667	0.762703	0.3	0.509	0.101	0.11	0.3 ± 0.101	0.509 ± 0.11
PE 16:0_20:4_PE 34:1	LPS	Saline	4	4	0.0863	0.437829	T-test	two.sided	1.77612	0.828729	0.268	0.476	0.105	0.187	0.268 ± 0.105	0.476 ± 0.187
PE 16:0_22:6_PE 36:3	LPS	Saline	4	4	0.103	0.471053	T-test	two.sided	1.60678	0.684172	0.295	0.474	0.151	0.092	0.295 ± 0.151	0.474 ± 0.092
PE 18:1_18:2	LPS	Saline	4	4	0.798	0.955669	T-test	two.sided	1.03066	0.043569	0.424	0.437	0.252	0.177	0.424 ± 0.252	0.437 ± 0.177
PE 36:1.1	LPS	Saline	4	4	0.749	0.930822	T-test	two.sided	0.713793	-0.486422	0.29	0.207	0.256	0.083	0.29 ± 0.256	0.207 ± 0.083
PE O-16:0_22:6_PE P_18:0_20:5	LPS	Saline	4	4	0.93	0.992783	T-test	two.sided	0.984526	-0.0224986	0.517	0.509	0.141	0.153	0.517 ± 0.141	0.509 ± 0.153
PE O-38:5_PE P_38:4	LPS	Saline	4	4	0.352	0.686	T-test	two.sided	0.818471	-0.288996	0.628	0.514	0.185	0.13	0.628 ± 0.185	0.514 ± 0.13
PE O-38:6	LPS	Saline	4	4	0.942	0.999	T-test	two.sided	0.963636	-0.0534393	0.22	0.212	0.096	0.064	0.22 ± 0.096	0.212 ± 0.064
PE P_16:0_22:6	LPS	Saline	4	4	0.483	0.753041	T-test	two.sided	1.1385	0.18714	0.361	0.411	0.148	0.082	0.361 ± 0.148	0.411 ± 0.082
PE P_18:0_22:6	LPS	Saline	4	4	0.469	0.748219	T-test	two.sided	0.800464	-0.321092	0.431	0.345	0.183	0.125	0.431 ± 0.183	0.345 ± 0.125
PI 36:2	LPS	Saline	4	4	0.161	0.576381	T-test	two.sided	1.54902	0.631355	0.408	0.632	0.185	0.171	0.408 ± 0.185	0.632 ± 0.171
PI 36:4	LPS	Saline	4	4	0.978	0.999	T-test	two.sided	0.787611	-0.344446	0.339	0.267	0.374	0.177	0.339 ± 0.374	0.267 ± 0.177
PI 38:4	LPS	Saline	4	4	0.921	0.992783	T-test	two.sided	0.998684	-0.00189953	0.76	0.759	0.173	0.102	0.76 ± 0.173	0.759 ± 0.102
PI 38:7	LPS	Saline	4	4	0.117	0.501637	T-test	two.sided	3.125	1.64386	0.12	0.375	0.015	0.399	0.12 ± 0.015	0.375 ± 0.399
Proline	LPS	Saline	4	4	0.285	0.648136	T-test	two.sided	0.863636	-0.211504	0.286	0.247	0.057	0.018	0.286 ± 0.057	0.247 ± 0.018
Serine	LPS	Saline	4	4	0.375	0.704541	T-test	two.sided	0.863931	-0.211012	0.463	0.4	0.11	0.061	0.463 ± 0.11	0.4 ± 0.061
SM 34:1;2O	LPS	Saline	4	4	0.29	0.648136	T-test	two.sided	0.841594	-0.248803	1.957	1.647	0.497	0.06	1.957 ± 0.497	1.647 ± 0.06
SM 34:1;2O.1	LPS	Saline	4	4	0.0531	0.418133	T-test	two.sided	0.803681	-0.315305	0.163	0.131	0.026	0.004	0.163 ± 0.026	0.131 ± 0.004
SM 34:2;2O	LPS	Saline	4	4	0.216	0.620802	T-test	two.sided	0.309623	-1.69141	0.478	0.148	0.412	0.033	0.478 ± 0.412	0.148 ± 0.033
SM 35:1;2O	LPS	Saline	4	4	0.952	0.999	T-test	two.sided	0.970248	-0.0435746	0.605	0.587	0.174	0.103	0.605 ± 0.174	0.587 ± 0.103
SM 36:1;2O	LPS	Saline	4	4	0.38	0.704541	T-test	two.sided	0.833006	-0.263601	0.509	0.424	0.125	0.101	0.509 ± 0.125	0.424 ± 0.101
SM 38:1;2O	LPS	Saline	4	4	0.103	0.471053	T-test	two.sided	0.813008	-0.298658	0.369	0.3	0.046	0.055	0.369 ± 0.046	0.3 ± 0.055
SM 39:1;2O	LPS	Saline	4	4	0.528	0.794316	T-test	two.sided	0.935252	-0.0965733	0.139	0.13	0.022	0.015	0.139 ± 0.022	0.13 ± 0.015
SM 40:1;2O	LPS	Saline	4	4	0.995	0.999	T-test	two.sided	0.959106	-0.0602371	5.551	5.324	2.046	0.502	5.551 ± 2.046	5.324 ± 0.502
SM 40:1;2O.1	LPS	Saline	4	4	0.548	0.804731	T-test	two.sided	1.08977	0.124028	1.281	1.396	0.485	0.249	1.281 ± 0.485	1.396 ± 0.249
SM 41:1;2O	LPS	Saline	4	4	0.338	0.686	T-test	two.sided	0.9	-0.152003	0.65	0.585	0.083	0.091	0.65 ± 0.083	0.585 ± 0.091
SM 41:1;2O.1	LPS	Saline	4	4	0.658	0.87465	T-test	two.sided	0.964157	-0.0526602	4.157	4.008	0.349	0.678	4.157 ± 0.349	4.008 ± 0.678
SM 41:2;2O	LPS	Saline	4	4	0.188	0.60834	T-test	two.sided	0.61347	-0.704935	0.683	0.419	0.259	0.348	0.683 ± 0.259	0.419 ± 0.348
SM 42:1;2O	LPS	Saline	4	4	0.416	0.728	T-test	two.sided	1.09513	0.131103	3.101	3.396	0.581	0.428	3.101 ± 0.581	3.396 ± 0.428
SM 42:2;2O	LPS	Saline	4	4	0.283	0.648136	T-test	two.sided	0.840477	-0.250719	3.686	3.098	0.75	0.59	3.686 ± 0.75	3.098 ± 0.59
SM 42:2;2O.1	LPS	Saline	4	4	0.301	0.655608	T-test	two.sided	0.680879	-0.55453	16.113	10.971	3.812	6.677	16.113 ± 3.812	10.971 ± 6.677
SM 42:3;2O	LPS	Saline	4	4	0.185	0.6076	T-test	two.sided	0.615458	-0.700268	1.048	0.645	0.512	0.178	1.048 ± 0.512	0.645 ± 0.178
SM 43:1;2O	LPS	Saline	4	4	0.496	0.765625	T-test	two.sided	1.0841	0.116503	1.082	1.173	0.14	0.195	1.082 ± 0.14	1.173 ± 0.195
SM 44:2;2O	LPS	Saline	4	4	0.769	0.942025	T-test	two.sided	0.92887	-0.106451	0.239	0.222	0.07	0.073	0.239 ± 0.07	0.222 ± 0.073
SM d16:1_18:1_SM d18:2_16:0_SM 34:2;2O	LPS	Saline	4	4	0.721	0.902566	T-test	two.sided	1.02762	0.0393129	0.181	0.186	0.055	0.017	0.181 ± 0.055	0.186 ± 0.017
SM d18:0_16:0	LPS	Saline	4	4	0.106	0.476636	T-test	two.sided	0.877647	-0.188287	0.425	0.373	0.032	0.045	0.425 ± 0.032	0.373 ± 0.045
SM d18:1_24:0	LPS	Saline	4	4	0.905	0.992783	T-test	two.sided	1.18697	0.247282	0.353	0.419	0.297	0.344	0.353 ± 0.297	0.419 ± 0.344
SM d18:2_24:1_SM 42:3;2O	LPS	Saline	4	4	0.317	0.679569	T-test	two.sided	0.730351	-0.453339	0.827	0.604	0.364	0.154	0.827 ± 0.364	0.604 ± 0.154
SM d32:1_SM 32:1;2O	LPS	Saline	4	4	0.289	0.648136	T-test	two.sided	1.14194	0.191481	0.155	0.177	0.049	0.011	0.155 ± 0.049	0.177 ± 0.011
SM d33:1_SM 33:1;2O	LPS	Saline	4	4	0.348	0.686	T-test	two.sided	1.09832	0.1353	0.417	0.458	0.077	0.04	0.417 ± 0.077	0.458 ± 0.04
SM d36:1_SM 36:1;2O	LPS	Saline	4	4	0.883	0.991013	T-test	two.sided	0.923977	-0.114072	0.342	0.316	0.404	0.383	0.342 ± 0.404	0.316 ± 0.383
SM d38:2	LPS	Saline	4	4	0.442	0.739541	T-test	two.sided	1.25	0.321928	0.2	0.25	0.061	0.108	0.2 ± 0.061	0.25 ± 0.108
SM d40:2_SM 40:2;2O	LPS	Saline	4	4	0.461	0.746907	T-test	two.sided	0.904382	-0.144995	0.251	0.227	0.05	0.03	0.251 ± 0.05	0.227 ± 0.03
SM d42:1_SM 42:1;2O	LPS	Saline	4	4	0.603	0.837364	T-test	two.sided	1.04527	0.0638745	2.452	2.563	0.541	0.128	2.452 ± 0.541	2.563 ± 0.128
SM d42:2	LPS	Saline	4	4	0.589	0.83421	T-test	two.sided	1.08951	0.123674	0.324	0.353	0.197	0.103	0.324 ± 0.197	0.353 ± 0.103
SM d42:2.1	LPS	Saline	4	4	0.461	0.746907	T-test	two.sided	1.80601	0.852807	0.366	0.661	0.254	0.381	0.366 ± 0.254	0.661 ± 0.381
targ_2-Oxoglutarate	LPS	Saline	4	4	0.792	0.955669	T-test	two.sided	0.957746	-0.0622843	1.775	1.7	0.34	0.183	1.775 ± 0.34	1.7 ± 0.183
targ_Alanine	LPS	Saline	4	4	0.988	0.999	T-test	two.sided	0.992987	-0.0101527	17.825	17.7	3.361	2.331	17.825 ± 3.361	17.7 ± 2.331
targ_Alpha_ketoglutarate	LPS	Saline	4	4	0.663	0.87465	T-test	two.sided	0.945205	-0.0813001	1.825	1.725	0.31	0.222	1.825 ± 0.31	1.725 ± 0.222
targ_Arginine	LPS	Saline	4	4	0.196	0.616771	T-test	two.sided	0.901639	-0.149378	1.525	1.375	0.126	0.171	1.525 ± 0.126	1.375 ± 0.171
targ_Asparagine	LPS	Saline	4	4	0.643	0.865539	T-test	two.sided	0.949206	-0.0752063	7.875	7.475	1.204	1.147	7.875 ± 1.204	7.475 ± 1.147
targ_Cysteine	LPS	Saline	4	4	0.271	0.648136	T-test	two.sided	0.897059	-0.156726	1.7	1.525	0.163	0.263	1.7 ± 0.163	1.525 ± 0.263
targ_GABA Gamma_Aminobutyric acid	LPS	Saline	4	4	0.234	0.627047	T-test	two.sided	0.668934	-0.580064	11.025	7.375	4.179	1.846	11.025 ± 4.179	7.375 ± 1.846
targ_Glycerol_3_phosphate	LPS	Saline	4	4	0.0573	0.418133	T-test	two.sided	0.545455	-0.874469	1.375	0.75	0.479	0.265	1.375 ± 0.479	0.75 ± 0.265
targ_Glycine	LPS	Saline	4	4	0.0855	0.437829	T-test	two.sided	0.760331	-0.395301	18.15	13.8	3.828	1.033	18.15 ± 3.828	13.8 ± 1.033
targ_Histidine	LPS	Saline	4	4	0.369	0.704541	T-test	two.sided	0.892655	-0.163825	4.425	3.95	0.585	0.896	4.425 ± 0.585	3.95 ± 0.896
targ_Isoleucine	LPS	Saline	4	4	0.811	0.955921	T-test	two.sided	0.937853	-0.0925661	4.425	4.15	1.15	0.52	4.425 ± 1.15	4.15 ± 0.52
targ_Lactate	LPS	Saline	4	4	0.0167	0.413273	T-test	two.sided	0.568264	-0.815368	270.825	153.9	27.994	55.626	270.825 ± 27.994	153.9 ± 55.626
targ_Leucine	LPS	Saline	4	4	0.475	0.748936	T-test	two.sided	0.88587	-0.174834	9.2	8.15	2.035	0.819	9.2 ± 2.035	8.15 ± 0.819
targ_Lysine	LPS	Saline	4	4	0.0234	0.413273	T-test	two.sided	0.72	-0.473931	6.25	4.5	0.957	0.638	6.25 ± 0.957	4.5 ± 0.638
targ_Methionine	LPS	Saline	4	4	0.0349	0.413273	T-test	two.sided	0.808081	-0.307429	12.375	10	1.522	1.049	12.375 ± 1.522	10 ± 1.049
targ_Ornithine	LPS	Saline	4	4	0.111	0.481937	T-test	two.sided	0.830189	-0.268489	1.325	1.1	0.171	0.163	1.325 ± 0.171	1.1 ± 0.163
targ_Phenylalanine	LPS	Saline	4	4	0.143	0.570337	T-test	two.sided	0.804574	-0.313703	12.025	9.675	2.48	1.578	12.025 ± 2.48	9.675 ± 1.578
targ_Proline	LPS	Saline	4	4	0.699	0.884712	T-test	two.sided	0.935844	-0.0956604	17.925	16.775	3.781	2.234	17.925 ± 3.781	16.775 ± 2.234
targ_Serine	LPS	Saline	4	4	0.397	0.705549	T-test	two.sided	0.850521	-0.23358	21.575	18.35	5.881	3.036	21.575 ± 5.881	18.35 ± 3.036
targ_Succinate	LPS	Saline	4	4	0.944	0.999	T-test	two.sided	1.06452	0.0901978	0.775	0.825	0.31	0.457	0.775 ± 0.31	0.825 ± 0.457
targ_Taurine	LPS	Saline	4	4	0.186	0.6076	T-test	two.sided	0.893887	-0.161836	21.675	19.375	2.327	1.926	21.675 ± 2.327	19.375 ± 1.926
targ_Threonine	LPS	Saline	4	4	0.12	0.508148	T-test	two.sided	0.797317	-0.326775	85.725	68.35	16.967	4.527	85.725 ± 16.967	68.35 ± 4.527
targ_Tryptophan	LPS	Saline	4	4	0.347	0.686	T-test	two.sided	0.859528	-0.218383	25.45	21.875	6.281	3.427	25.45 ± 6.281	21.875 ± 3.427
targ_Valine	LPS	Saline	4	4	0.977	0.999	T-test	two.sided	0.989305	-0.015513	18.7	18.5	3.058	1.553	18.7 ± 3.058	18.5 ± 1.553
Taurine	LPS	Saline	4	4	0.33	0.681867	T-test	two.sided	0.920885	-0.118908	4.07	3.748	0.443	0.426	4.07 ± 0.443	3.748 ± 0.426
TCA	LPS	Saline	4	4	0.21	0.619144	T-test	two.sided	0.609744	-0.713724	6.055	3.692	2.377	1.9	6.055 ± 2.377	3.692 ± 1.9
TCA.1	LPS	Saline	4	4	0.392	0.705549	T-test	two.sided	0.742378	-0.429774	6.56	4.87	2.955	2.054	6.56 ± 2.955	4.87 ± 2.054
TCDCA	LPS	Saline	4	4	0.0109	0.3773	T-test	two.sided	0.35891	-1.47831	4.77	1.712	1.957	0.136	4.77 ± 1.957	1.712 ± 0.136
TG 14:0_16:0_18:1	LPS	Saline	4	4	0.755	0.933996	T-test	two.sided	0.889908	-0.168271	0.545	0.485	0.467	0.232	0.545 ± 0.467	0.485 ± 0.232
TG 14:0_18:2_18:2	LPS	Saline	4	4	0.93	0.992783	T-test	two.sided	0.977778	-0.0324215	0.315	0.308	0.231	0.23	0.315 ± 0.231	0.308 ± 0.23
TG 14:0_18:2_18:2.1	LPS	Saline	4	4	0.193	0.612954	T-test	two.sided	1.94323	0.958458	0.229	0.445	0.083	0.29	0.229 ± 0.083	0.445 ± 0.29
TG 14:0_18:2_18:2.2	LPS	Saline	4	4	0.725	0.904273	T-test	two.sided	1.31148	0.391191	0.366	0.48	0.247	0.359	0.366 ± 0.247	0.48 ± 0.359
TG 15:0_18:1_18:1	LPS	Saline	4	4	0.511	0.77515	T-test	two.sided	1.9087	0.932587	0.23	0.439	0.108	0.352	0.23 ± 0.108	0.439 ± 0.352
TG 15:0_18:2_18:2	LPS	Saline	4	4	0.631	0.855466	T-test	two.sided	1.43119	0.517218	0.436	0.624	0.302	0.375	0.436 ± 0.302	0.624 ± 0.375
TG 16:0_16:0_18:2	LPS	Saline	4	4	0.184	0.6076	T-test	two.sided	1.78228	0.833723	0.395	0.704	0.379	0.358	0.395 ± 0.379	0.704 ± 0.358
TG 16:0_18:0_18:1	LPS	Saline	4	4	0.289	0.648136	T-test	two.sided	3.69364	1.88505	5.696	21.039	3.716	23.816	5.696 ± 3.716	21.039 ± 23.816
TG 16:0_18:1_18:1	LPS	Saline	4	4	0.293	0.648381	T-test	two.sided	3.3324	1.73656	78.462	261.467	60.799	287.159	78.462 ± 60.799	261.467 ± 287.159
TG 16:0_18:1_18:2	LPS	Saline	4	4	0.151	0.575478	T-test	two.sided	1.76473	0.819447	2.478	4.373	1.003	2.355	2.478 ± 1.003	4.373 ± 2.355
TG 16:0_18:1_22:0	LPS	Saline	4	4	0.062	0.418133	T-test	two.sided	2.94497	1.55825	1.381	4.067	1.199	2.237	1.381 ± 1.199	4.067 ± 2.237
TG 16:0_18:1_24:1	LPS	Saline	4	4	0.0494	0.413273	T-test	two.sided	4.25478	2.08909	1.307	5.561	1.045	4.813	1.307 ± 1.045	5.561 ± 4.813
TG 16:0_18:2_12:0	LPS	Saline	4	4	0.383	0.705549	T-test	two.sided	1.57771	0.657834	0.341	0.538	0.252	0.303	0.341 ± 0.252	0.538 ± 0.303
TG 16:0_18:2_18:2	LPS	Saline	4	4	0.162	0.576381	T-test	two.sided	1.70384	0.768793	1.847	3.147	0.897	1.349	1.847 ± 0.897	3.147 ± 1.349
TG 16:0_18:2_18:2.1	LPS	Saline	4	4	0.0666	0.418133	T-test	two.sided	2.56757	1.3604	0.185	0.475	0.061	0.247	0.185 ± 0.061	0.475 ± 0.247
TG 16:0_18:2_18:3	LPS	Saline	4	4	0.246	0.639227	T-test	two.sided	2.07277	1.05156	0.426	0.883	0.206	0.705	0.426 ± 0.206	0.883 ± 0.705
TG 16:0_22:5_18:1	LPS	Saline	4	4	0.921	0.992783	T-test	two.sided	1.22059	0.287577	0.34	0.415	0.236	0.34	0.34 ± 0.236	0.415 ± 0.34
TG 16:1_18:1_12:0	LPS	Saline	4	4	0.659	0.87465	T-test	two.sided	1.11357	0.155197	0.361	0.402	0.383	0.219	0.361 ± 0.383	0.402 ± 0.219
TG 17:0_18:1_18:2	LPS	Saline	4	4	0.822	0.957155	T-test	two.sided	1.0167	0.0238961	0.479	0.487	0.347	0.388	0.479 ± 0.347	0.487 ± 0.388
TG 17:0_18:2_18:2	LPS	Saline	4	4	0.541	0.803303	T-test	two.sided	1.71825	0.780943	0.252	0.433	0.13	0.333	0.252 ± 0.13	0.433 ± 0.333
TG 17:1_18:2_18:2	LPS	Saline	4	4	0.253	0.647352	T-test	two.sided	1.58824	0.667425	0.306	0.486	0.163	0.249	0.306 ± 0.163	0.486 ± 0.249
TG 18:0_18:1_18:2	LPS	Saline	4	4	0.0328	0.413273	T-test	two.sided	3.88014	1.95611	0.584	2.266	0.252	1.899	0.584 ± 0.252	2.266 ± 1.899
TG 18:1_18:1_18:2	LPS	Saline	4	4	0.0387	0.413273	T-test	two.sided	3.33532	1.73783	1.172	3.909	0.533	3.041	1.172 ± 0.533	3.909 ± 3.041
TG 18:1_18:2_18:2	LPS	Saline	4	4	0.00631	0.3773	T-test	two.sided	3.98611	1.99498	0.936	3.731	0.313	2.186	0.936 ± 0.313	3.731 ± 2.186
TG 18:1_18:2_18:2_TG 16:0_18:1_20:4	LPS	Saline	4	4	0.302	0.655608	T-test	two.sided	2.10364	1.07289	0.357	0.751	0.23	0.761	0.357 ± 0.23	0.751 ± 0.761
TG 18:1_18:2_20:1	LPS	Saline	4	4	0.928	0.992783	T-test	two.sided	0.898551	-0.154328	0.414	0.372	0.269	0.151	0.414 ± 0.269	0.372 ± 0.151
TG 18:1_18:2_22:1	LPS	Saline	4	4	0.231	0.627047	T-test	two.sided	1.53139	0.614845	2.405	3.683	3.74	2.374	2.405 ± 3.74	3.683 ± 2.374
TG 18:1_18:2_24:0	LPS	Saline	4	4	0.129	0.533096	T-test	two.sided	4.90776	2.29506	0.477	2.341	0.232	2.445	0.477 ± 0.232	2.341 ± 2.445
TG 18:1_18:2_24:1	LPS	Saline	4	4	0.0648	0.418133	T-test	two.sided	2.40364	1.26522	1.1	2.644	1.445	0.824	1.1 ± 1.445	2.644 ± 0.824
TG 18:2_18:1_18:1	LPS	Saline	4	4	0.563	0.814806	T-test	two.sided	0.778711	-0.360839	0.357	0.278	0.233	0.252	0.357 ± 0.233	0.278 ± 0.252
TG 18:2_18:1_18:1.1	LPS	Saline	4	4	0.157	0.576381	T-test	two.sided	1.93811	0.954651	0.307	0.595	0.204	0.289	0.307 ± 0.204	0.595 ± 0.289
TG 18:2_18:2_18:2_TG 18:3_18:2_18:1	LPS	Saline	4	4	0.35	0.686	T-test	two.sided	1.3481	0.430929	0.632	0.852	0.361	0.382	0.632 ± 0.361	0.852 ± 0.382
TG 18:2_18:2_18:2_TG 18:3_18:2_18:1.1	LPS	Saline	4	4	0.01	0.3773	T-test	two.sided	3.87683	1.95488	0.479	1.857	0.213	1.01	0.479 ± 0.213	1.857 ± 1.01
TG 18:2_18:2_18:3	LPS	Saline	4	4	0.0364	0.413273	T-test	two.sided	2.40072	1.26347	0.277	0.665	0.133	0.273	0.277 ± 0.133	0.665 ± 0.273
TG 18:2_18:2_24:0	LPS	Saline	4	4	0.0129	0.388733	T-test	two.sided	4.24067	2.08429	0.536	2.273	0.497	1.086	0.536 ± 0.497	2.273 ± 1.086
TG 18:2_22:5_16:0	LPS	Saline	4	4	0.0452	0.413273	T-test	two.sided	1.94146	0.957145	0.41	0.796	0.128	0.36	0.41 ± 0.128	0.796 ± 0.36
TG 18:2_22:5_16:0.1	LPS	Saline	4	4	0.268	0.647352	T-test	two.sided	1.33425	0.416025	0.365	0.487	0.224	0.137	0.365 ± 0.224	0.487 ± 0.137
TG 49:2_TG 15:0_16:0_18:2	LPS	Saline	4	4	0.394	0.705549	T-test	two.sided	1.19288	0.254447	0.337	0.402	0.257	0.1	0.337 ± 0.257	0.402 ± 0.1
TG 50:1_TG 16:0_16:0_18:1	LPS	Saline	4	4	0.6	0.837364	T-test	two.sided	1.05728	0.0803565	0.419	0.443	0.386	0.263	0.419 ± 0.386	0.443 ± 0.263
TG 50:5	LPS	Saline	4	4	0.354	0.686	T-test	two.sided	0.547842	-0.868167	0.533	0.292	0.328	0.141	0.533 ± 0.328	0.292 ± 0.141
TG 51:3_TG 15:0_18:1_18:2	LPS	Saline	4	4	0.781	0.95332	T-test	two.sided	1.02695	0.0383605	0.334	0.343	0.225	0.355	0.334 ± 0.225	0.343 ± 0.355
TG 51:4	LPS	Saline	4	4	0.995	0.999	T-test	two.sided	0.916244	-0.126197	0.394	0.361	0.269	0.176	0.394 ± 0.269	0.361 ± 0.176
TG 52:4	LPS	Saline	4	4	0.786	0.955669	T-test	two.sided	0.955789	-0.0652352	0.475	0.454	0.397	0.271	0.475 ± 0.397	0.454 ± 0.271
TG 52:5	LPS	Saline	4	4	0.476	0.748936	T-test	two.sided	1.19611	0.258354	0.566	0.677	0.266	0.192	0.566 ± 0.266	0.677 ± 0.192
TG 52:6	LPS	Saline	4	4	0.826	0.957155	T-test	two.sided	0.847036	-0.239504	0.523	0.443	0.328	0.24	0.523 ± 0.328	0.443 ± 0.24
TG 53:4	LPS	Saline	4	4	0.646	0.865539	T-test	two.sided	1.36131	0.445	0.274	0.373	0.147	0.281	0.274 ± 0.147	0.373 ± 0.281
TG 53:5	LPS	Saline	4	4	0.703	0.886504	T-test	two.sided	1.01786	0.0255351	0.392	0.399	0.146	0.366	0.392 ± 0.146	0.399 ± 0.366
TG 54:4	LPS	Saline	4	4	0.999	0.999	T-test	two.sided	1.04835	0.0681227	0.455	0.477	0.341	0.32	0.455 ± 0.341	0.477 ± 0.32
TG 54:5	LPS	Saline	4	4	0.319	0.679609	T-test	two.sided	1.47059	0.556393	0.238	0.35	0.11	0.178	0.238 ± 0.11	0.35 ± 0.178
TG 54:6	LPS	Saline	4	4	0.059	0.418133	T-test	two.sided	0.470423	-1.08797	0.71	0.334	0.184	0.391	0.71 ± 0.184	0.334 ± 0.391
TG 54:6.1	LPS	Saline	4	4	0.645	0.865539	T-test	two.sided	0.578667	-0.789196	0.375	0.217	0.345	0.111	0.375 ± 0.345	0.217 ± 0.111
TG 54:7	LPS	Saline	4	4	0.578	0.822631	T-test	two.sided	0.832	-0.265345	0.25	0.208	0.106	0.093	0.25 ± 0.106	0.208 ± 0.093
TG 56:3	LPS	Saline	4	4	0.683	0.878697	T-test	two.sided	0.714754	-0.484481	0.305	0.218	0.217	0.077	0.305 ± 0.217	0.218 ± 0.077
TG 56:3_TG 18:1_18:1_20:1	LPS	Saline	4	4	0.313	0.675214	T-test	two.sided	0.592287	-0.755633	0.363	0.215	0.218	0.112	0.363 ± 0.218	0.215 ± 0.112
TG 56:4	LPS	Saline	4	4	0.414	0.728	T-test	two.sided	1.12468	0.169509	0.385	0.433	0.365	0.097	0.385 ± 0.365	0.433 ± 0.097
TG 56:4.1	LPS	Saline	4	4	0.964	0.999	T-test	two.sided	1.27389	0.349235	0.314	0.4	0.189	0.373	0.314 ± 0.189	0.4 ± 0.373
TG 56:4.2	LPS	Saline	4	4	0.577	0.822631	T-test	two.sided	1.39943	0.484843	0.353	0.494	0.176	0.274	0.353 ± 0.176	0.494 ± 0.274
TG 56:5	LPS	Saline	4	4	0.394	0.705549	T-test	two.sided	0.818991	-0.28808	0.674	0.552	0.188	0.411	0.674 ± 0.188	0.552 ± 0.411
TG 56:5.1	LPS	Saline	4	4	0.222	0.624148	T-test	two.sided	0.414433	-1.27079	0.485	0.201	0.353	0.104	0.485 ± 0.353	0.201 ± 0.104
TG 56:6	LPS	Saline	4	4	0.262	0.647352	T-test	two.sided	1.44063	0.526703	0.379	0.546	0.218	0.207	0.379 ± 0.218	0.546 ± 0.207
TG 56:8	LPS	Saline	4	4	0.428	0.73402	T-test	two.sided	1.22955	0.298125	0.44	0.541	0.217	0.156	0.44 ± 0.217	0.541 ± 0.156
TG 58:1	LPS	Saline	4	4	0.0396	0.413273	T-test	two.sided	1.46237	0.548304	0.186	0.272	0.035	0.053	0.186 ± 0.035	0.272 ± 0.053
TG 58:1.1	LPS	Saline	4	4	0.19	0.609065	T-test	two.sided	1.40206	0.48755	0.194	0.272	0.1	0.08	0.194 ± 0.1	0.272 ± 0.08
TG 58:3_TG 18:1_18:2_22:0	LPS	Saline	4	4	0.687	0.879257	T-test	two.sided	0.876155	-0.190742	0.541	0.474	0.221	0.244	0.541 ± 0.221	0.474 ± 0.244
TG 58:9	LPS	Saline	4	4	0.00696	0.3773	T-test	two.sided	2.0875	1.06178	0.24	0.501	0.046	0.146	0.24 ± 0.046	0.501 ± 0.146
Threonine	LPS	Saline	4	4	0.0928	0.453146	T-test	two.sided	0.815551	-0.294153	2.315	1.888	0.393	0.09	2.315 ± 0.393	1.888 ± 0.09
Tryptophan	LPS	Saline	4	4	0.435	0.738639	T-test	two.sided	0.88493	-0.176364	12.21	10.805	2.995	1.424	12.21 ± 2.995	10.805 ± 1.424
