# Supplementary material for: Feasibility of multimodal metabolic analysis for detecting early changes in acute neuroinflammation
Source: J Neuroinflammation. 2026 May 4;23:228. doi: 10.1186/s12974-026-03839-7 (PMC13335137; doi:10.1186/s12974-026-03839-7)
Supplement: Supplementary file 7 — Supplementary Material 7. [file 12974_2026_3839_MOESM7_ESM.xlsx]

## Sheet: Table 2 - Spearman correlation
Table 2 - Spearman R, calculated for Lactate and Pyruvate in plasma.
Variable	Y	Spearman R	p-value	log10 p-value	FDR
CE 16:0	Lactate	0.452381	0.260405	0.584351	0.665565
CE 18:1	Lactate	-0.166667	0.693239	0.159117	0.906928
CE 18:1_id1	Lactate	-0.690476	0.0579903	1.23664	0.377667
CE 18:2	Lactate	-0.571429	0.13896	0.85711	0.531918
CE 18:3	Lactate	0.261905	0.530923	0.274969	0.843359
CE 20:3	Lactate	-0.238095	0.570156	0.244006	0.855927
CE 20:3_id1	Lactate	-0.261905	0.530923	0.274969	0.843359
CE 20:4	Lactate	-0.690476	0.0579903	1.23664	0.377667
CE 20:4_id1	Lactate	-0.47905	0.229741	0.638762	0.637897
CE 20:5	Lactate	-0.0238095	0.955374	0.0198266	0.977109
CE 20:5_id1	Lactate	0.738095	0.0365528	1.43708	0.31244
CE 22:6	Lactate	0.666667	0.0709876	1.14882	0.411647
CE 22:6_id1	Lactate	0.730552	0.0395556	1.40279	0.329695
Cer 18:1;2O_22:0	Lactate	0.714286	0.0465282	1.33228	0.342622
Cer 18:1;2O_23:0	Lactate	0.904762	0.00200828	2.69718	0.0765471
Cer 18:1;2O_24:0	Lactate	0.738095	0.0365528	1.43708	0.31244
Cer 18:1;2O_24:1	Lactate	0.880952	0.00385032	2.4145	0.107275
Cer 18:1;2O_25:0	Lactate	-0.380952	0.351813	0.453689	0.735292
DG 16:0_18:1	Lactate	-0.666667	0.0709876	1.14882	0.411647
DG 16:0_18:2	Lactate	-0.738095	0.0365528	1.43708	0.31244
DG 16:1_20:2	Lactate	-0.833333	0.0101755	1.99244	0.174222
DG 18:0_20:4	Lactate	-0.404762	0.319889	0.495001	0.712371
DG 18:1_18:2	Lactate	-0.833333	0.0101755	1.99244	0.174222
DG 18:1_18:1	Lactate	-0.761905	0.0280049	1.55277	0.274042
DG 18:2_18:2	Lactate	-0.833333	0.0101755	1.99244	0.174222
DG 18:2_18:2_id1	Lactate	-0.833333	0.0101755	1.99244	0.174222
DG 36:4	Lactate	-0.857143	0.00653002	2.18509	0.142913
DG 36:4_id1	Lactate	-0.404762	0.319889	0.495001	0.712371
Hex2Cer d18:1_14:0	Lactate	-0.047619	0.910849	0.0405535	0.965467
HexCer d18:1_22:0	Lactate	0.642857	0.0855589	1.06773	0.451125
HexCer d18:1_23:0	Lactate	0.880952	0.00385032	2.4145	0.107275
HexCer d18:1_24:0	Lactate	0.52381	0.182721	0.738212	0.581309
HexCer d18:1_24:2;O	Lactate	0.5	0.207031	0.683964	0.612861
LPC 14:0	Lactate	-0.214286	0.610344	0.214425	0.874565
LPC 16:0	Lactate	0	1	0	1
LPC 16:0_id1	Lactate	-0.119048	0.778886	0.108526	0.932219
LPC 16:0 [sn1]	Lactate	-0.251501	0.547943	0.261265	0.855927
LPC 16:1	Lactate	-0.19162	0.64941	0.187481	0.889396
LPC 17:0	Lactate	-0.311383	0.452799	0.344095	0.802956
LPC 17:0_id1	Lactate	-0.0952381	0.822505	0.0848612	0.944951
LPC 18:0	Lactate	0.121988	0.773532	0.111521	0.932219
LPC 18:0_id1	Lactate	0.238095	0.570156	0.244006	0.855927
LPC 18:1	Lactate	-0.047619	0.910849	0.0405535	0.965467
LPC 18:1_id1	Lactate	-0.047619	0.910849	0.0405535	0.965467
LPC 18:2	Lactate	-0.452381	0.260405	0.584351	0.665565
LPC 18:2_id1	Lactate	-0.561142	0.14786	0.830149	0.555885
LPC 18:3	Lactate	-0.0359288	0.932691	0.030262	0.977109
LPC 18:3 [sn1]	Lactate	0	1	0	1
LPC 20:0 [sn1]a	Lactate	-0.690476	0.0579903	1.23664	0.377667
LPC 20:1	Lactate	-0.690476	0.0579903	1.23664	0.377667
LPC 20:2	Lactate	-0.718576	0.0446226	1.35045	0.342622
LPC 20:4	Lactate	-0.214286	0.610344	0.214425	0.874565
LPC 20:4 [sn1]	Lactate	-0.0952381	0.822505	0.0848612	0.944951
LPC 20:4 [sn1]_id1	Lactate	-0.0952381	0.822505	0.0848612	0.944951
LPC 20:5	Lactate	0.214286	0.610344	0.214425	0.874565
LPC 20:5 [sn1]	Lactate	-0.443122	0.271502	0.566226	0.68664
LPC 20:5 [sn1]_id1	Lactate	-0.538932	0.168118	0.774386	0.579437
LPC 22:0 [sn2]	Lactate	-0.357143	0.385121	0.414403	0.759897
LPC 22:5 [sn1]n3	Lactate	-0.718576	0.0446226	1.35045	0.342622
LPC 22:5 [sn1]n3_id1	Lactate	0.357143	0.385121	0.414403	0.759897
LPC 22:6	Lactate	0.214286	0.610344	0.214425	0.874565
LPC 22:6 [sn1]	Lactate	-0.238095	0.570156	0.244006	0.855927
LPC O-18:1	Lactate	0.571429	0.13896	0.85711	0.531918
PC 30:0	Lactate	0.371264	0.365202	0.437467	0.755777
PC 30:0_id1	Lactate	0.5	0.207031	0.683964	0.612861
PC 31:0	Lactate	0.452381	0.260405	0.584351	0.665565
PC 32:0	Lactate	0.738095	0.0365528	1.43708	0.31244
PC 32:0_id1	Lactate	0.785714	0.0208151	1.68162	0.242826
PC 32:1	Lactate	-0.0952381	0.822505	0.0848612	0.944951
PC 32:1_id1	Lactate	-0.0952381	0.822505	0.0848612	0.944951
PC 32:2	Lactate	-0.333333	0.419753	0.377006	0.779239
PC 33:1	Lactate	0.047905	0.910315	0.0408081	0.965467
PC 33:2	Lactate	-0.547619	0.160026	0.79581	0.559979
PC 34:0	Lactate	0.610789	0.107721	0.967699	0.500166
PC 34:0_id1	Lactate	0.666667	0.0709876	1.14882	0.411647
PC 34:1	Lactate	0.452381	0.260405	0.584351	0.665565
PC 34:1_id1	Lactate	0.47619	0.232936	0.632764	0.637897
PC 34:2	Lactate	-0.285714	0.492726	0.307394	0.823842
PC 34:2_id1	Lactate	-0.203597	0.628675	0.201574	0.889396
PC 34:3	Lactate	-0.833333	0.0101755	1.99244	0.174222
PC 34:3_id1	Lactate	-0.714286	0.0465282	1.33228	0.342622
PC 34:3_id2	Lactate	-0.285714	0.492726	0.307394	0.823842
PC 34:3_id3	Lactate	0.0952381	0.822505	0.0848612	0.944951
PC 34:4	Lactate	-0.333333	0.419753	0.377006	0.779239
PC 35:1	Lactate	0.52381	0.182721	0.738212	0.581309
PC 35:2	Lactate	-0.452381	0.260405	0.584351	0.665565
PC 35:2_id1	Lactate	-0.190476	0.651401	0.186151	0.889396
PC 35:2_id2	Lactate	-0.142857	0.735765	0.133261	0.917516
PC 35:3	Lactate	-0.642857	0.0855589	1.06773	0.451125
PC 35:4	Lactate	-0.333333	0.419753	0.377006	0.779239
PC 36:0	Lactate	0.28743	0.490015	0.30979	0.823842
PC 36:1	Lactate	0.0838338	0.843546	0.073891	0.957715
PC 36:1_id1	Lactate	0.166667	0.693239	0.159117	0.906928
PC 36:2	Lactate	-0.285714	0.492726	0.307394	0.823842
PC 36:2_id1	Lactate	-0.119048	0.778886	0.108526	0.932219
PC 36:3	Lactate	-0.203597	0.628675	0.201574	0.889396
PC 36:3_id1	Lactate	-0.190476	0.651401	0.186151	0.889396
PC 36:3_id2	Lactate	-0.317167	0.443989	0.352628	0.802956
PC 36:3_id3	Lactate	-0.333333	0.419753	0.377006	0.779239
PC 36:4	Lactate	-0.275454	0.509054	0.293236	0.843359
PC 36:4_id1	Lactate	-0.595238	0.11953	0.922524	0.509401
PC 36:4_id2	Lactate	-0.595238	0.11953	0.922524	0.509401
PC 36:4_id3	Lactate	-0.238095	0.570156	0.244006	0.855927
PC 36:4_id4	Lactate	0.285714	0.492726	0.307394	0.823842
PC 36:5	Lactate	-0.428571	0.289403	0.538497	0.688572
PC 36:5_id1	Lactate	-0.785714	0.0208151	1.68162	0.242826
PC 36:5_id2	Lactate	-0.0952381	0.822505	0.0848612	0.944951
PC 36:5_id3	Lactate	0.0476191	0.910849	0.0405535	0.965467
PC 36:5_id4	Lactate	-0.571429	0.13896	0.85711	0.531918
PC 37:2	Lactate	-0.476191	0.232936	0.632764	0.637897
PC 37:2_id1	Lactate	-0.571429	0.13896	0.85711	0.531918
PC 37:4	Lactate	-0.404762	0.319889	0.495001	0.712371
PC 37:5	Lactate	-0.333333	0.419753	0.377006	0.779239
PC 38:1	Lactate	0.404762	0.319889	0.495001	0.712371
PC 38:1_id1	Lactate	0.0476191	0.910849	0.0405535	0.965467
PC 38:2	Lactate	-0.598813	0.116754	0.93273	0.509401
PC 38:3	Lactate	0.285714	0.492726	0.307394	0.823842
PC 38:4	Lactate	-0.52381	0.182721	0.738212	0.581309
PC 38:4_id1	Lactate	0.309524	0.455645	0.341373	0.802956
PC 38:4_id2	Lactate	-0.785714	0.0208151	1.68162	0.242826
PC 38:4_id3	Lactate	-0.251501	0.547943	0.261265	0.855927
PC 38:5	Lactate	-0.642857	0.0855589	1.06773	0.451125
PC 38:5_id1	Lactate	-0.619048	0.101733	0.992538	0.479813
PC 38:5_id2	Lactate	0.547619	0.160026	0.79581	0.559979
PC 38:5_id3	Lactate	0.52381	0.182721	0.738212	0.581309
PC 38:5_id4	Lactate	-0.214286	0.610344	0.214425	0.874565
PC 38:6	Lactate	-0.166667	0.693239	0.159117	0.906928
PC 38:6_id1	Lactate	-0.619048	0.101733	0.992538	0.479813
PC 38:6_id2	Lactate	0.166667	0.693239	0.159117	0.906928
PC 38:6_id3	Lactate	-0.619048	0.101733	0.992538	0.479813
PC 38:6_id4	Lactate	-0.571429	0.13896	0.85711	0.531918
PC 38:7	Lactate	-0.476191	0.232936	0.632764	0.637897
PC 38:7_id1	Lactate	-0.452381	0.260405	0.584351	0.665565
PC 39:6	Lactate	0.380952	0.351813	0.453689	0.735292
PC 40:2	Lactate	-0.419169	0.301267	0.521049	0.709243
PC 40:4	Lactate	0.452381	0.260405	0.584351	0.665565
PC 40:4_id1	Lactate	-0.595238	0.11953	0.922524	0.509401
PC 40:5	Lactate	-0.547619	0.160026	0.79581	0.559979
PC 40:5_id1	Lactate	-0.476191	0.232936	0.632764	0.637897
PC 40:5_id2	Lactate	0.52381	0.182721	0.738212	0.581309
PC 40:6	Lactate	0.642857	0.0855589	1.06773	0.451125
PC 40:6_id1	Lactate	0.754505	0.0305128	1.51552	0.289515
PC 40:6_id2	Lactate	-0.785714	0.0208151	1.68162	0.242826
PC 40:6_id3	Lactate	-0.754505	0.0305128	1.51552	0.289515
PC 40:6_id4	Lactate	-0.0238095	0.955374	0.0198266	0.977109
PC 40:7	Lactate	-0.634742	0.0908904	1.04148	0.470545
PC 40:7_id1	Lactate	-0.833333	0.0101755	1.99244	0.174222
PC 40:7_id2	Lactate	-0.404762	0.319889	0.495001	0.712371
PC 40:8	Lactate	-0.238095	0.570156	0.244006	0.855927
PC 42:10	Lactate	-0.214286	0.610344	0.214425	0.874565
PC 42:2	Lactate	-0.476191	0.232936	0.632764	0.637897
PC 42:2_id1	Lactate	0.5	0.207031	0.683964	0.612861
PC 42:6	Lactate	-0.261905	0.530923	0.274969	0.843359
PC 42:6_id1	Lactate	-0.52381	0.182721	0.738212	0.581309
PC 42:6_id2	Lactate	-0.476191	0.232936	0.632764	0.637897
PC O-32:0	Lactate	0.730552	0.0395556	1.40279	0.329695
PC O-32:1	Lactate	0.738095	0.0365528	1.43708	0.31244
PC O-34:0	Lactate	0.47619	0.232936	0.632764	0.637897
PC O-34:1	Lactate	0	1	0	1
PC O-34:2	Lactate	-0.238095	0.570156	0.244006	0.855927
PC O-34:2_id1	Lactate	-0.380952	0.351813	0.453689	0.735292
PC O-34:3	Lactate	0.261905	0.530923	0.274969	0.843359
PC O-35:0	Lactate	0.80241	0.0165407	1.78145	0.220958
PC O-36:2	Lactate	-0.119048	0.778886	0.108526	0.932219
PC O-36:3	Lactate	-0.476191	0.232936	0.632764	0.637897
PC O-36:3_id1	Lactate	0.166667	0.693239	0.159117	0.906928
PC O-36:4	Lactate	-0.333333	0.419753	0.377006	0.779239
PC O-36:4_id1	Lactate	0	1	0	1
PC O-36:4_id2	Lactate	0.166667	0.693239	0.159117	0.906928
PC O-36:5	Lactate	0.285714	0.492726	0.307394	0.823842
PC O-36:5_id1	Lactate	0.0243975	0.954273	0.0203274	0.977109
PC O-38:3	Lactate	-0.238095	0.570156	0.244006	0.855927
PC O-38:4	Lactate	0.214286	0.610344	0.214425	0.874565
PC O-38:5	Lactate	-0.0479051	0.910315	0.0408081	0.965467
PC O-38:5_id1	Lactate	0.619048	0.101733	0.992538	0.479813
PC O-38:5_id2	Lactate	-0.5	0.207031	0.683964	0.612861
PC O-38:5_id3	Lactate	0.285714	0.492726	0.307394	0.823842
PC O-38:6	Lactate	0.309524	0.455645	0.341373	0.802956
PC O-38:6_id1	Lactate	0.452381	0.260405	0.584351	0.665565
PC O-40:5	Lactate	0.904762	0.00200828	2.69718	0.0765471
PC O-40:5_id1	Lactate	0.619048	0.101733	0.992538	0.479813
PC O-40:6	Lactate	-0.142857	0.735765	0.133261	0.917516
PC O-40:6_id1	Lactate	0.190476	0.651401	0.186151	0.889396
PC P-18:0_22:6	Lactate	0.285714	0.492726	0.307394	0.823842
PC P-18:0_22:6_id1	Lactate	-0.166667	0.693239	0.159117	0.906928
PE 16:0_18:2	Lactate	-0.666667	0.0709876	1.14882	0.411647
PE 18:1_18:2	Lactate	-0.452381	0.260405	0.584351	0.665565
PE 34:1	Lactate	-0.214286	0.610344	0.214425	0.874565
PE 36:1	Lactate	-0.0714286	0.866526	0.0622183	0.957715
PE 36:1_id1	Lactate	-0.166667	0.693239	0.159117	0.906928
PE 36:3	Lactate	-0.52381	0.182721	0.738212	0.581309
PE O-16:0_22:6	Lactate	0.380952	0.351813	0.453689	0.735292
PE O-38:5	Lactate	0.619048	0.101733	0.992538	0.479813
PE O-38:6	Lactate	-0.666667	0.0709876	1.14882	0.411647
PE P-16:0_22:6	Lactate	0.166667	0.693239	0.159117	0.906928
PE P-18:0_22:6	Lactate	0.571429	0.13896	0.85711	0.531918
PI 36:2	Lactate	0.166667	0.693239	0.159117	0.906928
PI 36:4	Lactate	-0.190476	0.651401	0.186151	0.889396
PI 38:4	Lactate	0.491027	0.216608	0.664325	0.633223
PI 38:7	Lactate	-0.357143	0.385121	0.414403	0.759897
SM 32:1;2O	Lactate	-0.261905	0.530923	0.274969	0.843359
SM 33:1;2O	Lactate	0	1	0	1
SM 34:1;2O	Lactate	0.5	0.207031	0.683964	0.612861
SM 34:1;2O_id1	Lactate	0.491027	0.216608	0.664325	0.633223
SM 34:2;2O	Lactate	0.119048	0.778886	0.108526	0.932219
SM 34:2;2O_id1	Lactate	0.0476191	0.910849	0.0405535	0.965467
SM 35:1;2O	Lactate	0.452381	0.260405	0.584351	0.665565
SM 36:1;2O	Lactate	0.619048	0.101733	0.992538	0.479813
SM 36:1;2O_id1	Lactate	0.714286	0.0465282	1.33228	0.342622
SM 38:1;2O	Lactate	0.97619	3.31e-05	4.4796	0.00837804
SM 39:1;2O	Lactate	0.562884	0.146332	0.834662	0.552341
SM 40:1;2O	Lactate	0.0240981	0.954833	0.0200724	0.977109
SM 40:1;2O_id1	Lactate	0.190476	0.651401	0.186151	0.889396
SM 40:2;2O	Lactate	0.554257	0.153988	0.812512	0.559979
SM 41:1;2O	Lactate	0.754505	0.0305128	1.51552	0.289515
SM 41:1;2O_id1	Lactate	0.658694	0.0756897	1.12096	0.429991
SM 41:2;2O	Lactate	0.562884	0.146332	0.834662	0.552341
SM 42:1;2O	Lactate	0.155691	0.712762	0.147056	0.917516
SM 42:1;2O_id1	Lactate	0.166667	0.693239	0.159117	0.906928
SM 42:2;2O	Lactate	0.571429	0.13896	0.85711	0.531918
SM 42:2;2O_id1	Lactate	0.571429	0.13896	0.85711	0.531918
SM 42:3;2O	Lactate	0.547619	0.160026	0.79581	0.559979
SM 42:3;2O_id1	Lactate	0.309524	0.455645	0.341373	0.802956
SM 43:1;2O	Lactate	-0.299407	0.471261	0.326739	0.822086
SM 44:2;2O	Lactate	-0.0238095	0.955374	0.0198266	0.977109
SM d18:0_16:0	Lactate	0.48795	0.219944	0.657688	0.637897
SM d18:1_24:0	Lactate	0.239525	0.567772	0.245826	0.855927
SM d38:2	Lactate	0.323359	0.434639	0.361871	0.799693
SM d40:1	Lactate	0.809524	0.0149027	1.82674	0.204026
SM d42:2	Lactate	-0.142857	0.735765	0.133261	0.917516
SM d42:2_id1	Lactate	-0.047619	0.910849	0.0405535	0.965467
TG 14:0_16:0_18:1	Lactate	-0.476191	0.232936	0.632764	0.637897
TG 14:0_18:2_18:2	Lactate	-0.690476	0.0579903	1.23664	0.377667
TG 14:0_18:2_18:2_id1	Lactate	-0.547619	0.160026	0.79581	0.559979
TG 14:0_18:2_18:2_id2	Lactate	-0.52381	0.182721	0.738212	0.581309
TG 15:0_16:0_18:2	Lactate	-0.476191	0.232936	0.632764	0.637897
TG 15:0_18:1_18:1	Lactate	-0.595238	0.11953	0.922524	0.509401
TG 15:0_18:1_18:2	Lactate	-0.595238	0.11953	0.922524	0.509401
TG 15:0_18:2_18:2	Lactate	-0.714286	0.0465282	1.33228	0.342622
TG 16:0_16:0_18:1	Lactate	-0.619048	0.101733	0.992538	0.479813
TG 16:0_16:0_18:2	Lactate	-0.619048	0.101733	0.992538	0.479813
TG 16:0_18:0_18:1	Lactate	-0.880952	0.00385032	2.4145	0.107275
TG 16:0_18:0_24:1	Lactate	-0.7066	0.0500634	1.30048	0.360072
TG 16:0_18:1_18:1	Lactate	-0.690476	0.0579903	1.23664	0.377667
TG 16:0_18:1_18:2	Lactate	-0.690476	0.0579903	1.23664	0.377667
TG 16:0_18:1_20:4	Lactate	-0.5	0.207031	0.683964	0.612861
TG 16:0_18:1_22:0	Lactate	-0.595238	0.11953	0.922524	0.509401
TG 16:0_18:1_24:1	Lactate	-0.666667	0.0709876	1.14882	0.411647
TG 16:0_18:2_18:2	Lactate	-0.690476	0.0579903	1.23664	0.377667
TG 16:0_18:2_18:3	Lactate	-0.690476	0.0579903	1.23664	0.377667
TG 16:0_18:2_12:0	Lactate	-0.761905	0.0280049	1.55277	0.274042
TG 16:0_18:2_18:2_id1	Lactate	-0.52381	0.182721	0.738212	0.581309
TG 16:0_22:5_18:1	Lactate	-0.380952	0.351813	0.453689	0.735292
TG 16:1_18:1_12:0	Lactate	-0.619048	0.101733	0.992538	0.479813
TG 17:0_18:1_18:2	Lactate	-0.714286	0.0465282	1.33228	0.342622
TG 17:0_18:2_18:2	Lactate	-0.642857	0.0855589	1.06773	0.451125
TG 17:1_18:2_18:2	Lactate	-0.738095	0.0365528	1.43708	0.31244
TG 18:0_18:1_18:2	Lactate	-0.738095	0.0365528	1.43708	0.31244
TG 18:1_18:1_18:2	Lactate	-0.833333	0.0101755	1.99244	0.174222
TG 18:1_18:1_20:1	Lactate	-0.666667	0.0709876	1.14882	0.411647
TG 18:1_18:1_24:0	Lactate	-0.690476	0.0579903	1.23664	0.377667
TG 18:1_18:2_18:2	Lactate	-0.833333	0.0101755	1.99244	0.174222
TG 18:1_18:2_18:3	Lactate	-0.904762	0.00200828	2.69718	0.0765471
TG 18:1_18:2_20:1	Lactate	-0.642857	0.0855589	1.06773	0.451125
TG 18:1_18:2_22:0	Lactate	-0.595238	0.11953	0.922524	0.509401
TG 18:1_18:2_22:1	Lactate	-0.285714	0.492726	0.307394	0.823842
TG 18:1_18:2_24:0	Lactate	-0.333333	0.419753	0.377006	0.779239
TG 18:1_18:2_24:1	Lactate	-0.428571	0.289403	0.538497	0.688572
TG 18:2_18:2_18:3	Lactate	-0.833333	0.0101755	1.99244	0.174222
TG 18:2_18:2_24:0	Lactate	-0.809524	0.0149027	1.82674	0.204026
TG 18:2_18:1_18:1	Lactate	-0.238095	0.570156	0.244006	0.855927
TG 18:2_18:1_18:1_id1	Lactate	-0.738095	0.0365528	1.43708	0.31244
TG 18:2_18:2_18:2	Lactate	-0.5	0.207031	0.683964	0.612861
TG 18:2_22:5_16:0	Lactate	-0.714286	0.0465282	1.33228	0.342622
TG 18:2_22:5_16:0_id1	Lactate	-0.595238	0.11953	0.922524	0.509401
TG 47:1	Lactate	-0.404762	0.319889	0.495001	0.712371
TG 50:5	Lactate	-0.476191	0.232936	0.632764	0.637897
TG 51:4	Lactate	-0.5	0.207031	0.683964	0.612861
TG 52:4	Lactate	-0.380952	0.351813	0.453689	0.735292
TG 52:5	Lactate	-0.309524	0.455645	0.341373	0.802956
TG 52:6	Lactate	-0.571429	0.13896	0.85711	0.531918
TG 52:6_id1	Lactate	-0.5	0.207031	0.683964	0.612861
TG 53:4	Lactate	-0.738095	0.0365528	1.43708	0.31244
TG 53:5	Lactate	-0.214286	0.610344	0.214425	0.874565
TG 54:4	Lactate	-0.52381	0.182721	0.738212	0.581309
TG 54:5	Lactate	-0.547619	0.160026	0.79581	0.559979
TG 54:6	Lactate	-0.833333	0.0101755	1.99244	0.174222
TG 54:6_id1	Lactate	-0.357143	0.385121	0.414403	0.759897
TG 54:7	Lactate	-0.476191	0.232936	0.632764	0.637897
TG 56:3	Lactate	-0.595238	0.11953	0.922524	0.509401
TG 56:4	Lactate	-0.809524	0.0149027	1.82674	0.204026
TG 56:4_id1	Lactate	-0.52381	0.182721	0.738212	0.581309
TG 56:4_id2	Lactate	-0.571429	0.13896	0.85711	0.531918
TG 56:5	Lactate	-0.714286	0.0465282	1.33228	0.342622
TG 56:5_id1	Lactate	-0.595238	0.11953	0.922524	0.509401
TG 56:6	Lactate	-0.380952	0.351813	0.453689	0.735292
TG 56:8	Lactate	-0.333333	0.419753	0.377006	0.779239
TG 58:10	Lactate	-0.476191	0.232936	0.632764	0.637897
TG 58:10_id1	Lactate	-0.571429	0.13896	0.85711	0.531918
TG 58:9	Lactate	-0.761905	0.0280049	1.55277	0.274042
2-Oxoglutarate	Lactate	0.421717	0.298029	0.525742	0.708095
Alanine	Lactate	-0.166667	0.693239	0.159117	0.906928
Alpha-ketoglutarate	Lactate	0.421717	0.298029	0.525742	0.708095
Arginine	Lactate	0.65065	0.0806147	1.09359	0.451125
Ascorbic acid	Lactate	0.63901	0.0880633	1.0552	0.463451
Asparagine	Lactate	0.0838338	0.843546	0.073891	0.957715
Creatine	Lactate	0.452381	0.260405	0.584351	0.665565
Cysteine	Lactate	0.278834	0.503653	0.297869	0.841479
Fumarate	Lactate	0.57735	0.133975	0.872978	0.531918
GABA	Lactate	0.285714	0.492726	0.307394	0.823842
Glucosamine 6 phosphate	Lactate	0.0238095	0.955374	0.0198266	0.977109
Glycerol-3-phosphate	Lactate	0.431145	0.286196	0.543337	0.688572
Glycine	Lactate	0.404762	0.319889	0.495001	0.712371
Histidine	Lactate	0.0359288	0.932691	0.030262	0.977109
Isoleucine	Lactate	0.0952381	0.822505	0.0848612	0.944951
Keto-Leucine	Lactate	-0.0838338	0.843546	0.073891	0.957715
L-Arginine	Lactate	0.65065	0.0806147	1.09359	0.451125
Leucine	Lactate	0.131739	0.755833	0.121574	0.932219
L-Lysine	Lactate	0.809524	0.0149027	1.82674	0.204026
L-Phenylalanine	Lactate	0.833333	0.0101755	1.99244	0.174222
L-Proline	Lactate	0.155691	0.712762	0.147056	0.917516
L-Serine	Lactate	0.119048	0.778886	0.108526	0.932219
L-Threonine	Lactate	0.380952	0.351813	0.453689	0.735292
L-Tryptophan	Lactate	0.690476	0.0579903	1.23664	0.377667
Malate	Lactate	-0.63901	0.0880633	1.0552	0.463451
Methionine	Lactate	0.809524	0.0149027	1.82674	0.204026
NAD	Lactate	0.595238	0.11953	0.922524	0.509401
Octanoic acid	Lactate	-0.19162	0.64941	0.187481	0.889396
Ornithine	Lactate	0.564683	0.144762	0.839345	0.552341
Succinate	Lactate	0.313276	0.449908	0.346876	0.802956
Taurine	Lactate	0.47619	0.232936	0.632764	0.637897
Valine	Lactate	-0.142857	0.735765	0.133261	0.917516
CE 16:0	Pyruvate	0.428571	0.289403	0.538497	0.688572
CE 18:1	Pyruvate	-0.404762	0.319889	0.495001	0.712371
CE 18:1_id1	Pyruvate	-0.738095	0.0365528	1.43708	0.31244
CE 18:2	Pyruvate	-0.571429	0.13896	0.85711	0.531918
CE 18:3	Pyruvate	0.428571	0.289403	0.538497	0.688572
CE 20:3	Pyruvate	-0.047619	0.910849	0.0405535	0.965467
CE 20:3_id1	Pyruvate	-0.285714	0.492726	0.307394	0.823842
CE 20:4	Pyruvate	-0.738095	0.0365528	1.43708	0.31244
CE 20:4_id1	Pyruvate	-0.562884	0.146332	0.834662	0.552341
CE 20:5	Pyruvate	0.214286	0.610344	0.214425	0.874565
CE 20:5_id1	Pyruvate	0.857143	0.00653002	2.18509	0.142913
CE 22:6	Pyruvate	0.738095	0.0365528	1.43708	0.31244
CE 22:6_id1	Pyruvate	0.838338	0.00932312	2.03044	0.174222
Cer 18:1;2O_22:0	Pyruvate	0.52381	0.182721	0.738212	0.581309
Cer 18:1;2O_23:0	Pyruvate	0.904762	0.00200828	2.69718	0.0765471
Cer 18:1;2O_24:0	Pyruvate	0.595238	0.11953	0.922524	0.509401
Cer 18:1;2O_24:1	Pyruvate	0.97619	3.31e-05	4.4796	0.00837804
Cer 18:1;2O_25:0	Pyruvate	-0.476191	0.232936	0.632764	0.637897
DG 16:0_18:1	Pyruvate	-0.619048	0.101733	0.992538	0.479813
DG 16:0_18:2	Pyruvate	-0.642857	0.0855589	1.06773	0.451125
DG 16:1_20:2	Pyruvate	-0.833333	0.0101755	1.99244	0.174222
DG 18:0_20:4	Pyruvate	-0.357143	0.385121	0.414403	0.759897
DG 18:1_18:2	Pyruvate	-0.833333	0.0101755	1.99244	0.174222
DG 18:1_18:1	Pyruvate	-0.761905	0.0280049	1.55277	0.274042
DG 18:2_18:2	Pyruvate	-0.761905	0.0280049	1.55277	0.274042
DG 18:2_18:2_id1	Pyruvate	-0.761905	0.0280049	1.55277	0.274042
DG 36:4	Pyruvate	-0.738095	0.0365528	1.43708	0.31244
DG 36:4_id1	Pyruvate	-0.357143	0.385121	0.414403	0.759897
Hex2Cer d18:1_14:0	Pyruvate	0.0476191	0.910849	0.0405535	0.965467
HexCer d18:1_22:0	Pyruvate	0.52381	0.182721	0.738212	0.581309
HexCer d18:1_23:0	Pyruvate	0.952381	0.0002604	3.58436	0.0283943
HexCer d18:1_24:0	Pyruvate	0.404762	0.319889	0.495001	0.712371
HexCer d18:1_24:2;O	Pyruvate	0.404762	0.319889	0.495001	0.712371
LPC 14:0	Pyruvate	0	1	0	1
LPC 16:0	Pyruvate	0.170783	0.685955	0.163705	0.906928
LPC 16:0_id1	Pyruvate	-0.261905	0.530923	0.274969	0.843359
LPC 16:0 [sn1]	Pyruvate	-0.0838338	0.843546	0.073891	0.957715
LPC 16:1	Pyruvate	-0.0718576	0.86573	0.0626175	0.957715
LPC 17:0	Pyruvate	-0.131739	0.755833	0.121574	0.932219
LPC 17:0_id1	Pyruvate	0.0238095	0.955374	0.0198266	0.977109
LPC 18:0	Pyruvate	0.09759	0.818177	0.0871526	0.944951
LPC 18:0_id1	Pyruvate	0.190476	0.651401	0.186151	0.889396
LPC 18:1	Pyruvate	-0.238095	0.570156	0.244006	0.855927
LPC 18:1_id1	Pyruvate	-0.238095	0.570156	0.244006	0.855927
LPC 18:2	Pyruvate	-0.452381	0.260405	0.584351	0.665565
LPC 18:2_id1	Pyruvate	-0.536745	0.170189	0.769068	0.581309
LPC 18:3	Pyruvate	0.131739	0.755833	0.121574	0.932219
LPC 18:3 [sn1]	Pyruvate	0.170783	0.685955	0.163705	0.906928
LPC 20:0 [sn1]a	Pyruvate	-0.785714	0.0208151	1.68162	0.242826
LPC 20:1	Pyruvate	-0.785714	0.0208151	1.68162	0.242826
LPC 20:2	Pyruvate	-0.658694	0.0756897	1.12096	0.429991
LPC 20:4	Pyruvate	-0.190476	0.651401	0.186151	0.889396
LPC 20:4 [sn1]	Pyruvate	-0.285714	0.492726	0.307394	0.823842
LPC 20:4 [sn1]_id1	Pyruvate	-0.285714	0.492726	0.307394	0.823842
LPC 20:5	Pyruvate	0.428571	0.289403	0.538497	0.688572
LPC 20:5 [sn1]	Pyruvate	-0.419169	0.301267	0.521049	0.709243
LPC 20:5 [sn1]_id1	Pyruvate	-0.586837	0.126199	0.898944	0.530425
LPC 22:0 [sn2]	Pyruvate	-0.5	0.207031	0.683964	0.612861
LPC 22:5 [sn1]n3	Pyruvate	-0.658694	0.0756897	1.12096	0.429991
LPC 22:5 [sn1]n3_id1	Pyruvate	0.404762	0.319889	0.495001	0.712371
LPC 22:6	Pyruvate	0.285714	0.492726	0.307394	0.823842
LPC 22:6 [sn1]	Pyruvate	-0.0952381	0.822505	0.0848612	0.944951
LPC O-18:1	Pyruvate	0.571429	0.13896	0.85711	0.531918
PC 30:0	Pyruvate	0.407193	0.316709	0.499339	0.712371
PC 30:0_id1	Pyruvate	0.52381	0.182721	0.738212	0.581309
PC 31:0	Pyruvate	0.452381	0.260405	0.584351	0.665565
PC 32:0	Pyruvate	0.880952	0.00385032	2.4145	0.107275
PC 32:0_id1	Pyruvate	0.785714	0.0208151	1.68162	0.242826
PC 32:1	Pyruvate	-0.0238095	0.955374	0.0198266	0.977109
PC 32:1_id1	Pyruvate	-0.0238095	0.955374	0.0198266	0.977109
PC 32:2	Pyruvate	-0.166667	0.693239	0.159117	0.906928
PC 33:1	Pyruvate	0.0838338	0.843546	0.073891	0.957715
PC 33:2	Pyruvate	-0.428571	0.289403	0.538497	0.688572
PC 34:0	Pyruvate	0.538932	0.168118	0.774386	0.579437
PC 34:0_id1	Pyruvate	0.595238	0.11953	0.922524	0.509401
PC 34:1	Pyruvate	0.428571	0.289403	0.538497	0.688572
PC 34:1_id1	Pyruvate	0.404762	0.319889	0.495001	0.712371
PC 34:2	Pyruvate	-0.214286	0.610344	0.214425	0.874565
PC 34:2_id1	Pyruvate	0	1	0	1
PC 34:3	Pyruvate	-0.785714	0.0208151	1.68162	0.242826
PC 34:3_id1	Pyruvate	-0.714286	0.0465282	1.33228	0.342622
PC 34:3_id2	Pyruvate	-0.142857	0.735765	0.133261	0.917516
PC 34:3_id3	Pyruvate	0.0714286	0.866526	0.0622183	0.957715
PC 34:4	Pyruvate	-0.214286	0.610344	0.214425	0.874565
PC 35:1	Pyruvate	0.309524	0.455645	0.341373	0.802956
PC 35:2	Pyruvate	-0.428571	0.289403	0.538497	0.688572
PC 35:2_id1	Pyruvate	-0.0952381	0.822505	0.0848612	0.944951
PC 35:2_id2	Pyruvate	-0.142857	0.735765	0.133261	0.917516
PC 35:3	Pyruvate	-0.642857	0.0855589	1.06773	0.451125
PC 35:4	Pyruvate	-0.166667	0.693239	0.159117	0.906928
PC 36:0	Pyruvate	0.251502	0.547943	0.261265	0.855927
PC 36:1	Pyruvate	-0.119763	0.777583	0.109253	0.932219
PC 36:1_id1	Pyruvate	-0.0238095	0.955374	0.0198266	0.977109
PC 36:2	Pyruvate	-0.476191	0.232936	0.632764	0.637897
PC 36:2_id1	Pyruvate	-0.261905	0.530923	0.274969	0.843359
PC 36:3	Pyruvate	-0.323359	0.434639	0.361871	0.799693
PC 36:3_id1	Pyruvate	-0.0952381	0.822505	0.0848612	0.944951
PC 36:3_id2	Pyruvate	-0.463552	0.247323	0.606735	0.665565
PC 36:3_id3	Pyruvate	-0.357143	0.385121	0.414403	0.759897
PC 36:4	Pyruvate	-0.107786	0.79946	0.097203	0.944951
PC 36:4_id1	Pyruvate	-0.52381	0.182721	0.738212	0.581309
PC 36:4_id2	Pyruvate	-0.52381	0.182721	0.738212	0.581309
PC 36:4_id3	Pyruvate	-0.166667	0.693239	0.159117	0.906928
PC 36:4_id4	Pyruvate	0.166667	0.693239	0.159117	0.906928
PC 36:5	Pyruvate	-0.261905	0.530923	0.274969	0.843359
PC 36:5_id1	Pyruvate	-0.738095	0.0365528	1.43708	0.31244
PC 36:5_id2	Pyruvate	0.119048	0.778886	0.108526	0.932219
PC 36:5_id3	Pyruvate	0.142857	0.735765	0.133261	0.917516
PC 36:5_id4	Pyruvate	-0.380952	0.351813	0.453689	0.735292
PC 37:2	Pyruvate	-0.452381	0.260405	0.584351	0.665565
PC 37:2_id1	Pyruvate	-0.642857	0.0855589	1.06773	0.451125
PC 37:4	Pyruvate	-0.309524	0.455645	0.341373	0.802956
PC 37:5	Pyruvate	-0.142857	0.735765	0.133261	0.917516
PC 38:1	Pyruvate	0.261905	0.530923	0.274969	0.843359
PC 38:1_id1	Pyruvate	-0.142857	0.735765	0.133261	0.917516
PC 38:2	Pyruvate	-0.694623	0.0558847	1.25271	0.377667
PC 38:3	Pyruvate	0.357143	0.385121	0.414403	0.759897
PC 38:4	Pyruvate	-0.595238	0.11953	0.922524	0.509401
PC 38:4_id1	Pyruvate	0.357143	0.385121	0.414403	0.759897
PC 38:4_id2	Pyruvate	-0.785714	0.0208151	1.68162	0.242826
PC 38:4_id3	Pyruvate	-0.431146	0.286196	0.543337	0.688572
PC 38:5	Pyruvate	-0.690476	0.0579903	1.23664	0.377667
PC 38:5_id1	Pyruvate	-0.666667	0.0709876	1.14882	0.411647
PC 38:5_id2	Pyruvate	0.690476	0.0579903	1.23664	0.377667
PC 38:5_id3	Pyruvate	0.52381	0.182721	0.738212	0.581309
PC 38:5_id4	Pyruvate	-0.452381	0.260405	0.584351	0.665565
PC 38:6	Pyruvate	-0.0238095	0.955374	0.0198266	0.977109
PC 38:6_id1	Pyruvate	-0.619048	0.101733	0.992538	0.479813
PC 38:6_id2	Pyruvate	0.261905	0.530923	0.274969	0.843359
PC 38:6_id3	Pyruvate	-0.619048	0.101733	0.992538	0.479813
PC 38:6_id4	Pyruvate	-0.5	0.207031	0.683964	0.612861
PC 38:7	Pyruvate	-0.309524	0.455645	0.341373	0.802956
PC 38:7_id1	Pyruvate	-0.309524	0.455645	0.341373	0.802956
PC 39:6	Pyruvate	0.47619	0.232936	0.632764	0.637897
PC 40:2	Pyruvate	-0.550908	0.157018	0.804049	0.559979
PC 40:4	Pyruvate	0.404762	0.319889	0.495001	0.712371
PC 40:4_id1	Pyruvate	-0.738095	0.0365528	1.43708	0.31244
PC 40:5	Pyruvate	-0.452381	0.260405	0.584351	0.665565
PC 40:5_id1	Pyruvate	-0.428571	0.289403	0.538497	0.688572
PC 40:5_id2	Pyruvate	0.595238	0.11953	0.922524	0.509401
PC 40:6	Pyruvate	0.666667	0.0709876	1.14882	0.411647
PC 40:6_id1	Pyruvate	0.754505	0.0305128	1.51552	0.289515
PC 40:6_id2	Pyruvate	-0.785714	0.0208151	1.68162	0.242826
PC 40:6_id3	Pyruvate	-0.754505	0.0305128	1.51552	0.289515
PC 40:6_id4	Pyruvate	-0.0952381	0.822505	0.0848612	0.944951
PC 40:7	Pyruvate	-0.574861	0.136058	0.866275	0.531918
PC 40:7_id1	Pyruvate	-0.785714	0.0208151	1.68162	0.242826
PC 40:7_id2	Pyruvate	-0.309524	0.455645	0.341373	0.802956
PC 40:8	Pyruvate	-0.166667	0.693239	0.159117	0.906928
PC 42:10	Pyruvate	-0.0238095	0.955374	0.0198266	0.977109
PC 42:2	Pyruvate	-0.619048	0.101733	0.992538	0.479813
PC 42:2_id1	Pyruvate	0.285714	0.492726	0.307394	0.823842
PC 42:6	Pyruvate	-0.428571	0.289403	0.538497	0.688572
PC 42:6_id1	Pyruvate	-0.380952	0.351813	0.453689	0.735292
PC 42:6_id2	Pyruvate	-0.357143	0.385121	0.414403	0.759897
PC O-32:0	Pyruvate	0.862291	0.00587299	2.23114	0.142913
PC O-32:1	Pyruvate	0.595238	0.11953	0.922524	0.509401
PC O-34:0	Pyruvate	0.380952	0.351813	0.453689	0.735292
PC O-34:1	Pyruvate	-0.119048	0.778886	0.108526	0.932219
PC O-34:2	Pyruvate	-0.238095	0.570156	0.244006	0.855927
PC O-34:2_id1	Pyruvate	-0.190476	0.651401	0.186151	0.889396
PC O-34:3	Pyruvate	0.261905	0.530923	0.274969	0.843359
PC O-35:0	Pyruvate	0.778457	0.0228673	1.64078	0.258681
PC O-36:2	Pyruvate	-0.333333	0.419753	0.377006	0.779239
PC O-36:3	Pyruvate	-0.547619	0.160026	0.79581	0.559979
PC O-36:3_id1	Pyruvate	0.357143	0.385121	0.414403	0.759897
PC O-36:4	Pyruvate	-0.214286	0.610344	0.214425	0.874565
PC O-36:4_id1	Pyruvate	0.142857	0.735765	0.133261	0.917516
PC O-36:4_id2	Pyruvate	0.190476	0.651401	0.186151	0.889396
PC O-36:5	Pyruvate	0.214286	0.610344	0.214425	0.874565
PC O-36:5_id1	Pyruvate	0.243975	0.560376	0.251521	0.855927
PC O-38:3	Pyruvate	-0.261905	0.530923	0.274969	0.843359
PC O-38:4	Pyruvate	0.166667	0.693239	0.159117	0.906928
PC O-38:5	Pyruvate	-0.19162	0.64941	0.187481	0.889396
PC O-38:5_id1	Pyruvate	0.666667	0.0709876	1.14882	0.411647
PC O-38:5_id2	Pyruvate	-0.404762	0.319889	0.495001	0.712371
PC O-38:5_id3	Pyruvate	0.261905	0.530923	0.274969	0.843359
PC O-38:6	Pyruvate	0.285714	0.492726	0.307394	0.823842
PC O-38:6_id1	Pyruvate	0.619048	0.101733	0.992538	0.479813
PC O-40:5	Pyruvate	0.833333	0.0101755	1.99244	0.174222
PC O-40:5_id1	Pyruvate	0.547619	0.160026	0.79581	0.559979
PC O-40:6	Pyruvate	-0.0952381	0.822505	0.0848612	0.944951
PC O-40:6_id1	Pyruvate	-0.047619	0.910849	0.0405535	0.965467
PC P-18:0_22:6	Pyruvate	0.309524	0.455645	0.341373	0.802956
PC P-18:0_22:6_id1	Pyruvate	-0.0952381	0.822505	0.0848612	0.944951
PE 16:0_18:2	Pyruvate	-0.642857	0.0855589	1.06773	0.451125
PE 18:1_18:2	Pyruvate	-0.595238	0.11953	0.922524	0.509401
PE 34:1	Pyruvate	-0.190476	0.651401	0.186151	0.889396
PE 36:1	Pyruvate	-0.285714	0.492726	0.307394	0.823842
PE 36:1_id1	Pyruvate	-0.285714	0.492726	0.307394	0.823842
PE 36:3	Pyruvate	-0.476191	0.232936	0.632764	0.637897
PE O-16:0_22:6	Pyruvate	0.452381	0.260405	0.584351	0.665565
PE O-38:5	Pyruvate	0.571429	0.13896	0.85711	0.531918
PE O-38:6	Pyruvate	-0.595238	0.11953	0.922524	0.509401
PE P-16:0_22:6	Pyruvate	0.214286	0.610344	0.214425	0.874565
PE P-18:0_22:6	Pyruvate	0.571429	0.13896	0.85711	0.531918
PI 36:2	Pyruvate	-0.0238095	0.955374	0.0198266	0.977109
PI 36:4	Pyruvate	-0.0714286	0.866526	0.0622183	0.957715
PI 38:4	Pyruvate	0.28743	0.490015	0.30979	0.823842
PI 38:7	Pyruvate	-0.452381	0.260405	0.584351	0.665565
SM 32:1;2O	Pyruvate	-0.119048	0.778886	0.108526	0.932219
SM 33:1;2O	Pyruvate	0.119048	0.778886	0.108526	0.932219
SM 34:1;2O	Pyruvate	0.595238	0.11953	0.922524	0.509401
SM 34:1;2O_id1	Pyruvate	0.634742	0.0908904	1.04148	0.470545
SM 34:2;2O	Pyruvate	0.190476	0.651401	0.186151	0.889396
SM 34:2;2O_id1	Pyruvate	0.0476191	0.910849	0.0405535	0.965467
SM 35:1;2O	Pyruvate	0.52381	0.182721	0.738212	0.581309
SM 36:1;2O	Pyruvate	0.690476	0.0579903	1.23664	0.377667
SM 36:1;2O_id1	Pyruvate	0.761905	0.0280049	1.55277	0.274042
SM 38:1;2O	Pyruvate	0.97619	3.31e-05	4.4796	0.00837804
SM 39:1;2O	Pyruvate	0.455098	0.257192	0.589742	0.665565
SM 40:1;2O	Pyruvate	-0.192785	0.647384	0.188838	0.889396
SM 40:1;2O_id1	Pyruvate	-0.0714286	0.866526	0.0622183	0.957715
SM 40:2;2O	Pyruvate	0.530159	0.17651	0.753231	0.581309
SM 41:1;2O	Pyruvate	0.718576	0.0446226	1.35045	0.342622
SM 41:1;2O_id1	Pyruvate	0.574861	0.136058	0.866275	0.531918
SM 41:2;2O	Pyruvate	0.479051	0.229741	0.638762	0.637897
SM 42:1;2O	Pyruvate	-0.119763	0.777583	0.109253	0.932219
SM 42:1;2O_id1	Pyruvate	-0.0714286	0.866526	0.0622183	0.957715
SM 42:2;2O	Pyruvate	0.761905	0.0280049	1.55277	0.274042
SM 42:2;2O_id1	Pyruvate	0.761905	0.0280049	1.55277	0.274042
SM 42:3;2O	Pyruvate	0.738095	0.0365528	1.43708	0.31244
SM 42:3;2O_id1	Pyruvate	0.547619	0.160026	0.79581	0.559979
SM 43:1;2O	Pyruvate	-0.19162	0.64941	0.187481	0.889396
SM 44:2;2O	Pyruvate	0.0714286	0.866526	0.0622183	0.957715
SM d18:0_16:0	Pyruvate	0.512348	0.194223	0.711698	0.607751
SM d18:1_24:0	Pyruvate	0.0359288	0.932691	0.030262	0.977109
SM d38:2	Pyruvate	0.275454	0.509054	0.293236	0.843359
SM d40:1	Pyruvate	0.809524	0.0149027	1.82674	0.204026
SM d42:2	Pyruvate	-0.0714286	0.866526	0.0622183	0.957715
SM d42:2_id1	Pyruvate	0.238095	0.570156	0.244006	0.855927
TG 14:0_16:0_18:1	Pyruvate	-0.333333	0.419753	0.377006	0.779239
TG 14:0_18:2_18:2	Pyruvate	-0.619048	0.101733	0.992538	0.479813
TG 14:0_18:2_18:2_id1	Pyruvate	-0.428571	0.289403	0.538497	0.688572
TG 14:0_18:2_18:2_id2	Pyruvate	-0.428571	0.289403	0.538497	0.688572
TG 15:0_16:0_18:2	Pyruvate	-0.285714	0.492726	0.307394	0.823842
TG 15:0_18:1_18:1	Pyruvate	-0.476191	0.232936	0.632764	0.637897
TG 15:0_18:1_18:2	Pyruvate	-0.476191	0.232936	0.632764	0.637897
TG 15:0_18:2_18:2	Pyruvate	-0.619048	0.101733	0.992538	0.479813
TG 16:0_16:0_18:1	Pyruvate	-0.5	0.207031	0.683964	0.612861
TG 16:0_16:0_18:2	Pyruvate	-0.5	0.207031	0.683964	0.612861
TG 16:0_18:0_18:1	Pyruvate	-0.833333	0.0101755	1.99244	0.174222
TG 16:0_18:0_24:1	Pyruvate	-0.730552	0.0395556	1.40279	0.329695
TG 16:0_18:1_18:1	Pyruvate	-0.690476	0.0579903	1.23664	0.377667
TG 16:0_18:1_18:2	Pyruvate	-0.619048	0.101733	0.992538	0.479813
TG 16:0_18:1_20:4	Pyruvate	-0.452381	0.260405	0.584351	0.665565
TG 16:0_18:1_22:0	Pyruvate	-0.547619	0.160026	0.79581	0.559979
TG 16:0_18:1_24:1	Pyruvate	-0.690476	0.0579903	1.23664	0.377667
TG 16:0_18:2_18:2	Pyruvate	-0.619048	0.101733	0.992538	0.479813
TG 16:0_18:2_18:3	Pyruvate	-0.619048	0.101733	0.992538	0.479813
TG 16:0_18:2_12:0	Pyruvate	-0.619048	0.101733	0.992538	0.479813
TG 16:0_18:2_18:2_id1	Pyruvate	-0.404762	0.319889	0.495001	0.712371
TG 16:0_22:5_18:1	Pyruvate	-0.285714	0.492726	0.307394	0.823842
TG 16:1_18:1_12:0	Pyruvate	-0.5	0.207031	0.683964	0.612861
TG 17:0_18:1_18:2	Pyruvate	-0.619048	0.101733	0.992538	0.479813
TG 17:0_18:2_18:2	Pyruvate	-0.595238	0.11953	0.922524	0.509401
TG 17:1_18:2_18:2	Pyruvate	-0.642857	0.0855589	1.06773	0.451125
TG 18:0_18:1_18:2	Pyruvate	-0.785714	0.0208151	1.68162	0.242826
TG 18:1_18:1_18:2	Pyruvate	-0.880952	0.00385032	2.4145	0.107275
TG 18:1_18:1_20:1	Pyruvate	-0.642857	0.0855589	1.06773	0.451125
TG 18:1_18:1_24:0	Pyruvate	-0.738095	0.0365528	1.43708	0.31244
TG 18:1_18:2_18:2	Pyruvate	-0.833333	0.0101755	1.99244	0.174222
TG 18:1_18:2_18:3	Pyruvate	-0.857143	0.00653002	2.18509	0.142913
TG 18:1_18:2_20:1	Pyruvate	-0.595238	0.11953	0.922524	0.509401
TG 18:1_18:2_22:0	Pyruvate	-0.547619	0.160026	0.79581	0.559979
TG 18:1_18:2_22:1	Pyruvate	-0.190476	0.651401	0.186151	0.889396
TG 18:1_18:2_24:0	Pyruvate	-0.404762	0.319889	0.495001	0.712371
TG 18:1_18:2_24:1	Pyruvate	-0.357143	0.385121	0.414403	0.759897
TG 18:2_18:2_18:3	Pyruvate	-0.714286	0.0465282	1.33228	0.342622
TG 18:2_18:2_24:0	Pyruvate	-0.761905	0.0280049	1.55277	0.274042
TG 18:2_18:1_18:1	Pyruvate	-0.166667	0.693239	0.159117	0.906928
TG 18:2_18:1_18:1_id1	Pyruvate	-0.666667	0.0709876	1.14882	0.411647
TG 18:2_18:2_18:2	Pyruvate	-0.428571	0.289403	0.538497	0.688572
TG 18:2_22:5_16:0	Pyruvate	-0.690476	0.0579903	1.23664	0.377667
TG 18:2_22:5_16:0_id1	Pyruvate	-0.476191	0.232936	0.632764	0.637897
TG 47:1	Pyruvate	-0.214286	0.610344	0.214425	0.874565
TG 50:5	Pyruvate	-0.404762	0.319889	0.495001	0.712371
TG 51:4	Pyruvate	-0.380952	0.351813	0.453689	0.735292
TG 52:4	Pyruvate	-0.238095	0.570156	0.244006	0.855927
TG 52:5	Pyruvate	-0.190476	0.651401	0.186151	0.889396
TG 52:6	Pyruvate	-0.476191	0.232936	0.632764	0.637897
TG 52:6_id1	Pyruvate	-0.309524	0.455645	0.341373	0.802956
TG 53:4	Pyruvate	-0.666667	0.0709876	1.14882	0.411647
TG 53:5	Pyruvate	-0.119048	0.778886	0.108526	0.932219
TG 54:4	Pyruvate	-0.404762	0.319889	0.495001	0.712371
TG 54:5	Pyruvate	-0.428571	0.289403	0.538497	0.688572
TG 54:6	Pyruvate	-0.761905	0.0280049	1.55277	0.274042
TG 54:6_id1	Pyruvate	-0.142857	0.735765	0.133261	0.917516
TG 54:7	Pyruvate	-0.380952	0.351813	0.453689	0.735292
TG 56:3	Pyruvate	-0.547619	0.160026	0.79581	0.559979
TG 56:4	Pyruvate	-0.809524	0.0149027	1.82674	0.204026
TG 56:4_id1	Pyruvate	-0.404762	0.319889	0.495001	0.712371
TG 56:4_id2	Pyruvate	-0.52381	0.182721	0.738212	0.581309
TG 56:5	Pyruvate	-0.690476	0.0579903	1.23664	0.377667
TG 56:5_id1	Pyruvate	-0.476191	0.232936	0.632764	0.637897
TG 56:6	Pyruvate	-0.285714	0.492726	0.307394	0.823842
TG 56:8	Pyruvate	-0.190476	0.651401	0.186151	0.889396
TG 58:10	Pyruvate	-0.52381	0.182721	0.738212	0.581309
TG 58:10_id1	Pyruvate	-0.404762	0.319889	0.495001	0.712371
TG 58:9	Pyruvate	-0.761905	0.0280049	1.55277	0.274042
2-Oxoglutarate	Pyruvate	0.373521	0.362063	0.441216	0.754949
Alanine	Pyruvate	-0.238095	0.570156	0.244006	0.855927
Alpha-ketoglutarate	Pyruvate	0.373521	0.362063	0.441216	0.754949
Arginine	Pyruvate	0.662699	0.0733058	1.13486	0.423796
Ascorbic acid	Pyruvate	0.63901	0.0880633	1.0552	0.463451
Asparagine	Pyruvate	0.047905	0.910315	0.0408081	0.965467
Creatine	Pyruvate	0.52381	0.182721	0.738212	0.581309
Cysteine	Pyruvate	0.181848	0.666477	0.176215	0.906336
Fumarate	Pyruvate	0.412393	0.309959	0.508696	0.712371
GABA	Pyruvate	0.380952	0.351813	0.453689	0.735292
Glucosamine 6 phosphate	Pyruvate	0.0714286	0.866526	0.0622183	0.957715
Glycerol-3-phosphate	Pyruvate	0.347312	0.399264	0.39874	0.779239
Glycine	Pyruvate	0.5	0.207031	0.683964	0.612861
Histidine	Pyruvate	0.0239525	0.955106	0.0199483	0.977109
Isoleucine	Pyruvate	0.309524	0.455645	0.341373	0.802956
Keto-Leucine	Pyruvate	-0.0359288	0.932691	0.030262	0.977109
L-Arginine	Pyruvate	0.662699	0.0733058	1.13486	0.423796
Leucine	Pyruvate	0.275454	0.509054	0.293236	0.843359
L-Lysine	Pyruvate	0.809524	0.0149027	1.82674	0.204026
L-Phenylalanine	Pyruvate	0.833333	0.0101755	1.99244	0.174222
L-Proline	Pyruvate	0.215573	0.608149	0.21599	0.874565
L-Serine	Pyruvate	0.166667	0.693239	0.159117	0.906928
L-Threonine	Pyruvate	0.47619	0.232936	0.632764	0.637897
L-Tryptophan	Pyruvate	0.690476	0.0579903	1.23664	0.377667
Malate	Pyruvate	-0.63901	0.0880633	1.0552	0.463451
Methionine	Pyruvate	0.928571	0.00086297	3.06401	0.0559983
NAD	Pyruvate	0.52381	0.182721	0.738212	0.581309
Octanoic acid	Pyruvate	-0.179644	0.670344	0.173702	0.906336
Ornithine	Pyruvate	0.724267	0.0421685	1.37501	0.342622
Succinate	Pyruvate	0.240981	0.565348	0.247684	0.855927
Taurine	Pyruvate	0.619048	0.101733	0.992538	0.479813
Valine	Pyruvate	0.119048	0.778886	0.108526	0.932219
