# Supplementary material for: Feasibility of multimodal metabolic analysis for detecting early changes in acute neuroinflammation
Source: J Neuroinflammation. 2026 May 4;23:228. doi: 10.1186/s12974-026-03839-7 (PMC13335137; doi:10.1186/s12974-026-03839-7)
Supplement: Supplementary file 10 — Supplementary Material 10. [file 12974_2026_3839_MOESM10_ESM.xlsx]

## Sheet: Feature list 08.2024
# Exported with SCiLS Lab Version 12.01.16074
# Export time: 2024-09-02 11:18:37
# Generated from file: D:\2024-002 LPS MSI SmMo\scils files\LPS_SmMol_merge.slx
# Object Full Name: Feature list 08.2024
# Object ID: c1cdda4b-7458-4edb-86d5-08966f9f3e3f
# Object type: Static feature list
# Object creation time: 2024-08-21 20:19:12
#								control						case
m/z	Interval Width (+/- Da)	1/K0 [VÂ·s/cmÂ²]	1/K0 Interval Width (+/- VÂ·s/cmÂ²)	CCS [Ã…Â²]	CCS Interval Width (+/- Ã…Â²)	Color	Name	ROC 40 LstrvsRstr RMS	ROC 41 LstrvsRstr RMS	ROC 48 LstrvsRstr RMS	ROC 49 LstrvsRstr RMS	ROC 50 LstrvsRstr RMS	ROC 51 LstrvsRstr RMS	ROC 42 LstrvsRstr RMS	ROC 43 LstrvsRstr RMS	ROC 44 LstrvsRstr RMS	ROC 45 LstrvsRstr RMS	ROC 46 LstrvsRstr RMS	ROC 47 LstrvsRstr RMS	control mean	control CV	case mean	case CV			ROC 46 LstrvsRstr DHBnorm	ROC 43 LstrvsRstr DHBnorm	ROC 51 LstrvsRstr DHBnorm	ROC 50 LstrvsRstr DHBnorm	ROC 49 LstrvsRstr DHBnorm	ROC 48 LstrvsRstr DHBnorm	ROC 40 LstrvsRstr DHBnorm	ROC 41 LstrvsRstr DHBnorm	ROC 42 LstrvsRstr DHBnorm	ROC 44 LstrvsRstr DHBnorm	ROC 45 LstrvsRstr DHBnorm	ROC 47 LstrvsRstr DHBnorm
107.75	0.0010775	0.5197	0.0177954	116.812	4	#00ff00		0.50021	0.500216	0.499956	0.500052	0.499425	0.50025	0.500121	0.500117	0.500105	0.500022	0.500026	0.50002	0.500018	0.0624007	0.500018	0.0101288			0.500026	0.500117	0.500251	0.499425	0.500052	0.499956	0.50021	0.500216	0.500121	0.500105	0.500022	0.50002
108.331	0.00108331	0.52	0.0178052	116.825	4	#6a33c2		0.499859	0.500284	0.499986	0.499787	0.500096	0.500048	0.49992	0.499873	0.500008	0.499989	0.499989	0.499934	0.50001	0.0354377	0.50001	0.0103849			0.499989	0.499873	0.500048	0.500096	0.499787	0.499986	0.499859	0.500284	0.49992	0.500008	0.499989	0.499935
99.5098	0.000995098	0.5159	0.0176453	116.957	4	#bebe00		0.499859	0.500216	0.499926	0.499727	0.500096	0.500089	0.5	0.49999	0.500075	0.500081	0.499925	0.499921	0.499985	0.0360799	0.499985	0.0139196			0.499925	0.49999	0.500089	0.500096	0.499727	0.499926	0.499859	0.500216	0.5	0.500075	0.500081	0.499921
107.29	0.00107289	0.5085	0.0177875	114.352	4	#ff7f00		0.499929	0.500068	0.500046	0.499908	0.500097	0.499902	0.500054	0.500059	0.500033	0.499926	0.500067	0.500168	0.499992	0.0176249	0.499992	0.0155167			0.500067	0.500059	0.499902	0.500097	0.499908	0.500046	0.499929	0.500068	0.500054	0.500033	0.499926	0.500168
102.9	0.001029	0.4968	0.0177095	112.202	4	#fdbf6f		0.500069	0.499852	0.49997	0.499935	0.500001	0.499943	0.5	0.499852	0.499948	0.500081	0.500067	0.499977	0.499962	0.0145064	0.499962	0.0168331			0.500067	0.499852	0.499943	0.500001	0.499935	0.49997	0.500069	0.499852	0.5	0.499948	0.500081	0.499977
107.166	0.00107166	0.5058	0.0177854	113.757	4	#b2df8a		0.499577	0.499704	0.500045	0.499871	0.500193	0.500121	0.49996	0.500123	0.500036	0.499913	0.499955	0.499878	0.499919	0.0487797	0.499919	0.0177439			0.499955	0.500123	0.500121	0.500193	0.499871	0.500045	0.499577	0.499704	0.49996	0.500035	0.499913	0.499878
99.9414	0.000999414	0.5165	0.0176536	117.024	4	#ff83fa		0.50021	0.499852	0.499867	0.499977	0.500001	0.499902	0.5	0.500091	0.500174	0.50005	0.500127	0.500267	0.499968	0.0265294	0.499968	0.0189224			0.500127	0.500091	0.499902	0.500001	0.499977	0.499867	0.50021	0.499852	0.5	0.500174	0.50005	0.500268
203.845	0.00203845	0.6031	0.0187296	128.803	4	#a6cee3		0.499859	0.499852	0.5	0.499958	0.500096	0.500048	0.500014	0.500085	0.500259	0.50019	0.500101	0.500026	0.499969	0.019857	0.499969	0.0190884			0.500101	0.500085	0.500048	0.500096	0.499958	0.5	0.499859	0.499852	0.500014	0.500258	0.50019	0.500027
79.4947	0.000794947	0.5579	0.0171766	129.93	4	#00ff00		0.499152	0.500989	0.500003	0.500096	0.49933	0.499858	0.500014	0.500134	0.499912	0.500063	0.500088	0.499885	0.499905	0.130258	0.499905	0.0198582			0.500089	0.500134	0.499859	0.499331	0.500096	0.500003	0.499152	0.50099	0.500014	0.499912	0.500063	0.499886
99.6013	0.000996013	0.5137	0.017647	116.439	4	#b2df8a		0.50021	0.5	0.500001	0.499833	0.499905	0.5	0.5	0.499878	0.499936	0.50008	0.500101	0.500168	0.499991	0.0254168	0.499991	0.0217405			0.500101	0.499878	0.5	0.499905	0.499833	0.500001	0.50021	0.5	0.5	0.499936	0.50008	0.500168
127.192	0.00127192	0.5609	0.0180828	124.063	4	#36648b		0.499984	0.50025	0.500472	0.500248	0.499623	0.500948	0.500014	0.500036	0.500102	0.500234	0.500099	0.500308	0.500254	0.0894163	0.500254	0.0230517			0.5001	0.500038	0.500953	0.499624	0.500248	0.500473	0.499984	0.500252	0.500014	0.500098	0.500234	0.500308
99.8309	0.000998309	0.5166	0.0176515	117.068	4	#1f78c8		0.5	0.500216	0.500001	0.499977	0.499906	0.500162	0.5	0.500085	0.500259	0.499894	0.499917	0.500075	0.500044	0.0238032	0.500044	0.026672			0.499918	0.500086	0.500162	0.499906	0.499977	0.500001	0.5	0.500216	0.5	0.500259	0.499894	0.500075
106.863	0.00106863	0.5096	0.0177801	114.65	4	#8b3b00		0.50021	0.499852	0.50006	0.499935	0.500001	0.500089	0.49996	0.500022	0.500256	0.499893	0.5	0.500168	0.500024	0.0250066	0.500024	0.0272195			0.5	0.500022	0.500089	0.500001	0.499935	0.50006	0.50021	0.499852	0.49996	0.500256	0.499893	0.500169
117.806	0.00117806	0.5274	0.0179542	117.493	4	#999999		0.499505	0.500216	0.500151	0.500006	0.500098	0.500152	0.499839	0.499821	0.50012	0.499887	0.499999	0.500138	0.500021	0.0524708	0.500021	0.0279689			0.499999	0.499821	0.500153	0.500098	0.500006	0.500151	0.499505	0.500216	0.499839	0.50012	0.499887	0.50014
114.819	0.00114819	0.5103	0.0179095	113.98	4	#ffd700		0.50028	0.500136	0.499688	0.499889	0.500002	0.499918	0.500014	0.500038	0.500343	0.500039	0.500018	0.500267	0.499985	0.0411777	0.499985	0.0291914			0.500018	0.500038	0.499918	0.500002	0.499889	0.499688	0.50028	0.500136	0.500014	0.500343	0.500039	0.500268
99.9258	0.000999258	0.8356	0.0176533	189.339	4	#bebe00		0.499859	0.5	0.499866	0.50014	0.5	0.500016	0.500027	0.499884	0.500159	0.500207	0.499996	0.499828	0.49998	0.0210293	0.49998	0.0297042			0.499996	0.499884	0.500016	0.5	0.50014	0.499866	0.499859	0.5	0.500027	0.500159	0.500207	0.499829
126.161	0.00126161	0.5311	0.0180695	117.567	4	#ff0000		0.499293	0.499408	0.500062	0.500183	0.500581	0.500369	0.500014	0.499631	0.499778	0.499829	0.499969	0.500044	0.499983	0.10431	0.499983	0.0319813			0.49997	0.499632	0.50037	0.500582	0.500183	0.500062	0.499293	0.499408	0.500014	0.499776	0.499829	0.500045
107.623	0.00107623	0.522	0.0177932	117.347	4	#6a33c2		0.50049	0.499852	0.500105	0.499894	0.499904	0.500007	0.5	0.500096	0.499909	0.5001	0.499955	0.500359	0.500042	0.0475728	0.500042	0.0321616			0.499955	0.500096	0.500007	0.499904	0.499894	0.500105	0.50049	0.499852	0.5	0.499909	0.5001	0.50036
122.354	0.00122354	0.5216	0.0180186	115.782	4	#fdbf6f		0.499718	0.500068	0.500045	0.499871	0.500001	0.500032	0.5	0.500229	0.500286	0.499863	0.500026	0.499977	0.499956	0.0271602	0.499956	0.0322561			0.500026	0.500229	0.500032	0.500001	0.499871	0.500045	0.499718	0.500068	0.5	0.500286	0.499863	0.499977
99.3432	0.000993432	0.5185	0.017642	117.558	4	#ff0000		0.5	0.5	0.499926	0.499894	0.500096	0.499959	0.5	0.500022	0.499725	0.500142	0.499783	0.500034	0.499979	0.0142079	0.499979	0.0322635			0.499783	0.500022	0.499959	0.500096	0.499894	0.499926	0.5	0.5	0.5	0.499725	0.500142	0.500035
103.136	0.00103136	0.4978	0.0177138	112.405	4	#6a33c2		0.499577	0.500648	0.499956	0.500075	0.500291	0.50038	0.5	0.500128	0.500286	0.499943	0.499884	0.500267	0.500155	0.0743738	0.500155	0.0338425			0.499884	0.500128	0.50038	0.500291	0.500075	0.499956	0.499577	0.500648	0.5	0.500286	0.499943	0.500267
138.883	0.00138883	0.6497	0.0182218	142.63	4	#ff0000		0.499642	0.500464	0.49938	0.499835	0.501272	0.500448	0.500215	0.500125	0.500499	0.500298	0.500176	0.499972	0.500174	0.138343	0.500174	0.0353421			0.500189	0.50013	0.50047	0.501283	0.499835	0.499381	0.499641	0.500478	0.500215	0.500497	0.500297	0.499974
118.165	0.00118164	0.5287	0.0179594	117.747	4	#fb6496		0.499154	0.499852	0.499808	0.499872	0.500483	0.500735	0.500054	0.499736	0.499945	0.500278	0.50004	0.499879	0.499984	0.111829	0.499984	0.0366727			0.50004	0.499736	0.500736	0.500484	0.499872	0.499808	0.499154	0.499852	0.500054	0.499944	0.500277	0.499879
121.332	0.00121333	0.5292	0.0180045	117.561	4	#999999		0.500138	0.5	0.500061	0.49995	0.499808	0.499908	0.500014	0.500149	0.499815	0.500068	0.500022	0.499637	0.499978	0.023244	0.499978	0.0378579			0.500022	0.500149	0.499909	0.499808	0.49995	0.500061	0.500138	0.5	0.500014	0.499814	0.500068	0.499638
124.446	0.00124446	0.5497	0.0180469	121.838	4	#eee685		0.499783	0.499908	0.500137	0.500114	0.500677	0.500733	0.49996	0.500177	0.500083	0.500284	0.500047	0.500492	0.500225	0.078856	0.500225	0.0383148			0.500048	0.500177	0.500735	0.500678	0.500115	0.500137	0.499783	0.499908	0.49996	0.500083	0.500284	0.500493
102.725	0.00102725	0.4982	0.0177062	112.54	4	#36648b		0.499577	0.500216	0.500015	0.499977	0.500001	0.499943	0.5	0.500101	0.500536	0.500189	0.500059	0.500267	0.499955	0.0416832	0.499955	0.038684			0.50006	0.500101	0.499943	0.500001	0.499977	0.500015	0.499577	0.500216	0.5	0.500536	0.500189	0.500268
121.914	0.00121914	0.5182	0.0180126	115.075	4	#00ff00		0.499718	0.499852	0.50018	0.499977	0.500386	0.499829	0.49996	0.499846	0.499577	0.499896	0.499951	0.500181	0.49999	0.0499586	0.49999	0.0392229			0.499951	0.499846	0.499829	0.500386	0.499977	0.50018	0.499718	0.499852	0.49996	0.499576	0.499896	0.500181
79.8094	0.000798094	0.5569	0.0171855	129.624	4	#c8308c		0.500066	0.500056	0.49957	0.500171	0.500195	0.500102	0.499973	0.499672	0.500195	0.500062	0.499741	0.49986	0.500027	0.0461505	0.500027	0.0395718			0.499741	0.499672	0.500103	0.500195	0.500171	0.49957	0.500065	0.500057	0.499973	0.500194	0.500062	0.49986
103.012	0.00103012	0.4959	0.0177115	111.998	4	#cab2d6		0.500208	0.499772	0.5003	0.499745	0.500098	0.500152	0.500014	0.500346	0.500066	0.499931	0.49979	0.500218	0.500046	0.0465037	0.500046	0.0398499			0.49979	0.500346	0.500153	0.500098	0.499745	0.5003	0.500208	0.499772	0.500014	0.500065	0.499931	0.500218
107.938	0.00107938	0.5187	0.0177986	116.569	4	#00e2e5		0.499718	0.499772	0.500376	0.499685	0.499906	0.499763	0.500014	0.499915	0.499703	0.499929	0.500018	0.500323	0.49987	0.0518364	0.49987	0.0403299			0.500018	0.499915	0.499763	0.499906	0.499685	0.500376	0.499718	0.499772	0.500014	0.499703	0.499929	0.500323
125.917	0.00125917	0.5331	0.0180663	118.032	4	#c8308c		0.499083	0.500056	0.500078	0.499551	0.500197	0.50019	0.500014	0.499789	0.500234	0.500155	0.499928	0.500337	0.499859	0.0898063	0.499859	0.0407127			0.499929	0.49979	0.500191	0.500198	0.499551	0.500077	0.499083	0.500057	0.500014	0.500234	0.500155	0.500337
59.8792	0.000598792	0.6383	0.0164874	154.862	4	#ff83fa		0.499716	0.499291	0.499674	0.499774	0.500586	0.499729	0.5	0.500056	0.499676	0.499944	0.499712	0.499553	0.499795	0.0851557	0.499795	0.0407499			0.499716	0.500057	0.499729	0.500589	0.499774	0.499674	0.499716	0.499295	0.5	0.499675	0.499944	0.499554
122.183	0.00122183	0.5183	0.0180163	115.079	4	#a6cee3		0.499928	0.5	0.499942	0.499996	0.499905	0.500241	0.5	0.500048	0.50015	0.500255	0.500022	0.499637	0.500002	0.0246008	0.500002	0.041953			0.500022	0.500048	0.500241	0.499905	0.499996	0.499942	0.499928	0.5	0.5	0.500149	0.500255	0.499638
125.83	0.0012583	0.5497	0.0180652	121.723	4	#ff83fa		0.499082	0.499692	0.499616	0.500168	0.499525	0.499621	0.49996	0.499673	0.50014	0.500019	0.500294	0.500146	0.499617	0.0695404	0.499617	0.0426815			0.500295	0.499673	0.499623	0.499525	0.500168	0.499616	0.499083	0.499693	0.49996	0.500139	0.500019	0.500146
100.228	0.00100228	0.8301	0.0176592	188.031	4	#c814fa		0.50021	0.499852	0.50018	0.49995	0.499617	0.500089	0.500081	0.500335	0.500304	0.500083	0.499738	0.500181	0.499983	0.0450714	0.499983	0.0431191			0.499738	0.500335	0.500089	0.499617	0.49995	0.50018	0.50021	0.499852	0.500081	0.500303	0.500083	0.500182
123.369	0.00123369	0.5258	0.0180325	116.635	4	#fb6496		0.500208	0.500136	0.499867	0.50014	0.500097	0.500177	0.500054	0.500399	0.500051	0.499853	0.499813	0.5002	0.500104	0.0244778	0.500104	0.0436477			0.499813	0.500399	0.500178	0.500098	0.50014	0.499867	0.500208	0.500136	0.500054	0.50005	0.499853	0.500201
81.3418	0.000813418	0.5572	0.0172277	129.363	4	#33a02c		0.500908	0.499852	0.500092	0.49991	0.500582	0.500191	0.499853	0.499953	0.499996	0.499722	0.500021	0.500373	0.500256	0.082148	0.500256	0.0437203			0.500022	0.499954	0.500192	0.500582	0.49991	0.500092	0.500907	0.499852	0.499853	0.499996	0.499722	0.500373
124.157	0.00124157	0.5502	0.0180431	121.978	4	#a52a3c		0.498585	0.499908	0.499782	0.500175	0.500583	0.500177	0.499772	0.500151	0.499568	0.499802	0.500106	0.499875	0.499868	0.137353	0.499868	0.0438392			0.500107	0.500153	0.500181	0.500584	0.500175	0.499781	0.498584	0.499908	0.499772	0.499567	0.499801	0.499875
94.5294	0.000945294	0.703	0.017544	160.283	4	#6a33c2		0.499436	0.498872	0.500136	0.500131	0.500776	0.499953	0.5	0.499933	0.499897	0.500209	0.499845	0.500422	0.499884	0.131168	0.499884	0.0443345			0.499847	0.499933	0.499955	0.500777	0.500131	0.500136	0.499436	0.498873	0.5	0.499897	0.500209	0.500423
80.4718	0.000804718	0.5584	0.0172039	129.827	4	#999999		0.500208	0.500408	0.500303	0.499766	0.500004	0.499915	0.499987	0.499635	0.500036	0.499733	0.500238	0.499799	0.500101	0.0491783	0.500101	0.0445721			0.500239	0.499636	0.499916	0.500004	0.499766	0.500302	0.500208	0.500409	0.499987	0.500035	0.499733	0.499799
126.266	0.00126266	0.5454	0.0180709	120.718	4	#c8308c		0.499785	0.500272	0.50075	0.499766	0.499524	0.500888	0.499907	0.499599	0.499764	0.499492	0.499794	0.500122	0.500164	0.112779	0.500164	0.0446428			0.499794	0.499599	0.500889	0.499525	0.499766	0.500751	0.499785	0.500272	0.499907	0.499763	0.499492	0.500124
93.6126	0.000936126	0.7026	0.0175244	160.366	4	#6a33c2		0.499857	0.500259	0.499943	0.500332	0.499526	0.499709	0.5	0.499752	0.499939	0.499922	0.50042	0.500132	0.499938	0.0624001	0.499938	0.0456554			0.500421	0.499753	0.499711	0.499527	0.500332	0.499943	0.499857	0.50026	0.5	0.499939	0.499922	0.500132
123.276	0.00123276	0.5733	0.0180312	127.18	4	#a52a3c		0.499851	0.499896	0.500139	0.499963	0.499717	0.500034	0.500001	0.500024	0.500255	0.500103	0.499773	0.500441	0.499933	0.0294155	0.499933	0.0458778			0.499775	0.500024	0.500037	0.499719	0.499963	0.500139	0.499852	0.499897	0.500001	0.500254	0.500103	0.500441
85.4095	0.000854095	0.6364	0.0173337	146.86	4	#ffd700		0.500627	0.49936	0.499915	0.49966	0.500013	0.500211	0.500027	0.500083	0.499749	0.500162	0.500469	0.500121	0.499964	0.087702	0.499964	0.0464628			0.500478	0.500083	0.500215	0.500019	0.49966	0.499916	0.500626	0.499367	0.500027	0.499748	0.500162	0.500122
122.911	0.00122911	0.5715	0.0180262	126.825	4	#8b3b00		0.500347	0.500625	0.499707	0.499925	0.500681	0.500584	0.500027	0.499664	0.500276	0.499916	0.500282	0.500066	0.500311	0.0811773	0.500311	0.0466604			0.500284	0.499664	0.500588	0.500685	0.499925	0.499708	0.500347	0.500626	0.500027	0.500276	0.499915	0.500066
100.408	0.00100408	0.5165	0.0176626	116.96	4	#fb6496		0.499718	0.49992	0.50009	0.499871	0.500291	0.499959	0.500054	0.500229	0.500232	0.500207	0.49963	0.500174	0.499975	0.0392946	0.499975	0.0467581			0.49963	0.500229	0.499959	0.500291	0.499871	0.50009	0.499718	0.49992	0.500054	0.500231	0.500207	0.500175
59.6203	0.000596203	0.638	0.016476	154.883	4	#1f78c8		0.499434	0.500624	0.499914	0.499588	0.499815	0.500247	0.5	0.500125	0.499858	0.500019	0.50011	0.500565	0.499937	0.0875422	0.499937	0.0482294			0.500112	0.500126	0.500248	0.499819	0.499588	0.499914	0.499434	0.500626	0.5	0.499857	0.500019	0.500565
117.194	0.00117194	0.5258	0.0179452	117.201	4	#a52a3c		0.500139	0.499988	0.499748	0.500081	0.499619	0.500125	0.500135	0.499844	0.500165	0.500173	0.49995	0.499544	0.49995	0.0433406	0.49995	0.0493382			0.499951	0.499844	0.500126	0.49962	0.500081	0.499749	0.500139	0.499988	0.500135	0.500164	0.500173	0.499544
108.417	0.00108417	0.5612	0.0178067	126.061	4	#c814fa		0.500065	0.50042	0.500333	0.499757	0.499811	0.499871	0.499839	0.500256	0.499619	0.500273	0.499935	0.499948	0.500043	0.0559203	0.500043	0.0501967			0.499937	0.500257	0.499874	0.499812	0.499757	0.500333	0.500065	0.50042	0.499839	0.499619	0.500272	0.499948
81.4565	0.000814565	0.4851	0.0172308	112.602	4	#cab2d6		0.5	0.5	0.50003	0.500038	0.499904	0.5	0.5	0.499963	0.49974	0.500063	0.500067	0.500508	0.499995	0.0095508	0.499995	0.0502515			0.500067	0.499963	0.5	0.499904	0.500038	0.50003	0.5	0.5	0.5	0.49974	0.500063	0.500508
118.424	0.00118424	0.5324	0.0179632	118.553	4	#ff83fa		0.500349	0.499988	0.499971	0.499866	0.499907	0.500257	0.49996	0.500166	0.499842	0.499526	0.499843	0.499508	0.500056	0.0396143	0.500056	0.0508663			0.499843	0.500166	0.500257	0.499907	0.499866	0.499971	0.500349	0.499988	0.49996	0.499842	0.499526	0.499509
100.523	0.00100523	0.5173	0.0176648	117.147	4	#8b3b00		0.499014	0.500932	0.500495	0.499946	0.499809	0.499877	0.5	0.500287	0.499939	0.500255	0.49991	0.499595	0.500012	0.130842	0.500012	0.0508669			0.49991	0.500288	0.499877	0.499809	0.499946	0.500495	0.499014	0.500932	0.5	0.499939	0.500255	0.499596
60.7764	0.000607764	0.639	0.0165263	154.655	4	#ff0000		0.499645	0.499591	0.49999	0.499849	0.499914	0.500035	0.499987	0.4998	0.499902	0.499821	0.49942	0.500188	0.499837	0.0364757	0.499837	0.0509291			0.499425	0.499801	0.500037	0.499918	0.499849	0.49999	0.499644	0.499593	0.499987	0.499902	0.49982	0.500188
157.17	0.0015717	0.8231	0.0184024	178.905	4	#0000ff		0.500279	0.499908	0.500091	0.499992	0.500098	0.499633	0.5	0.499937	0.500527	0.499807	0.49988	0.500076	0.5	0.0437412	0.5	0.0514162			0.49988	0.499937	0.499633	0.500098	0.499992	0.500091	0.500279	0.499908	0.5	0.500527	0.499807	0.500076
116.932	0.00116932	0.5254	0.0179413	117.13	4	#a52a3c		0.499997	0.500636	0.49951	0.49996	0.499331	0.500213	0.500014	0.499743	0.500346	0.499905	0.500252	0.499706	0.499941	0.0946025	0.499941	0.0525721			0.500254	0.499744	0.500215	0.499332	0.49996	0.49951	0.499998	0.500636	0.500014	0.500346	0.499905	0.499707
164.005	0.00164005	0.7192	0.0184606	155.838	4	#33a02c		0.499707	0.500536	0.499634	0.500165	0.500686	0.499006	0.500205	0.499839	0.499796	0.499644	0.500337	0.500024	0.499956	0.125873	0.499956	0.0526073			0.50034	0.499842	0.499012	0.50069	0.500165	0.499634	0.499708	0.50055	0.500204	0.49979	0.499643	0.500025
141.022	0.00141022	0.8259	0.018245	181.076	4	#6a33c2		0.499998	0.500852	0.500151	0.499908	0.50029	0.499706	0.49996	0.499937	0.500642	0.500224	0.500227	0.500366	0.500151	0.0795312	0.500151	0.0526582			0.500227	0.499937	0.499706	0.50029	0.499908	0.500151	0.499998	0.500852	0.49996	0.500641	0.500224	0.500366
366.412	0.00366412	1.0441	0.0192527	216.922	4	#6a33c2		0.49957	0.499522	0.499845	0.499933	0.498962	0.501551	0.499936	0.499524	0.499362	0.49923	0.499815	0.499742	0.499897	0.175812	0.499897	0.0550282			0.49982	0.499529	0.501555	0.49898	0.499933	0.499846	0.49957	0.499536	0.499935	0.499343	0.499227	0.499745
157.927	0.00157927	0.5592	0.018409	121.509	4	#ff0000		0.499637	0.499177	0.50002	0.500419	0.501763	0.501226	0.500108	0.500373	0.500453	0.499979	0.500477	0.499802	0.500374	0.194939	0.500374	0.0555728			0.500493	0.500383	0.501244	0.501814	0.50042	0.50002	0.499638	0.499185	0.500108	0.500451	0.499977	0.499805
247.904	0.00247904	0.678	0.018934	143.235	4	#0000ff		0.500623	0.499689	0.499945	0.49946	0.499736	0.500078	0.49992	0.499612	0.499162	0.499628	0.499235	0.499461	0.499922	0.0809629	0.499922	0.0559797			0.499239	0.499614	0.500084	0.499746	0.49946	0.499945	0.500622	0.499695	0.49992	0.499159	0.499628	0.499463
100.241	0.00100241	0.5166	0.0176594	117.009	4	#fdbf6f		0.499787	0.500488	0.5003	0.499662	0.499811	0.499769	0.499973	0.500011	0.500262	0.499867	0.499839	0.500569	0.49997	0.0676369	0.49997	0.055985			0.499839	0.500011	0.49977	0.499811	0.499662	0.5003	0.499787	0.500489	0.499973	0.500261	0.499867	0.50057
60.2153	0.000602153	0.6388	0.0165021	154.837	4	#b2df8a		0.500136	0.499943	0.500005	0.500121	0.500777	0.499596	0.500108	0.49997	0.500051	0.499813	0.499487	0.500337	0.500096	0.0772865	0.500096	0.0577735			0.499489	0.499971	0.499598	0.500778	0.500121	0.500005	0.500137	0.499946	0.500108	0.50005	0.499813	0.500337
151.49	0.0015149	0.6127	0.0183504	133.561	4	#8b3b00		0.499849	0.498837	0.500125	0.499858	0.499435	0.499506	0.499894	0.499591	0.499724	0.500189	0.499471	0.50016	0.499601	0.0905233	0.499601	0.0592804			0.499479	0.499594	0.499515	0.499447	0.499858	0.500125	0.499849	0.49884	0.499893	0.499722	0.500188	0.500163
81.5513	0.000815513	0.5573	0.0172334	129.358	4	#00ff00		0.500977	0.499544	0.4999	0.499641	0.499715	0.500118	0.500041	0.500368	0.500545	0.499742	0.500271	0.499942	0.499982	0.105663	0.499982	0.0593494			0.500272	0.500368	0.500119	0.499715	0.499641	0.4999	0.500977	0.499544	0.500041	0.500544	0.499741	0.499941
95.2202	0.000952202	0.5723	0.0175586	130.375	4	#0000ff		0.499922	0.499692	0.499587	0.499841	0.498854	0.499839	0.499987	0.499927	0.500099	0.500401	0.500057	0.499478	0.499623	0.0790923	0.499623	0.0601459			0.500059	0.499928	0.499842	0.498856	0.499841	0.499587	0.499922	0.499692	0.499987	0.500098	0.5004	0.499479
100.66	0.0010066	0.5213	0.0176674	118.031	4	#cab2d6		0.500208	0.500204	0.500377	0.500154	0.50029	0.500241	0.5	0.499704	0.500431	0.499591	0.500044	0.500138	0.500246	0.0156787	0.500246	0.0606276			0.500044	0.499705	0.500241	0.50029	0.500154	0.500377	0.500208	0.500204	0.5	0.50043	0.49959	0.500138
122.975	0.00122975	0.5275	0.0180271	117.051	4	#ffd700		0.500274	0.500488	0.500214	0.499981	0.500101	0.500425	0.500027	0.500612	0.500287	0.500165	0.500178	0.499685	0.500247	0.0382827	0.500247	0.0608812			0.500179	0.500618	0.500426	0.500102	0.499981	0.500214	0.500275	0.500488	0.500027	0.500284	0.500164	0.499687
81.9098	0.000819098	0.5569	0.017243	129.195	4	#bebe00		0.499223	0.500124	0.500123	0.499618	0.500105	0.499997	0.499973	0.499593	0.499525	0.499718	0.499508	0.499039	0.499865	0.0738614	0.499865	0.0614689			0.49951	0.499593	0.499998	0.500107	0.499618	0.500123	0.499223	0.500125	0.499973	0.499524	0.499718	0.499039
59.9873	0.000599873	0.6383	0.0164921	154.821	4	#eee685		0.500346	0.50038	0.499913	0.499812	0.500008	0.500028	0.500014	0.500039	0.500823	0.500443	0.500287	0.500558	0.500081	0.0463089	0.500081	0.0625397			0.500292	0.500039	0.500029	0.500014	0.499812	0.499913	0.500346	0.500383	0.500014	0.500822	0.500443	0.500558
86.7334	0.000867334	0.636	0.0173665	146.479	4	#cab2d6		0.499429	0.501881	0.500203	0.499884	0.49973	0.500331	0.499973	0.500729	0.499884	0.500167	0.500458	0.500146	0.500243	0.173061	0.500243	0.0630295			0.500466	0.500729	0.500336	0.499739	0.499884	0.500204	0.499429	0.501891	0.499973	0.499882	0.500167	0.500148
95.3383	0.000953383	0.5721	0.0175611	130.321	4	#cab2d6		0.499647	0.499965	0.499945	0.499807	0.49943	0.499257	0.49996	0.50012	0.499806	0.500251	0.499901	0.500682	0.499675	0.0573223	0.499675	0.0635942			0.499902	0.500122	0.499258	0.499433	0.499808	0.499945	0.499647	0.499966	0.49996	0.499805	0.500251	0.500682
85.8224	0.000858224	0.6373	0.017344	146.99	4	#eee685		0.499851	0.499859	0.499814	0.499994	0.5003	0.500629	0.500027	0.500379	0.500045	0.499403	0.500016	0.499881	0.500074	0.065025	0.500074	0.0636858			0.500024	0.50038	0.500635	0.500305	0.499994	0.499814	0.49985	0.499865	0.500027	0.500044	0.499403	0.499882
94.2736	0.000942736	0.7024	0.0175386	160.194	4	#fdbf6f		0.500629	0.499817	0.499898	0.499816	0.500776	0.500077	0.499933	0.499551	0.499996	0.500046	0.499676	0.500472	0.500169	0.0853378	0.500169	0.0643666			0.499678	0.499551	0.500078	0.500777	0.499816	0.499898	0.500629	0.499818	0.499933	0.499996	0.500046	0.500473
79.1649	0.000791649	0.5606	0.0171673	130.613	4	#cab2d6		0.500556	0.500056	0.500317	0.500231	0.499811	0.499874	0.49996	0.499922	0.499592	0.50056	0.500036	0.50023	0.500141	0.0564526	0.500141	0.0649782			0.500037	0.499922	0.499875	0.499812	0.500231	0.500317	0.500557	0.500056	0.49996	0.499591	0.50056	0.50023
94.6007	0.000946007	0.5721	0.0175455	130.419	4	#00ff00		0.499927	0.500191	0.499736	0.500283	0.499718	0.500213	0.49996	0.499943	0.500515	0.500096	0.499797	0.500584	0.500011	0.0502429	0.500011	0.0649911			0.499798	0.499944	0.500215	0.499719	0.500283	0.499736	0.499926	0.500192	0.49996	0.500514	0.500096	0.500584
86.4685	0.000864685	0.6385	0.01736	147.11	4	#33a02c		0.500904	0.500777	0.499529	0.500252	0.500496	0.499842	0.500081	0.499865	0.500726	0.500013	0.500038	0.500455	0.5003	0.107182	0.5003	0.0649978			0.500047	0.499867	0.499849	0.500511	0.500252	0.49953	0.500904	0.500789	0.500081	0.500726	0.500013	0.500455
59.7882	0.000597882	0.639	0.0164834	155.065	4	#ff0000		0.500418	0.501829	0.499929	0.500403	0.500205	0.500223	0.49996	0.499774	0.500207	0.500188	0.500329	0.499459	0.500501	0.134698	0.500501	0.065085			0.500334	0.499775	0.500224	0.500207	0.500403	0.49993	0.500418	0.501834	0.49996	0.500207	0.500188	0.49946
79.9669	0.000799669	0.5567	0.0171899	129.551	4	#36648b		0.500343	0.500272	0.500108	0.500073	0.499716	0.500143	0.49996	0.500059	0.500388	0.500294	0.500313	0.49951	0.500109	0.0436545	0.500109	0.0653568			0.500313	0.500059	0.500144	0.499718	0.500073	0.500109	0.500343	0.500272	0.49996	0.500388	0.500294	0.499511
79.3037	0.000793037	0.5553	0.0171712	129.349	4	#36648b		0.500208	0.500851	0.499868	0.500016	0.499907	0.49964	0.500054	0.500235	0.500204	0.500009	0.500193	0.499361	0.500082	0.0840732	0.500082	0.0660289			0.500193	0.500235	0.49964	0.499907	0.500017	0.499868	0.500208	0.500852	0.500054	0.500204	0.500009	0.499362
81.1893	0.000811893	0.5571	0.0172235	129.39	4	#8b3b00		0.500067	0.499408	0.499869	0.49994	0.500678	0.499963	0.500135	0.499864	0.500285	0.499611	0.499449	0.500144	0.499987	0.0817385	0.499987	0.0663393			0.49945	0.499864	0.499964	0.500678	0.499939	0.499869	0.500066	0.499408	0.500135	0.500283	0.49961	0.500144
93.7206	0.000937206	0.7025	0.0175267	160.327	4	#a52a3c		0.499859	0.500977	0.499837	0.499987	0.500488	0.500254	0.5	0.499435	0.499468	0.49995	0.50024	0.499546	0.500234	0.0883056	0.500234	0.0669204			0.500242	0.499435	0.500256	0.500492	0.499987	0.499837	0.499859	0.500978	0.5	0.499468	0.49995	0.499546
59.2214	0.000592214	0.6392	0.0164583	155.346	4	#fb6496		0.500559	0.501042	0.499899	0.499881	0.500778	0.500004	0.5	0.500108	0.50057	0.500144	0.500412	0.4996	0.500361	0.0998792	0.500361	0.0675021			0.500415	0.500109	0.500005	0.500781	0.499881	0.499899	0.500559	0.501046	0.5	0.500569	0.500144	0.499601
108.205	0.00108205	0.519	0.0178031	116.605	4	#c814fa		0.5	0.500068	0.499807	0.499912	0.499809	0.500016	0.500108	0.500086	0.500581	0.499555	0.49985	0.499885	0.499935	0.0221661	0.499935	0.0686724			0.49985	0.500086	0.500016	0.499809	0.499912	0.499807	0.5	0.500068	0.500108	0.500581	0.499555	0.499885
93.8396	0.000938396	0.7037	0.0175293	160.576	4	#a52a3c		0.499295	0.500452	0.500271	0.499676	0.500296	0.499605	0.49996	0.499625	0.499939	0.49984	0.499475	0.500472	0.499933	0.0936169	0.499933	0.0687024			0.499477	0.499625	0.499607	0.500297	0.499677	0.500271	0.499295	0.500456	0.49996	0.499939	0.49984	0.500472
99.6618	0.000996618	0.5176	0.0176482	117.319	4	#ff7f00		0.5	0.5	0.500061	0.499917	0.5	0.499633	0.49996	0.499841	0.500594	0.499894	0.499955	0.500551	0.499935	0.0309847	0.499935	0.0687525			0.499955	0.499841	0.499633	0.5	0.499917	0.500061	0.5	0.5	0.49996	0.500594	0.499894	0.500551
85.5578	0.000855578	0.6364	0.0173375	146.822	4	#c8308c		0.500133	0.499258	0.499513	0.500302	0.500013	0.500299	0.5	0.499536	0.500421	0.500302	0.499759	0.500336	0.49992	0.0870542	0.49992	0.0712021			0.499766	0.499537	0.500305	0.500021	0.500302	0.499514	0.500133	0.499269	0.5	0.500421	0.500302	0.500336
86.6096	0.000866096	0.6372	0.0173635	146.792	4	#6a33c2		0.5002	0.4989	0.500696	0.499967	0.500587	0.500376	0.499933	0.500101	0.499404	0.500251	0.50002	0.500463	0.500121	0.130619	0.500121	0.0716823			0.50003	0.500104	0.500387	0.500592	0.499967	0.500697	0.5002	0.498906	0.499933	0.499403	0.500251	0.500464
60.4142	0.000604142	0.6385	0.0165107	154.685	4	#ffd700		0.500412	0.49994	0.500677	0.499906	0.500109	0.499385	0.5	0.500209	0.50018	0.500388	0.50074	0.499662	0.500071	0.0894083	0.500071	0.0724595			0.500743	0.50021	0.499387	0.500111	0.499906	0.500677	0.500413	0.499943	0.5	0.500179	0.500388	0.499664
86.9187	0.000869187	0.6375	0.017371	146.807	4	#00e2e5		0.501118	0.502032	0.500023	0.500268	0.49982	0.499709	0.500121	0.499859	0.500035	0.500052	0.499134	0.499836	0.500495	0.180874	0.500495	0.0726448			0.49914	0.499861	0.499719	0.499829	0.500268	0.500022	0.501117	0.502039	0.500121	0.500032	0.500051	0.499837
80.6102	0.000806102	0.5561	0.0172077	129.27	4	#eee685		0.500418	0.499908	0.499705	0.5003	0.49962	0.500304	0.49992	0.500203	0.500011	0.499918	0.500611	0.499508	0.500042	0.0685135	0.500042	0.0729401			0.500612	0.500203	0.500306	0.499621	0.5003	0.499705	0.500418	0.499908	0.49992	0.500011	0.499918	0.499508
93.0835	0.000930835	0.707	0.017513	161.476	4	#6a33c2		0.499998	0.499247	0.499778	0.500025	0.500678	0.499817	0.500014	0.500054	0.499532	0.500135	0.499428	0.500373	0.499924	0.0927287	0.499924	0.0733059			0.499429	0.500054	0.499818	0.500678	0.500025	0.499778	0.499998	0.499248	0.500014	0.499532	0.500135	0.500374
153.015	0.00153015	0.6374	0.0183647	138.821	4	#a52a3c		0.501466	0.49954	0.500425	0.499538	0.498794	0.499189	0.500237	0.500148	0.501077	0.500439	0.500755	0.5002	0.499825	0.193627	0.499825	0.073822			0.500793	0.500175	0.499255	0.498831	0.499541	0.500432	0.501459	0.499569	0.500236	0.501068	0.500435	0.500209
123.154	0.00123154	0.5439	0.0180295	120.665	4	#bebe00		0.500554	0.499976	0.49984	0.499887	0.499911	0.49962	0.499973	0.500333	0.499836	0.500691	0.499714	0.49988	0.499965	0.0626539	0.499965	0.0738812			0.499716	0.500334	0.499621	0.499912	0.499887	0.49984	0.500554	0.499976	0.499973	0.499834	0.500691	0.499882
208.262	0.00208262	0.7384	0.0187536	157.504	4	#1f78c8		0.499219	0.501069	0.50038	0.500475	0.499626	0.499429	0.499933	0.499281	0.500023	0.500284	0.500292	0.499905	0.500033	0.143693	0.500033	0.0739277			0.500296	0.499285	0.499435	0.499633	0.500475	0.50038	0.499219	0.501077	0.499933	0.500021	0.500284	0.499906
130.381	0.00130381	0.5494	0.0181229	121.264	4	#ff83fa		0.499854	0.49967	0.499647	0.499332	0.500204	0.500277	0.500067	0.500519	0.499461	0.499956	0.500378	0.49998	0.499831	0.0720086	0.499831	0.0741842			0.500381	0.50052	0.500279	0.500207	0.499332	0.499647	0.499854	0.499671	0.500067	0.49946	0.499955	0.499981
124.658	0.00124658	0.6411	0.0180497	142.074	4	#a6cee3		0.499778	0.502202	0.500743	0.499116	0.499347	0.500757	0.500108	0.500063	0.499935	0.499689	0.500318	0.499236	0.500324	0.229666	0.500324	0.076403			0.500331	0.500069	0.500772	0.499361	0.499117	0.500743	0.499778	0.502218	0.500108	0.499933	0.499687	0.499237
111.271	0.00111271	0.5304	0.0178538	118.826	4	#8b3b00		0.500486	0.500648	0.500303	0.500465	0.499905	0.500036	0.500256	0.500237	0.499465	0.499803	0.500275	0.499508	0.500307	0.0571482	0.500307	0.0764228			0.500276	0.500238	0.500037	0.499905	0.500465	0.500304	0.500486	0.500648	0.500256	0.499461	0.499803	0.499509
85.6839	0.000856839	0.6367	0.0173406	146.875	4	#eee685		0.499993	0.50037	0.499587	0.499646	0.500788	0.499611	0.49996	0.499832	0.499884	0.500046	0.500536	0.499346	0.499999	0.0981765	0.499999	0.0766653			0.500544	0.499833	0.499615	0.500794	0.499647	0.499588	0.499994	0.500375	0.49996	0.499884	0.500045	0.499346
59.4808	0.000594808	0.6395	0.0164698	155.307	4	#36648b		0.500631	0.50158	0.499644	0.499626	0.499049	0.500197	0.500014	0.499922	0.500039	0.499183	0.500259	0.49961	0.500121	0.179226	0.500121	0.0767188			0.500261	0.499923	0.500199	0.499052	0.499626	0.499644	0.500631	0.50158	0.500014	0.500038	0.499183	0.49961
270.967	0.00270967	0.6849	0.0190163	144.061	4	#6a33c2		0.499708	0.499212	0.499474	0.500198	0.498393	0.499329	0.499842	0.50019	0.500782	0.499688	0.500291	0.500253	0.499386	0.119819	0.499386	0.0768996			0.500314	0.50022	0.499357	0.49843	0.500198	0.499475	0.499711	0.499217	0.499842	0.500752	0.499659	0.500268
130.181	0.00130181	0.5484	0.0181204	121.063	4	#778b00		0.49971	0.499951	0.499697	0.498856	0.500592	0.499902	0.499947	0.499698	0.500059	0.500661	0.500045	0.499547	0.499784	0.112085	0.499784	0.0770135			0.500053	0.499705	0.499914	0.500602	0.498855	0.499698	0.49971	0.499954	0.499947	0.500054	0.500658	0.499548
155.454	0.00155454	0.5832	0.018387	126.87	4	#6a33c2		0.500825	0.501763	0.50176	0.499798	0.500064	0.500626	0.500109	0.50017	0.499562	0.500502	0.499669	0.499559	0.500806	0.165275	0.500806	0.07777			0.499725	0.500206	0.500691	0.500132	0.499798	0.501763	0.500826	0.501803	0.500109	0.499543	0.500496	0.49957
121.758	0.00121758	0.5208	0.0180104	115.675	4	#6a33c2		0.500139	0.49992	0.500091	0.500271	0.499713	0.500089	0.49992	0.500022	0.499758	0.499957	0.499708	0.498964	0.500037	0.038917	0.500037	0.0779576			0.499708	0.500022	0.500089	0.499713	0.500271	0.500091	0.500139	0.49992	0.49992	0.499757	0.499957	0.498965
80.2656	0.000802656	0.5552	0.0171982	129.141	4	#eee685		0.500487	0.499772	0.499583	0.499802	0.499907	0.499873	0.500054	0.500102	0.500023	0.50034	0.500152	0.499219	0.499904	0.0614486	0.499904	0.0780441			0.500153	0.500102	0.499874	0.499907	0.499802	0.499583	0.500487	0.499772	0.500054	0.500023	0.50034	0.499219
80.3371	0.000803371	0.5577	0.0172002	129.694	4	#b2df8a		0.499998	0.499772	0.499898	0.500044	0.500677	0.500159	0.5	0.499954	0.500039	0.500226	0.499916	0.500947	0.500091	0.0630928	0.500091	0.0781157			0.499917	0.499954	0.500159	0.500677	0.500044	0.499898	0.499998	0.499772	0.5	0.500038	0.500225	0.500947
109.773	0.00109773	0.5538	0.0178293	124.256	4	#fdbf6f		0.50188	0.500557	0.499872	0.49945	0.500776	0.500109	0.500001	0.499844	0.499766	0.499758	0.500207	0.50079	0.500441	0.169844	0.500441	0.079028			0.500208	0.499844	0.50011	0.500778	0.499451	0.499872	0.501881	0.500558	0.500001	0.499761	0.499757	0.500789
383.981	0.00383981	0.7734	0.0192841	160.417	4	#00ff00		0.499436	0.49317	0.500046	0.499931	0.49981	0.500289	0.499893	0.499715	0.499096	0.499809	0.500134	0.499253	0.49878	0.553923	0.49878	0.0795467			0.500134	0.499715	0.500289	0.499811	0.499931	0.500046	0.499436	0.494787	0.499893	0.499096	0.499809	0.499255
132.162	0.00132162	0.5526	0.0181445	121.822	4	#c814fa		0.49991	0.499575	0.498288	0.499691	0.499924	0.500345	0.499746	0.500334	0.500141	0.500136	0.500528	0.49944	0.499622	0.141028	0.499622	0.0795643			0.500556	0.500348	0.500384	0.499953	0.49969	0.498287	0.499907	0.499593	0.499746	0.500131	0.500131	0.499451
61.0455	0.000610455	0.6397	0.0165378	154.723	4	#00e2e5		0.500698	0.499362	0.49996	0.499891	0.500492	0.500337	0.49996	0.499716	0.50043	0.49994	0.500738	0.500514	0.500123	0.0967714	0.500123	0.0799406			0.500742	0.499716	0.500338	0.500496	0.499891	0.49996	0.500697	0.499365	0.49996	0.50043	0.49994	0.500514
218.455	0.00218455	0.8652	0.0188057	184.032	4	#a52a3c		0.500559	0.49959	0.500092	0.5001	0.500584	0.499998	0.500027	0.500034	0.500629	0.499758	0.499433	0.499718	0.500154	0.0747529	0.500154	0.0814504			0.499435	0.500035	0.499998	0.500585	0.5001	0.500092	0.500559	0.499591	0.500027	0.500628	0.499758	0.499719
116.184	0.00116184	0.5151	0.0179302	114.911	4	#fdbf6f		0.499079	0.500123	0.500185	0.5	0.501166	0.500435	0.500108	0.499782	0.500356	0.499958	0.500885	0.500563	0.500165	0.135095	0.500165	0.0815752			0.500889	0.499787	0.500443	0.50117	0.5	0.500185	0.499079	0.500124	0.500108	0.500354	0.499957	0.500564
129.657	0.00129657	0.5521	0.0181139	121.914	4	#1f78c8		0.49985	0.500828	0.500335	0.50015	0.500296	0.499884	0.500136	0.500157	0.500891	0.499845	0.49971	0.500128	0.500224	0.0717266	0.500224	0.0817074			0.499713	0.500159	0.499888	0.500299	0.50015	0.500335	0.499849	0.50083	0.500136	0.500888	0.499845	0.50013
142.213	0.00142212	0.5497	0.0182577	120.435	4	#1f78c8		0.498158	0.501021	0.49966	0.500088	0.501217	0.499399	0.500162	0.499817	0.499673	0.500789	0.500293	0.500443	0.499924	0.225721	0.499924	0.0820241			0.50037	0.499868	0.499489	0.501342	0.50009	0.499665	0.498158	0.501068	0.500162	0.499656	0.500779	0.50045
94.1372	0.000941372	0.7017	0.0175357	160.055	4	#ff7f00		0.499857	0.499655	0.499809	0.499487	0.500199	0.5004	0.500054	0.499885	0.50043	0.499641	0.499465	0.50048	0.499901	0.0681905	0.499901	0.0823175			0.499466	0.499886	0.500402	0.500201	0.499487	0.499809	0.499857	0.499657	0.500054	0.50043	0.499641	0.500481
108.502	0.00108502	0.5565	0.0178081	125	4	#c814fa		0.500349	0.500192	0.500093	0.500074	0.499812	0.500473	0.49992	0.49963	0.500542	0.499533	0.500425	0.499868	0.500166	0.0462748	0.500166	0.0825272			0.500426	0.49963	0.500475	0.499813	0.500074	0.500093	0.500349	0.500192	0.49992	0.500542	0.499533	0.499869
142.997	0.00142997	0.601	0.0182659	131.617	4	#999999		0.499571	0.500427	0.499529	0.49941	0.500207	0.501235	0.500121	0.50033	0.500342	0.500089	0.49928	0.500376	0.500063	0.140884	0.500063	0.0828928			0.499291	0.500333	0.501247	0.500215	0.49941	0.499529	0.499572	0.500433	0.500121	0.50034	0.500088	0.500377
94.4268	0.000944268	0.5698	0.0175418	129.936	4	#c8308c		0.500417	0.499977	0.499959	0.499386	0.500198	0.499808	0.500014	0.499482	0.500557	0.500299	0.499554	0.499861	0.499958	0.0703288	0.499958	0.0838204			0.499555	0.499482	0.49981	0.5002	0.499387	0.499959	0.500416	0.499977	0.500014	0.500557	0.500299	0.499862
244.85	0.0024485	0.6572	0.018922	138.934	4	#a6cee3		0.500069	0.500204	0.499986	0.499973	0.500485	0.49982	0.499974	0.499645	0.499854	0.499811	0.500014	0.500848	0.500089	0.0462431	0.500089	0.0847646			0.500015	0.499645	0.49982	0.500486	0.499973	0.499986	0.500069	0.500204	0.499974	0.499854	0.499811	0.500848
81.4707	0.000814707	0.5545	0.0172312	128.729	4	#ffd700		0.499575	0.49984	0.499586	0.499716	0.499908	0.499865	0.499933	0.49999	0.499313	0.500046	0.500615	0.499749	0.499748	0.0290217	0.499748	0.084802			0.500615	0.499991	0.499866	0.499908	0.499716	0.499586	0.499575	0.49984	0.499933	0.499313	0.500045	0.49975
80.8727	0.000808727	0.5576	0.0172149	129.555	4	#b2df8a		0.499927	0.499248	0.499988	0.500534	0.499522	0.500248	0.499973	0.500277	0.49944	0.499981	0.500708	0.500317	0.499911	0.0937482	0.499911	0.0854075			0.500708	0.500277	0.500248	0.499522	0.500533	0.499988	0.499927	0.499249	0.499973	0.49944	0.499981	0.500317
122.609	0.00122609	0.574	0.0180221	127.404	4	#8b3b00		0.49901	0.499237	0.499214	0.499568	0.499527	0.500049	0.500067	0.499913	0.499723	0.500706	0.500245	0.499479	0.499434	0.0733808	0.499434	0.0856894			0.500247	0.499914	0.500052	0.499529	0.499569	0.499214	0.49901	0.499239	0.500067	0.499722	0.500706	0.499481
122.788	0.00122788	0.5743	0.0180246	127.445	4	#778b00		0.499293	0.500248	0.499841	0.499973	0.501066	0.500441	0.500027	0.499875	0.50014	0.500836	0.500347	0.499584	0.500144	0.119741	0.500144	0.0857457			0.50035	0.499876	0.500443	0.501068	0.499973	0.499841	0.499293	0.50025	0.500027	0.500139	0.500835	0.499585
127.428	0.00127428	0.5593	0.0180858	123.695	4	#999999		0.500554	0.500124	0.500109	0.500341	0.500393	0.499637	0.500175	0.500045	0.49995	0.499775	0.49919	0.500456	0.500193	0.063998	0.500193	0.0858274			0.499192	0.500045	0.499639	0.500394	0.500341	0.500109	0.500555	0.500124	0.500175	0.499948	0.499775	0.500456
80.1044	0.000801044	0.5572	0.0171937	129.627	4	#a52a3c		0.499857	0.500352	0.499989	0.500232	0.500386	0.500109	0.500054	0.500028	0.500068	0.499981	0.499528	0.50086	0.500154	0.0416268	0.500154	0.0860849			0.499529	0.500028	0.50011	0.500386	0.500231	0.49999	0.499857	0.500352	0.500054	0.500067	0.499981	0.500861
114.915	0.00114916	0.5122	0.017911	114.391	4	#ff0000		0.499997	0.499408	0.499658	0.500407	0.500003	0.50002	0.500054	0.500447	0.499284	0.500024	0.500402	0.499749	0.499916	0.0687224	0.499916	0.0867246			0.500402	0.500447	0.500021	0.500004	0.500407	0.499658	0.499998	0.499408	0.500054	0.499283	0.500024	0.49975
214.956	0.00214956	0.6181	0.0187883	131.583	4	#778b00		0.50062	0.500396	0.499424	0.50066	0.498862	0.500477	0.499947	0.499013	0.499516	0.498842	0.499823	0.499392	0.500073	0.149644	0.500073	0.0871551			0.499824	0.499016	0.500482	0.498868	0.50066	0.499424	0.500621	0.500399	0.499947	0.499503	0.49884	0.499394
81.7415	0.000817415	0.5571	0.0172385	129.265	4	#a6cee3		0.501326	0.499408	0.500153	0.499921	0.500484	0.499614	0.499812	0.500043	0.500888	0.499709	0.499771	0.500034	0.500151	0.138074	0.500151	0.0873005			0.499772	0.500044	0.499615	0.500484	0.499921	0.500153	0.501326	0.499408	0.499812	0.500886	0.499709	0.500034
240.942	0.00240942	0.6692	0.0189063	141.588	4	#c8308c		0.499848	0.502035	0.499558	0.500231	0.500112	0.499584	0.500123	0.499648	0.49878	0.499545	0.499589	0.499708	0.500228	0.185108	0.500228	0.0874065			0.499592	0.499652	0.499589	0.500132	0.500231	0.499559	0.499848	0.502042	0.500123	0.498768	0.499543	0.49971
154.878	0.00154878	0.5682	0.0183818	123.655	4	#00e2e5		0.500327	0.499114	0.500744	0.500626	0.501205	0.49968	0.499908	0.499681	0.499242	0.499295	0.49871	0.499804	0.500283	0.152552	0.500283	0.0895312			0.498781	0.499712	0.499788	0.501328	0.500627	0.500745	0.500328	0.499175	0.499908	0.499215	0.499276	0.49981
135.038	0.00135038	0.7448	0.0181784	163.877	4	#00ff00		0.499069	0.50243	0.500061	0.499609	0.500244	0.501787	0.500196	0.500478	0.500841	0.500851	0.501427	0.501204	0.500533	0.260091	0.500533	0.0903595			0.501493	0.500512	0.501907	0.50029	0.499607	0.500062	0.499066	0.502523	0.500194	0.50083	0.500846	0.501217
109.447	0.00109447	0.5564	0.0178239	124.866	4	#b2df8a		0.500206	0.499909	0.50014	0.500903	0.500582	0.499727	0.499866	0.499487	0.500357	0.500153	0.50004	0.499134	0.500244	0.0866829	0.500244	0.0907436			0.500041	0.499487	0.499728	0.500582	0.500902	0.50014	0.500206	0.499909	0.499866	0.500356	0.500153	0.499134
80.7208	0.000807208	0.5575	0.0172107	129.563	4	#0000ff		0.500908	0.500716	0.499751	0.500293	0.500581	0.499444	0.500067	0.500155	0.499843	0.500231	0.499456	0.499064	0.500282	0.114968	0.500282	0.0914163			0.499458	0.500156	0.499445	0.500582	0.500293	0.499751	0.500908	0.500716	0.500067	0.499842	0.500231	0.499064
95.5716	0.000955716	0.5733	0.0175659	130.543	4	#cab2d6		0.499714	0.501045	0.50011	0.499827	0.499525	0.499906	0.499987	0.500315	0.500403	0.499909	0.501178	0.500103	0.500021	0.107629	0.500021	0.0925374			0.501179	0.500316	0.499907	0.499527	0.499827	0.500111	0.499714	0.501047	0.499987	0.500403	0.499909	0.500104
108.892	0.00108892	0.5567	0.0178147	125.006	4	#c814fa		0.50098	0.499772	0.500289	0.500101	0.499911	0.499906	0.499987	0.500192	0.499238	0.49994	0.500181	0.50067	0.50016	0.0880072	0.50016	0.093552			0.500182	0.500193	0.499907	0.499913	0.500102	0.50029	0.50098	0.499772	0.499987	0.499237	0.49994	0.500671
176.908	0.00176908	0.6818	0.0185596	146.942	4	#cab2d6		0.499502	0.501095	0.499574	0.500076	0.500208	0.500277	0.500081	0.499415	0.500179	0.500221	0.500633	0.500727	0.500122	0.115368	0.500122	0.0935915			0.500648	0.499419	0.500289	0.50022	0.500075	0.499575	0.499502	0.501099	0.500081	0.500177	0.50022	0.500729
179.023	0.00179023	0.6672	0.0185747	143.681	4	#fb6496		0.502585	0.497238	0.502416	0.502028	0.500415	0.498959	0.500483	0.500534	0.499725	0.500258	0.500011	0.499299	0.500607	0.431297	0.500607	0.0952703			0.500037	0.500545	0.498994	0.500446	0.502031	0.502436	0.502644	0.497256	0.500375	0.49955	0.500192	0.499303
108.74	0.0010874	0.5565	0.0178121	124.973	4	#999999		0.499503	0.49976	0.500394	0.499724	0.499525	0.500149	0.500054	0.499413	0.499682	0.499935	0.500055	0.500825	0.499842	0.0712658	0.499842	0.0954023			0.500056	0.499413	0.500151	0.499527	0.499724	0.500394	0.499503	0.49976	0.500054	0.499681	0.499935	0.500826
219.284	0.00219284	0.7262	0.0188098	154.421	4	#eee685		0.498645	0.501175	0.499669	0.499484	0.501277	0.499642	0.500433	0.499554	0.500545	0.500911	0.500592	0.500788	0.499982	0.206914	0.499982	0.0961983			0.500625	0.499568	0.49967	0.50132	0.499485	0.499672	0.498646	0.501223	0.500433	0.500535	0.500907	0.500799
599.851	0.00599851	0.9404	0.0195244	192.661	4	#8b3b00		0.500069	0.499509	0.500002	0.500071	0.499235	0.499909	0.500081	0.500299	0.499774	0.499196	0.500119	0.499195	0.499799	0.0694357	0.499799	0.0963239			0.500119	0.500299	0.499909	0.499236	0.500071	0.500002	0.500069	0.499799	0.500081	0.49977	0.499195	0.499197
109.58	0.0010958	0.5589	0.0178261	125.409	4	#999999		0.49901	0.50026	0.4998	0.499406	0.50001	0.500059	0.500176	0.499614	0.500513	0.500354	0.50011	0.499225	0.499757	0.0935183	0.499757	0.0972349			0.500111	0.499615	0.500061	0.50001	0.499406	0.499801	0.49901	0.500261	0.500176	0.50051	0.500354	0.499226
380.427	0.00380427	1.0638	0.019278	220.731	4	#ff83fa		0.498792	0.499328	0.499965	0.500293	0.499538	0.500393	0.500341	0.499622	0.499491	0.499984	0.500252	0.5008	0.499718	0.123027	0.499718	0.0973107			0.500254	0.499626	0.500394	0.499546	0.500293	0.499966	0.498794	0.499338	0.50034	0.499487	0.499983	0.500802
168.018	0.00168018	0.7219	0.0184929	156.147	4	#ff0000		0.501114	0.498744	0.500263	0.500685	0.499149	0.499312	0.500143	0.49933	0.500041	0.500192	0.500327	0.500874	0.499878	0.18904	0.499878	0.0996591			0.500331	0.499333	0.499319	0.499154	0.500685	0.500263	0.501115	0.498753	0.500143	0.500038	0.50019	0.500874
170.165	0.00170165	0.6149	0.0185096	132.892	4	#fb6496		0.498501	0.503799	0.500858	0.49876	0.504145	0.502303	0.500123	0.499332	0.500383	0.500331	0.500027	0.500866	0.501394	0.486694	0.501394	0.100951			0.500582	0.499532	0.502772	0.504765	0.49876	0.500872	0.498509	0.504309	0.500123	0.500349	0.500274	0.500936
155.956	0.00155956	0.6055	0.0183915	131.701	4	#ff0000		0.499566	0.497586	0.49967	0.49988	0.501073	0.499612	0.500042	0.499541	0.499959	0.500239	0.498863	0.499425	0.499564	0.224728	0.499564	0.101001			0.49888	0.499552	0.49963	0.501097	0.499879	0.499671	0.499566	0.497607	0.500042	0.49995	0.50024	0.499433
86.2026	0.000862026	0.6377	0.0173535	146.986	4	#ff0000		0.500623	0.499937	0.499813	0.499611	0.500591	0.499492	0.499933	0.49925	0.500089	0.500785	0.500103	0.500364	0.500011	0.0973996	0.500011	0.101547			0.500112	0.499252	0.4995	0.500597	0.499611	0.499815	0.500624	0.499942	0.499933	0.500085	0.500784	0.500364
109.273	0.00109273	0.5579	0.017821	125.233	4	#fb6496		0.499853	0.500272	0.499901	0.50001	0.500294	0.50079	0.500054	0.500091	0.499225	0.499629	0.50022	0.498983	0.500187	0.0696857	0.500187	0.101648			0.50022	0.500091	0.500792	0.500295	0.50001	0.499901	0.499853	0.500272	0.500054	0.499223	0.499628	0.498984
167.896	0.00167896	0.6166	0.0184919	133.374	4	#cab2d6		0.498088	0.499926	0.500741	0.501158	0.501106	0.500136	0.500136	0.499576	0.500041	0.500798	0.500415	0.500952	0.500192	0.229181	0.500192	0.102018			0.500507	0.499591	0.500248	0.501201	0.501157	0.500738	0.498089	0.500063	0.500136	0.500031	0.500793	0.500964
229.988	0.00229988	0.8011	0.0188595	169.907	4	#00e2e5		0.501956	0.498854	0.49968	0.500533	0.498481	0.498875	0.500595	0.499426	0.500707	0.500618	0.50011	0.499845	0.49973	0.263319	0.49973	0.102756			0.500116	0.499428	0.498891	0.498489	0.500535	0.49968	0.501959	0.498871	0.500595	0.500701	0.500611	0.499847
129.911	0.00129911	0.5468	0.0181171	120.724	4	#6a33c2		0.500133	0.500669	0.500285	0.499813	0.500207	0.500103	0.499907	0.499752	0.499886	0.499831	0.500042	0.498644	0.500202	0.0558656	0.500202	0.102986			0.500053	0.499756	0.500109	0.500218	0.499813	0.500286	0.500133	0.500673	0.499907	0.499877	0.499829	0.498645
241.911	0.00241911	0.8073	0.0189102	170.767	4	#8b3b00		0.499773	0.500558	0.500518	0.499814	0.499535	0.500347	0.500136	0.499421	0.499733	0.499285	0.500457	0.499124	0.500091	0.0872896	0.500091	0.103741			0.50046	0.499424	0.500353	0.499542	0.499814	0.500519	0.499772	0.500567	0.500136	0.499724	0.499283	0.499127
228.96	0.0022896	0.6475	0.0188549	137.359	4	#b2df8a		0.499618	0.498847	0.499931	0.501087	0.493034	0.498296	0.500299	0.499114	0.500215	0.499103	0.49964	0.499514	0.498469	0.567606	0.498469	0.104046			0.499644	0.499133	0.498337	0.493144	0.501089	0.499932	0.49962	0.49885	0.500299	0.500214	0.499099	0.499517
126.912	0.00126912	0.5605	0.0180792	124.009	4	#c8308c		0.499074	0.500977	0.500725	0.499823	0.500488	0.498855	0.500202	0.500375	0.500044	0.500291	0.500166	0.501474	0.49999	0.177053	0.49999	0.105213			0.500167	0.500375	0.498858	0.500489	0.499823	0.500726	0.499075	0.500979	0.500202	0.500039	0.500291	0.501475
95.082	0.00095082	0.5726	0.0175557	130.476	4	#36648b		0.500418	0.500838	0.500036	0.500159	0.499721	0.500005	0.500027	0.499721	0.499989	0.500223	0.500953	0.499382	0.500196	0.0774866	0.500196	0.105925			0.500955	0.499721	0.500005	0.499724	0.50016	0.500036	0.500418	0.50084	0.500027	0.499988	0.500223	0.499383
122.855	0.00122855	0.5291	0.0180255	117.404	4	#0000ff		0.499787	0.500136	0.499808	0.49995	0.500386	0.500007	0.5	0.500479	0.499649	0.499931	0.500194	0.498922	0.500012	0.0448629	0.500012	0.107442			0.500194	0.500479	0.500007	0.500386	0.49995	0.499808	0.499787	0.500136	0.5	0.499648	0.499931	0.498923
141.171	0.00141171	0.5536	0.0182466	121.351	4	#ffd700		0.500967	0.499742	0.498463	0.499763	0.50104	0.501037	0.499867	0.500587	0.501245	0.500844	0.501371	0.500858	0.500169	0.207934	0.500169	0.1075			0.501496	0.50067	0.501135	0.501187	0.499763	0.498474	0.500968	0.499835	0.499867	0.501214	0.500831	0.500869
110.401	0.00110401	0.5289	0.0178396	118.582	4	#bebe00		0.499926	0.49992	0.500122	0.499933	0.499905	0.500206	0.499987	0.500081	0.499155	0.499992	0.500492	0.500769	0.500002	0.0257257	0.500002	0.110122			0.500492	0.500082	0.500207	0.499905	0.499933	0.500122	0.499926	0.49992	0.499987	0.499153	0.499992	0.500769
219.998	0.00219998	0.6457	0.0188132	137.276	4	#c8308c		0.500959	0.501729	0.500386	0.500017	0.499268	0.49816	0.500096	0.499191	0.499998	0.499673	0.499388	0.498607	0.500086	0.251865	0.500086	0.110891			0.499408	0.499203	0.498196	0.499366	0.50002	0.500387	0.500968	0.501755	0.500096	0.499972	0.499663	0.498611
131.179	0.00131179	0.5499	0.0181326	121.305	4	#36648b		0.501042	0.500763	0.50061	0.499898	0.499836	0.502019	0.50027	0.500697	0.501217	0.501114	0.500733	0.499716	0.500695	0.161186	0.500695	0.111529			0.500762	0.50072	0.502041	0.499865	0.499899	0.500613	0.501042	0.500781	0.50027	0.501206	0.501111	0.499728
130.908	0.00130908	0.5526	0.0181293	121.93	4	#33a02c		0.50013	0.500021	0.500082	0.50025	0.500973	0.500429	0.500081	0.50008	0.499039	0.498925	0.4999	0.500165	0.500314	0.0706954	0.500314	0.11249			0.499906	0.500085	0.500441	0.500978	0.50025	0.500082	0.500131	0.500023	0.500081	0.499035	0.498923	0.500168
127.911	0.00127911	0.5322	0.018092	117.664	4	#0000ff		0.500276	0.501769	0.500244	0.499829	0.500588	0.500889	0.499772	0.500724	0.499435	0.499319	0.500503	0.499775	0.500599	0.134743	0.500599	0.113916			0.500506	0.500729	0.500895	0.500591	0.499829	0.500244	0.500276	0.501771	0.499772	0.499433	0.499318	0.499777
139.111	0.00139111	0.5909	0.0182243	129.688	4	#a52a3c		0.501245	0.499034	0.499697	0.500253	0.49935	0.499299	0.500274	0.498971	0.499799	0.500117	0.50048	0.500515	0.499813	0.163606	0.499813	0.11599			0.500491	0.498974	0.499312	0.499357	0.500253	0.4997	0.501242	0.499041	0.500273	0.499788	0.500114	0.500519
110.677	0.00110678	0.5305	0.0178441	118.919	4	#fdbf6f		0.501046	0.500284	0.499961	0.500123	0.500774	0.500716	0.500068	0.500412	0.498876	0.499679	0.500331	0.499488	0.500484	0.0846279	0.500484	0.116277			0.500331	0.500413	0.500718	0.500775	0.500123	0.499963	0.501047	0.500284	0.500068	0.498869	0.499679	0.49949
127.537	0.00127538	0.5618	0.0180872	124.235	4	#778b00		0.499222	0.500852	0.500588	0.500109	0.500294	0.499881	0.499987	0.500363	0.499693	0.50045	0.49958	0.501165	0.500158	0.114514	0.500158	0.11682			0.499581	0.500364	0.499882	0.500295	0.500109	0.500588	0.499222	0.500852	0.499987	0.49969	0.500449	0.501166
240.25	0.0024025	0.8272	0.0189034	175.037	4	#c814fa		0.499919	0.498975	0.500413	0.500193	0.499146	0.499416	0.500663	0.500377	0.499459	0.499758	0.499565	0.500835	0.499677	0.116978	0.499677	0.118319			0.499571	0.500381	0.499419	0.499154	0.500193	0.500414	0.499919	0.498984	0.500663	0.499447	0.499753	0.500839
147.012	0.00147012	0.6963	0.0183069	152.129	4	#fb6496		0.499643	0.501489	0.500036	0.500544	0.497709	0.499251	0.499748	0.499648	0.500791	0.499872	0.499317	0.499071	0.499779	0.255576	0.499779	0.118629			0.499322	0.499649	0.499257	0.497717	0.500544	0.500037	0.499643	0.501503	0.499748	0.50079	0.499871	0.499073
125.13	0.0012513	0.6367	0.018056	141.052	4	#fb6496		0.499776	0.500182	0.499488	0.499333	0.498964	0.500428	0.499598	0.499079	0.500188	0.499985	0.498836	0.500258	0.499695	0.109224	0.499695	0.118818			0.498856	0.499081	0.500447	0.498988	0.499334	0.499487	0.499775	0.500193	0.499598	0.500184	0.499984	0.500262
369.182	0.00369182	1.0549	0.0192578	219.107	4	#eee685		0.498583	0.499986	0.499894	0.499955	0.499831	0.499018	0.500258	0.500029	0.500307	0.501484	0.500085	0.501069	0.499544	0.11904	0.499544	0.119198			0.500089	0.500033	0.499021	0.499845	0.499954	0.499895	0.498584	0.499994	0.500258	0.500299	0.501481	0.501069
117.926	0.00117926	0.5278	0.0179559	117.577	4	#0000ff		0.500208	0.500716	0.499615	0.499616	0.499715	0.500314	0.500067	0.500452	0.500487	0.499885	0.500301	0.498891	0.50003	0.0905966	0.50003	0.119312			0.500302	0.500452	0.500314	0.499715	0.499616	0.499615	0.500208	0.500716	0.500067	0.500487	0.499885	0.498893
131.791	0.00131791	0.5496	0.01814	121.2	4	#fdbf6f		0.498722	0.500107	0.500449	0.500039	0.501467	0.50115	0.499894	0.500055	0.500201	0.500277	0.498906	0.500676	0.500323	0.193745	0.500323	0.119419			0.498928	0.500071	0.501183	0.501483	0.500039	0.50045	0.498721	0.500119	0.499894	0.500196	0.500272	0.500681
109.159	0.00109159	0.5579	0.0178191	125.233	4	#a6cee3		0.500621	0.501058	0.500395	0.500416	0.5001	0.499833	0.499531	0.500194	0.499192	0.500636	0.500659	0.500301	0.500404	0.0844499	0.500404	0.119793			0.50066	0.500195	0.499834	0.5001	0.500415	0.500396	0.500621	0.501058	0.499531	0.499187	0.500635	0.500302
193.945	0.00193945	0.707	0.0186721	151.446	4	#6a33c2		0.499713	0.499592	0.499318	0.499815	0.498576	0.499801	0.500054	0.501042	0.499965	0.5001	0.499211	0.500418	0.499469	0.0950077	0.499469	0.119912			0.499223	0.501046	0.499807	0.498585	0.499815	0.499318	0.499712	0.499605	0.500054	0.499963	0.500099	0.500419
157.035	0.00157035	0.8238	0.0184012	179.065	4	#00e2e5		0.499632	0.49984	0.500109	0.500135	0.498667	0.499074	0.499814	0.499505	0.501109	0.500175	0.499479	0.5001	0.499576	0.118399	0.499576	0.120654			0.499483	0.499506	0.499077	0.498675	0.500136	0.500108	0.499634	0.49985	0.499814	0.501103	0.500169	0.500102
167.995	0.00167995	0.6561	0.0184927	141.912	4	#a52a3c		0.499703	0.498813	0.498443	0.499624	0.497441	0.499128	0.499841	0.500246	0.499527	0.501112	0.500818	0.499982	0.498858	0.169049	0.498858	0.121214			0.500855	0.50027	0.499162	0.497497	0.499624	0.498443	0.499702	0.49886	0.499841	0.499523	0.501105	0.499986
219.3	0.002193	0.7498	0.0188098	159.455	4	#0000ff		0.500061	0.497159	0.499308	0.500258	0.499242	0.499155	0.499947	0.499039	0.500407	0.499897	0.499236	0.500559	0.499197	0.220171	0.499197	0.122103			0.499242	0.499041	0.499158	0.499248	0.500257	0.499309	0.500061	0.497161	0.499947	0.500403	0.499895	0.500559
124.977	0.00124977	0.5584	0.018054	123.721	4	#bebe00		0.499495	0.49968	0.500261	0.499816	0.499335	0.500581	0.500136	0.499912	0.500156	0.50005	0.499738	0.501447	0.499862	0.0948549	0.499862	0.122335			0.499742	0.499914	0.500587	0.499338	0.499816	0.500261	0.499496	0.49968	0.500136	0.500152	0.50005	0.501447
169.887	0.00169887	0.6112	0.0185074	132.097	4	#6a33c2		0.499823	0.496169	0.49713	0.499924	0.497512	0.499559	0.50023	0.499781	0.500121	0.498587	0.499594	0.499213	0.498353	0.324257	0.498353	0.122981			0.499827	0.499925	0.499869	0.497915	0.499926	0.497131	0.499827	0.496381	0.50023	0.500092	0.49856	0.499231
169.907	0.00169907	0.6602	0.0185076	142.682	4	#c8308c		0.498796	0.501696	0.49971	0.499982	0.499634	0.500324	0.499893	0.500072	0.500593	0.499963	0.498772	0.500387	0.500024	0.192833	0.500024	0.126785			0.498794	0.500077	0.500342	0.499659	0.499982	0.49971	0.498796	0.501718	0.499893	0.500591	0.499962	0.500389
145.003	0.00145003	0.6142	0.0182867	134.353	4	#00e2e5		0.501166	0.5011	0.499682	0.499473	0.499053	0.499235	0.500096	0.499674	0.500675	0.500189	0.499799	0.498776	0.499951	0.187976	0.499951	0.127771			0.499806	0.499676	0.499245	0.499064	0.499473	0.499683	0.501169	0.501103	0.500096	0.500671	0.500186	0.498782
128.185	0.00128185	0.5337	0.0180955	117.981	4	#ff0000		0.500681	0.49962	0.49946	0.498751	0.500133	0.500103	0.500041	0.500207	0.500169	0.499499	0.501468	0.500274	0.499791	0.133542	0.499791	0.129552			0.501509	0.500232	0.500142	0.500185	0.49875	0.499461	0.500683	0.49963	0.500041	0.500149	0.49949	0.500285
110.296	0.00110296	0.5305	0.0178379	118.963	4	#1f78c8		0.501679	0.500352	0.499571	0.499826	0.500291	0.500289	0.500149	0.500326	0.498556	0.50006	0.500082	0.499633	0.500334	0.145601	0.500334	0.130187			0.500082	0.500327	0.500289	0.500291	0.499826	0.49957	0.501679	0.500352	0.500149	0.498553	0.50006	0.499634
132.951	0.00132951	0.5562	0.0181539	122.557	4	#6a33c2		0.50005	0.499925	0.499189	0.500053	0.50078	0.50026	0.50027	0.501708	0.500575	0.500944	0.499764	0.500677	0.500043	0.103329	0.500043	0.130873			0.499773	0.501712	0.500271	0.500784	0.500053	0.49919	0.500051	0.499933	0.50027	0.50057	0.500944	0.500683
187.197	0.00187197	0.6601	0.0186298	141.72	4	#c814fa		0.497289	0.496288	0.499915	0.498549	0.501803	0.498591	0.499522	0.499195	0.500308	0.499353	0.500854	0.500256	0.498739	0.390234	0.498739	0.131215			0.501127	0.499295	0.498837	0.50207	0.498555	0.499936	0.497301	0.496535	0.499521	0.500237	0.499316	0.500299
222.052	0.00222052	0.7735	0.0188231	164.372	4	#00ff00		0.501873	0.500265	0.500831	0.500034	0.496261	0.499693	0.500402	0.499334	0.500879	0.501231	0.500836	0.500605	0.499826	0.381321	0.499826	0.131406			0.500876	0.499385	0.499762	0.496353	0.500037	0.500837	0.501884	0.500569	0.5004	0.500816	0.501203	0.500632
361.05	0.0036105	1.0556	0.0192426	219.422	4	#1f78c8		0.499146	0.50162	0.500009	0.500067	0.497908	0.498494	0.500447	0.499631	0.500705	0.501206	0.499905	0.501238	0.49954	0.264595	0.49954	0.132577			0.499911	0.499668	0.498502	0.497952	0.500067	0.50001	0.49915	0.501637	0.500447	0.500699	0.501199	0.501246
145.951	0.00145951	0.5894	0.0182963	128.856	4	#fdbf6f		0.499623	0.500931	0.500253	0.500166	0.499735	0.500023	0.500069	0.501434	0.500267	0.499375	0.500177	0.500538	0.500122	0.0930491	0.500122	0.134604			0.500207	0.501459	0.50006	0.499761	0.500169	0.500257	0.499626	0.500961	0.500069	0.500249	0.499376	0.500541
158.902	0.00158902	0.8212	0.0184175	178.36	4	#fdbf6f		0.502153	0.499992	0.500796	0.4999	0.499243	0.499705	0.499815	0.498647	0.498887	0.499444	0.500175	0.498478	0.500298	0.207848	0.500298	0.135671			0.500178	0.49865	0.499711	0.499247	0.4999	0.500798	0.502151	0.499997	0.499815	0.498871	0.499437	0.498479
181.924	0.00181924	0.6088	0.0185947	130.967	4	#ff0000		0.502355	0.504407	0.499076	0.499251	0.502404	0.500266	0.499813	0.498845	0.500612	0.500638	0.500447	0.500423	0.501293	0.420359	0.501293	0.139046			0.500784	0.498947	0.500606	0.502889	0.499253	0.499082	0.502363	0.50466	0.499813	0.500594	0.500612	0.500445
264.856	0.00264856	0.6917	0.0189958	145.649	4	#fb6496		0.499429	0.499032	0.499408	0.500473	0.501379	0.500411	0.500014	0.499086	0.500005	0.498739	0.500084	0.498575	0.500022	0.176739	0.500022	0.139298			0.500085	0.499097	0.500429	0.50138	0.500473	0.499409	0.49943	0.499032	0.500014	0.499991	0.498735	0.498577
368.418	0.00368418	1.0488	0.0192564	217.856	4	#ffd700		0.499211	0.499451	0.499951	0.500073	0.499535	0.500034	0.500207	0.501665	0.500792	0.500312	0.500477	0.499547	0.499709	0.0716841	0.499709	0.140703			0.500478	0.501668	0.500037	0.499539	0.500073	0.499952	0.49921	0.499452	0.500206	0.500786	0.50031	0.499549
259.906	0.00259906	0.6756	0.0189785	142.401	4	#ffd700		0.499077	0.499019	0.50005	0.499998	0.499913	0.499912	0.499867	0.50004	0.498347	0.498607	0.499779	0.499543	0.499662	0.0957428	0.499662	0.142123			0.499779	0.500041	0.499914	0.499917	0.499998	0.50005	0.49908	0.499021	0.499867	0.498341	0.498607	0.499544
171.258	0.00171258	0.6273	0.0185179	135.493	4	#999999		0.498424	0.502444	0.501439	0.497674	0.498082	0.501317	0.499814	0.499664	0.500556	0.501395	0.499598	0.499747	0.499897	0.412804	0.499897	0.142243			0.499723	0.499703	0.50145	0.49825	0.497671	0.501454	0.498429	0.502649	0.499814	0.500533	0.501378	0.499776
151.129	0.00151129	0.6105	0.018347	133.094	4	#0000ff		0.499562	0.501106	0.498035	0.499346	0.499439	0.49926	0.500615	0.499931	0.500758	0.499688	0.500015	0.498768	0.499458	0.196223	0.499458	0.143384			0.500027	0.499954	0.499286	0.499458	0.499349	0.498043	0.499563	0.501124	0.500614	0.500732	0.499683	0.498778
146.879	0.00146879	0.5872	0.0183056	128.313	4	#fb6496		0.501243	0.501528	0.499911	0.500513	0.50117	0.500219	0.500082	0.500081	0.500591	0.500419	0.499805	0.501829	0.500764	0.128387	0.500764	0.1442			0.499829	0.500087	0.500241	0.501189	0.500512	0.499913	0.501244	0.501545	0.500082	0.500581	0.500415	0.501828
85.9512	0.000859512	0.6374	0.0173472	146.974	4	#b2df8a		0.499713	0.501032	0.499378	0.499832	0.501071	0.500454	0.499933	0.4994	0.500155	0.499751	0.499617	0.498109	0.500247	0.142768	0.500247	0.145216			0.499622	0.499402	0.500458	0.501076	0.499832	0.499378	0.499713	0.501035	0.499933	0.500154	0.499751	0.498113
131.99	0.00131991	0.5422	0.0181424	119.536	4	#ff0000		0.49928	0.502147	0.500003	0.501016	0.501592	0.499371	0.500109	0.499959	0.500609	0.50059	0.501591	0.49946	0.500568	0.23894	0.500568	0.145693			0.501661	0.500007	0.499488	0.50167	0.501016	0.500009	0.49928	0.50221	0.500109	0.500597	0.500582	0.499475
193.954	0.00193954	0.6276	0.0186722	134.45	4	#00e2e5		0.497919	0.500314	0.499512	0.499306	0.49943	0.497866	0.499974	0.500015	0.500941	0.500318	0.50001	0.501791	0.499058	0.194306	0.499058	0.145775			0.500248	0.500085	0.498164	0.49986	0.499313	0.499516	0.497936	0.500611	0.499974	0.500917	0.500267	0.501805
136.122	0.00136122	0.5593	0.0181908	122.989	4	#a52a3c		0.499327	0.501203	0.499842	0.499983	0.499637	0.500472	0.499615	0.501211	0.499081	0.499713	0.499662	0.499451	0.500077	0.133983	0.500077	0.146651			0.499689	0.501234	0.500499	0.499672	0.499985	0.499841	0.499331	0.501216	0.499615	0.499047	0.499708	0.499464
229.92	0.0022992	0.7448	0.0188592	157.976	4	#6a33c2		0.499689	0.497969	0.499508	0.499706	0.499566	0.497904	0.500432	0.499097	0.50071	0.499421	0.499903	0.498858	0.499057	0.174623	0.499057	0.148338			0.499921	0.499109	0.497927	0.499615	0.499705	0.499511	0.499692	0.498005	0.500432	0.500695	0.499412	0.498862
94.9322	0.000949322	0.5726	0.0175525	130.489	4	#b2df8a		0.499854	0.500407	0.500304	0.500205	0.499429	0.500116	0.499973	0.500342	0.499468	0.499938	0.499834	0.501597	0.500053	0.0717833	0.500053	0.148602			0.499836	0.500343	0.500118	0.49943	0.500205	0.500304	0.499854	0.500408	0.499973	0.499468	0.499938	0.501597
94.0321	0.000940321	0.702	0.0175334	160.15	4	#1f78c8		0.50154	0.499966	0.500365	0.50005	0.499435	0.500599	0.49992	0.500452	0.499944	0.499697	0.501277	0.501454	0.500326	0.142714	0.500326	0.149435			0.501285	0.500454	0.500611	0.499441	0.50005	0.500365	0.501541	0.499975	0.49992	0.499944	0.499697	0.501454
110.575	0.00110575	0.5298	0.0178425	118.774	4	#a52a3c		0.500274	0.499704	0.500709	0.50075	0.49981	0.499988	0.499772	0.499647	0.498562	0.500389	0.500096	0.500712	0.500206	0.0898153	0.500206	0.14957			0.500096	0.499649	0.499989	0.49981	0.50075	0.500709	0.500273	0.499704	0.499772	0.498558	0.500389	0.500714
241.935	0.00241935	0.6374	0.0189103	134.821	4	#fdbf6f		0.498093	0.499908	0.499822	0.50131	0.495132	0.499558	0.500189	0.498657	0.50015	0.498726	0.499689	0.50031	0.49897	0.429179	0.49897	0.150245			0.499689	0.498661	0.499568	0.495194	0.501311	0.499822	0.498095	0.499908	0.500189	0.500149	0.498725	0.50031
567.123	0.00567123	1.0048	0.0194993	206.115	4	#ff7f00		0.498795	0.501368	0.500816	0.49949	0.49839	0.50008	0.500204	0.499761	0.500266	0.498971	0.499137	0.500966	0.499823	0.230908	0.499823	0.150417			0.499146	0.499767	0.500106	0.498409	0.499491	0.500817	0.498795	0.501376	0.500204	0.50025	0.498964	0.500975
208.975	0.00208975	0.7319	0.0187574	156.075	4	#1f78c8		0.500829	0.498492	0.500234	0.499579	0.499051	0.500069	0.499974	0.499794	0.498917	0.498864	0.500863	0.500053	0.499709	0.169594	0.499709	0.151337			0.50087	0.499796	0.500077	0.499064	0.499579	0.500235	0.500829	0.498508	0.499974	0.498912	0.498862	0.500056
87.2059	0.000872059	0.6419	0.017378	147.751	4	#a52a3c		0.499851	0.500358	0.50053	0.500203	0.500207	0.500417	0.500054	0.499888	0.499742	0.500901	0.499255	0.501284	0.500261	0.0473512	0.500261	0.151879			0.499267	0.49989	0.500425	0.500214	0.500203	0.50053	0.499851	0.500364	0.500054	0.499739	0.500901	0.501285
127.067	0.00127067	0.5761	0.0180812	127.458	4	#1f78c8		0.50071	0.494003	0.500132	0.49925	0.499157	0.50144	0.500668	0.501423	0.500692	0.499094	0.500367	0.500162	0.499115	0.531145	0.499115	0.154308			0.500556	0.501562	0.501751	0.499396	0.499258	0.500153	0.500718	0.494148	0.500662	0.500587	0.499052	0.500214
229.964	0.00229964	0.6407	0.0188594	135.89	4	#c8308c		0.501256	0.500136	0.499822	0.500985	0.498301	0.500426	0.499866	0.498887	0.501021	0.49931	0.499778	0.500521	0.500154	0.210127	0.500154	0.155738			0.499779	0.4989	0.500447	0.49834	0.500985	0.499822	0.501256	0.500136	0.499866	0.501021	0.499309	0.500521
175.955	0.00175955	0.6518	0.0185528	140.524	4	#eee685		0.500389	0.502458	0.498595	0.499781	0.49795	0.499248	0.500176	0.499211	0.50058	0.500733	0.499968	0.498739	0.499737	0.317259	0.499737	0.15655			0.500007	0.499221	0.49929	0.497987	0.499781	0.498598	0.5004	0.502482	0.500176	0.500567	0.500725	0.498745
125.07	0.0012507	0.5514	0.0180552	122.169	4	#778b00		0.500533	0.498888	0.50014	0.499614	0.501475	0.500156	0.499541	0.49965	0.499953	0.500393	0.498093	0.499207	0.500135	0.173885	0.500135	0.157167			0.498114	0.499678	0.500187	0.501497	0.499614	0.500158	0.500536	0.498896	0.499535	0.499899	0.500379	0.49922
182.994	0.00182994	0.7194	0.018602	154.693	4	#ff7f00		0.502996	0.501923	0.500176	0.499901	0.500692	0.49854	0.501412	0.499535	0.499538	0.500003	0.499177	0.500109	0.500705	0.313829	0.500705	0.157374			0.499186	0.499537	0.498549	0.500704	0.499902	0.500177	0.502995	0.501936	0.50141	0.499446	0.499986	0.500108
86.2759	0.000862759	0.6374	0.0173553	146.917	4	#778b00		0.498515	0.499994	0.499008	0.500156	0.500689	0.499169	0.500121	0.499596	0.499347	0.499761	0.499843	0.501554	0.499589	0.164136	0.499589	0.15744			0.49985	0.499597	0.499175	0.500696	0.500156	0.499008	0.498516	0.500001	0.500121	0.499345	0.49976	0.501554
241.972	0.00241972	0.8067	0.0189105	170.645	4	#cab2d6		0.500958	0.500064	0.499454	0.500572	0.495884	0.498798	0.500216	0.498392	0.500114	0.498565	0.499865	0.499521	0.499288	0.368149	0.499288	0.157874			0.499869	0.498404	0.498826	0.495948	0.500574	0.499454	0.500958	0.500072	0.500216	0.50011	0.498563	0.499523
239.967	0.00239967	0.7807	0.0189023	165.207	4	#cab2d6		0.499119	0.500214	0.499477	0.501567	0.497174	0.498734	0.499908	0.49811	0.499959	0.498715	0.499885	0.498816	0.499381	0.294861	0.499381	0.157995			0.49991	0.498441	0.499158	0.497924	0.501566	0.499477	0.499115	0.500236	0.499908	0.499946	0.498736	0.498817
139.165	0.00139165	0.5502	0.0182249	120.755	4	#eee685		0.500322	0.50027	0.499766	0.499182	0.500918	0.499482	0.499595	0.499643	0.501447	0.500192	0.499319	0.499468	0.49999	0.126858	0.49999	0.158753			0.499384	0.499679	0.499596	0.501013	0.499184	0.499789	0.500366	0.50031	0.499591	0.501323	0.500144	0.499514
202.519	0.0020252	0.6774	0.0187222	144.724	4	#1f78c8		0.500307	0.498762	0.498308	0.498709	0.498719	0.497623	0.500421	0.498819	0.500985	0.500851	0.500036	0.499805	0.498738	0.17688	0.498738	0.159526			0.500217	0.498871	0.497818	0.498996	0.498712	0.498315	0.500318	0.499047	0.500421	0.500946	0.50083	0.499839
121.039	0.00121039	0.5305	0.0180004	117.878	4	#ff7f00		0.498261	0.499889	0.501086	0.500912	0.497345	0.499689	0.499329	0.500452	0.500315	0.500477	0.498504	0.499357	0.49953	0.295159	0.49953	0.160784			0.498534	0.500473	0.499746	0.497381	0.500919	0.501099	0.498295	0.4999	0.499303	0.50018	0.500425	0.499386
148.979	0.00148979	0.5842	0.0183263	127.516	4	#ff83fa		0.498909	0.499199	0.500424	0.498161	0.501758	0.500993	0.500676	0.500637	0.501292	0.500129	0.499354	0.499219	0.499907	0.274607	0.499907	0.162274			0.499377	0.500646	0.501033	0.501791	0.498163	0.500435	0.498911	0.499226	0.500676	0.501252	0.500105	0.499238
190.905	0.00190905	0.6849	0.0186534	146.861	4	#36648b		0.501106	0.500547	0.500477	0.499726	0.499254	0.498599	0.499612	0.49894	0.501373	0.500343	0.49993	0.499889	0.499952	0.186149	0.499952	0.16234			0.499947	0.498945	0.498618	0.499272	0.499724	0.500479	0.501108	0.500588	0.499612	0.501362	0.500338	0.499891
171.977	0.00171977	0.6475	0.0185234	139.831	4	#c814fa		0.499909	0.501878	0.500492	0.499905	0.500025	0.498283	0.500378	0.500542	0.49997	0.500033	0.500359	0.498338	0.500082	0.23143	0.500082	0.162614			0.500394	0.500555	0.498318	0.500074	0.499906	0.500494	0.499915	0.501946	0.500378	0.499963	0.500028	0.498344
141.961	0.00141961	0.5507	0.018255	120.669	4	#c8308c		0.499337	0.502092	0.499884	0.500633	0.504207	0.503053	0.500083	0.501424	0.499968	0.499344	0.501319	0.500776	0.501535	0.37964	0.501535	0.16421			0.501422	0.501492	0.503146	0.504332	0.500632	0.499885	0.49935	0.502157	0.500083	0.499935	0.499325	0.500797
211.958	0.00211958	0.8017	0.018773	170.809	4	#33a02c		0.500607	0.50061	0.500019	0.501509	0.494451	0.498459	0.500081	0.498783	0.499999	0.500248	0.499302	0.501164	0.499276	0.514876	0.499276	0.164234			0.499306	0.498804	0.498515	0.494556	0.501509	0.500019	0.500614	0.500613	0.500081	0.499999	0.500239	0.501166
223.97	0.0022397	0.6092	0.0188321	129.389	4	#33a02c		0.497953	0.49992	0.499688	0.50134	0.496077	0.499231	0.500014	0.498597	0.500039	0.498719	0.499853	0.500712	0.499035	0.363777	0.499035	0.165934			0.499854	0.498701	0.499342	0.496231	0.50134	0.499688	0.497953	0.49992	0.500014	0.500038	0.498717	0.500713
115.172	0.00115172	0.5136	0.0179149	114.667	4	#00e2e5		0.499993	0.499734	0.49968	0.500512	0.501852	0.500409	0.499907	0.500449	0.501329	0.499814	0.500895	0.501958	0.500363	0.1609	0.500363	0.166957			0.500906	0.50046	0.50042	0.501863	0.500512	0.499682	0.499994	0.499737	0.499907	0.501325	0.499813	0.501962
266.855	0.00266855	0.6955	0.0190026	146.404	4	#00e2e5		0.499972	0.501405	0.498419	0.498824	0.502061	0.502915	0.500153	0.499116	0.500499	0.498906	0.498662	0.498434	0.500599	0.362291	0.500599	0.167391			0.49868	0.49916	0.502984	0.50207	0.498826	0.498432	0.499977	0.50142	0.500152	0.50028	0.498861	0.498453
195.035	0.00195035	0.735	0.0186787	157.401	4	#c814fa		0.499899	0.499857	0.500255	0.50007	0.498288	0.499036	0.500845	0.50015	0.499863	0.499337	0.498439	0.499175	0.499568	0.150825	0.499568	0.167728			0.498458	0.500157	0.499055	0.4983	0.500071	0.500257	0.499902	0.499878	0.500842	0.499847	0.499324	0.499178
182.874	0.00182874	0.6049	0.0186012	130.083	4	#fb6496		0.498996	0.500561	0.499428	0.500886	0.497144	0.501217	0.499733	0.499596	0.498826	0.499024	0.501256	0.49957	0.499705	0.304159	0.499705	0.171343			0.501315	0.499624	0.50128	0.497318	0.500886	0.499429	0.498996	0.500597	0.499733	0.498813	0.49902	0.49958
234.95	0.0023495	0.6845	0.0188812	145.014	4	#ff0000		0.499611	0.500274	0.499286	0.499384	0.498977	0.500616	0.499908	0.50095	0.49837	0.499425	0.500052	0.499368	0.499691	0.125612	0.499691	0.171744			0.500155	0.501006	0.500744	0.499248	0.499386	0.499289	0.499614	0.500495	0.499908	0.498344	0.499411	0.499371
256.296	0.00256296	0.8857	0.0189655	186.795	4	#c814fa		0.499357	0.500217	0.500577	0.499587	0.499434	0.49953	0.49984	0.502121	0.501209	0.501559	0.5002	0.5014	0.499784	0.099072	0.499784	0.173044			0.500202	0.502124	0.499532	0.499438	0.499587	0.500578	0.499357	0.500223	0.49984	0.501201	0.501557	0.501402
137.152	0.00137152	0.8031	0.0182025	176.491	4	#36648b		0.501515	0.500612	0.499684	0.500575	0.499142	0.499197	0.500046	0.499822	0.501759	0.500761	0.499355	0.499801	0.500121	0.187428	0.500121	0.173502			0.499358	0.499823	0.4992	0.49915	0.500576	0.499686	0.501527	0.500614	0.500045	0.501743	0.500755	0.499802
248.839	0.00248839	0.6991	0.0189376	147.658	4	#33a02c		0.499772	0.500418	0.499979	0.500408	0.499685	0.50079	0.499988	0.499024	0.500403	0.500857	0.499959	0.501584	0.500175	0.0863185	0.500175	0.174529			0.499997	0.499046	0.500848	0.499705	0.500409	0.499979	0.499774	0.500422	0.499988	0.500393	0.500851	0.501587
187.3	0.001873	0.6598	0.0186304	141.654	4	#00ff00		0.498473	0.503366	0.500959	0.498923	0.4995	0.500335	0.499414	0.497866	0.500328	0.499896	0.498611	0.498938	0.50026	0.354227	0.50026	0.178681			0.49879	0.497913	0.500567	0.499681	0.498926	0.500971	0.498485	0.503637	0.499414	0.50028	0.499879	0.498975
218.984	0.00218984	0.6514	0.0188083	138.524	4	#a52a3c		0.498912	0.499845	0.499287	0.498451	0.498802	0.498748	0.499601	0.498953	0.500274	0.500067	0.498158	0.500505	0.499008	0.0984614	0.499008	0.178948			0.498309	0.499019	0.498918	0.499253	0.498455	0.499294	0.498911	0.499972	0.499601	0.500215	0.500035	0.500546
143.195	0.00143195	0.5683	0.018268	124.44	4	#6a33c2		0.499073	0.500218	0.498774	0.500245	0.498482	0.500013	0.499894	0.499086	0.501119	0.499215	0.501071	0.500637	0.499468	0.15698	0.499468	0.181152			0.50109	0.4991	0.500044	0.498521	0.500245	0.498775	0.499075	0.500247	0.499893	0.501108	0.499206	0.500644
144.564	0.00144564	0.5723	0.0182822	125.222	4	#1f78c8		0.500464	0.498501	0.500372	0.500404	0.503771	0.503133	0.500095	0.500869	0.499731	0.500736	0.502027	0.501855	0.501108	0.393501	0.501108	0.183403			0.50208	0.5009	0.503239	0.50382	0.500403	0.500373	0.50046	0.498534	0.500095	0.499722	0.500731	0.501865
124.866	0.00124866	0.6376	0.0180525	141.267	4	#a52a3c		0.499712	0.498435	0.499184	0.499845	0.49896	0.500443	0.499933	0.499533	0.49927	0.500742	0.498695	0.498121	0.49943	0.142958	0.49943	0.184629			0.498709	0.499539	0.500453	0.498972	0.499845	0.499185	0.49971	0.498447	0.499933	0.499267	0.500739	0.498123
157.888	0.00157888	0.6096	0.0184087	132.452	4	#fdbf6f		0.499074	0.500728	0.499921	0.499257	0.50166	0.499309	0.500096	0.499777	0.500801	0.499242	0.499834	0.498007	0.499992	0.20358	0.499992	0.18838			0.499871	0.499783	0.499339	0.501694	0.499257	0.499923	0.499074	0.500768	0.500096	0.500795	0.499238	0.498012
154.07	0.0015407	0.6185	0.0183744	134.642	4	#00e2e5		0.497733	0.49731	0.49871	0.500443	0.500114	0.499796	0.500329	0.500068	0.499576	0.499768	0.501158	0.502075	0.499018	0.261289	0.499018	0.190504			0.501466	0.50025	0.500028	0.500395	0.500447	0.498723	0.497731	0.497607	0.500328	0.499449	0.499728	0.502086
233.964	0.00233964	0.6592	0.018877	139.692	4	#1f78c8		0.499133	0.498724	0.499779	0.500947	0.495156	0.497995	0.500095	0.498804	0.5009	0.499566	0.500031	0.498219	0.498622	0.395246	0.498622	0.193693			0.500035	0.498848	0.498048	0.495251	0.500948	0.499779	0.499136	0.498725	0.500095	0.5009	0.499561	0.498222
149.897	0.00149897	0.5915	0.0183352	129.035	4	#36648b		0.501234	0.499654	0.500809	0.499702	0.5014	0.500101	0.500138	0.498078	0.499615	0.50107	0.49977	0.500159	0.500483	0.153542	0.500483	0.196919			0.499791	0.498169	0.50019	0.501476	0.499703	0.500812	0.501241	0.499669	0.500137	0.499568	0.501061	0.50018
366.242	0.00366242	0.8522	0.0192524	177.058	4	#8b3b00		0.500031	0.499938	0.500533	0.500764	0.498613	0.498409	0.500152	0.498358	0.499722	0.49817	0.498535	0.497493	0.499715	0.196842	0.499715	0.200588			0.498553	0.498374	0.498436	0.498685	0.500766	0.500533	0.500041	0.499971	0.500151	0.499704	0.498153	0.4975
186.602	0.00186602	0.6539	0.0186259	140.432	4	#0000ff		0.497861	0.501473	0.500136	0.500294	0.501816	0.500734	0.499928	0.500169	0.501687	0.499747	0.500103	0.502102	0.500386	0.279726	0.500386	0.200769			0.500301	0.500246	0.500957	0.501968	0.500288	0.500153	0.497866	0.501635	0.499926	0.501538	0.49973	0.502127
188.185	0.00188185	0.667	0.0186361	143.161	4	#ffd700		0.500744	0.501156	0.500276	0.500295	0.498791	0.500874	0.500286	0.499009	0.500948	0.500268	0.499895	0.498167	0.500356	0.167652	0.500356	0.201169			0.499936	0.49904	0.500943	0.498896	0.500294	0.500286	0.500742	0.501213	0.500286	0.500922	0.500249	0.49819
146.206	0.00146206	0.5824	0.0182989	127.304	4	#778b00		0.500929	0.498883	0.499057	0.499502	0.500794	0.501684	0.500379	0.501378	0.501328	0.49955	0.500356	0.498773	0.500142	0.229621	0.500142	0.202356			0.500402	0.501397	0.501734	0.500828	0.4995	0.499058	0.500936	0.498912	0.500379	0.501303	0.499544	0.498787
328.187	0.00328187	0.9419	0.0191736	196.505	4	#fdbf6f		0.499086	0.49964	0.498521	0.499546	0.496535	0.499342	0.50013	0.498155	0.500386	0.498344	0.499939	0.498406	0.498778	0.234494	0.498778	0.205816			0.500061	0.498248	0.499444	0.496794	0.499546	0.498538	0.499097	0.499989	0.500129	0.500277	0.498299	0.498452
203.988	0.00203987	0.6879	0.0187304	146.911	4	#ffd700		0.501731	0.4992	0.500124	0.499949	0.498885	0.496799	0.500061	0.499681	0.499682	0.49917	0.497172	0.499247	0.499448	0.326734	0.499448	0.206442			0.497288	0.499742	0.49695	0.499081	0.499949	0.500128	0.501737	0.499789	0.50006	0.499631	0.499157	0.499267
226.999	0.00226999	0.6435	0.0188461	136.585	4	#c8308c		0.49991	0.4997	0.499768	0.499722	0.498008	0.5008	0.500192	0.499929	0.500271	0.501157	0.498006	0.499784	0.499651	0.181443	0.499651	0.208078			0.498012	0.499931	0.500808	0.498026	0.499722	0.499768	0.499914	0.499708	0.500192	0.500267	0.501156	0.499785
249.942	0.00249942	0.6916	0.0189418	146.053	4	#a6cee3		0.500809	0.498564	0.499938	0.500528	0.500072	0.499375	0.500006	0.501292	0.499612	0.498534	0.498507	0.499337	0.499881	0.162775	0.499881	0.208089			0.498572	0.501369	0.499524	0.500246	0.500533	0.499944	0.500807	0.498613	0.500007	0.499585	0.498527	0.499348
191.972	0.00191972	0.6624	0.01866	141.998	4	#36648b		0.498486	0.500863	0.49754	0.499339	0.498719	0.499133	0.499976	0.499207	0.501029	0.500141	0.497992	0.500236	0.499013	0.220932	0.499013	0.20943			0.498089	0.499243	0.499239	0.498826	0.499348	0.497547	0.498505	0.501007	0.499976	0.500973	0.500119	0.500254
195.973	0.00195973	0.6634	0.0186843	142.031	4	#fb6496		0.498981	0.499974	0.500163	0.498574	0.50239	0.498308	0.499935	0.499779	0.499907	0.498111	0.500811	0.498309	0.499732	0.299995	0.499732	0.209812			0.501061	0.499853	0.498528	0.502681	0.498574	0.500165	0.498986	0.500211	0.499935	0.499808	0.498065	0.498333
221.998	0.00221998	0.6617	0.0188228	140.607	4	#ff0000		0.503192	0.500784	0.498368	0.499859	0.493838	0.500967	0.500392	0.500088	0.501865	0.500395	0.498556	0.500128	0.499501	0.638717	0.499501	0.211084			0.499022	0.500229	0.501505	0.494753	0.499859	0.498371	0.503226	0.501344	0.500392	0.501831	0.500346	0.500213
133.138	0.00133138	0.5657	0.0181561	124.625	4	#b2df8a		0.499849	0.499657	0.499742	0.499819	0.499632	0.499276	0.500014	0.499031	0.499793	0.499319	0.501329	0.501613	0.499663	0.0416384	0.499663	0.212091			0.501338	0.499035	0.499292	0.499641	0.49982	0.499745	0.499849	0.49966	0.500014	0.499788	0.499317	0.501616
231.971	0.00231971	0.6629	0.0188683	140.53	4	#fdbf6f		0.498509	0.499891	0.49947	0.501496	0.494892	0.501199	0.500284	0.498765	0.500123	0.497737	0.500015	0.500451	0.499243	0.48113	0.499243	0.215704			0.500033	0.498971	0.501474	0.495282	0.501497	0.49947	0.498514	0.499905	0.500284	0.500118	0.497719	0.500454
215.965	0.00215965	0.6404	0.0187934	136.308	4	#a6cee3		0.498625	0.498086	0.499056	0.500412	0.493475	0.497233	0.499814	0.499298	0.501223	0.498252	0.498736	0.498639	0.497814	0.476964	0.497814	0.216533			0.49883	0.499348	0.497345	0.493837	0.500412	0.499059	0.498638	0.498112	0.499814	0.501203	0.49823	0.49865
213.21	0.0021321	0.7061	0.0187795	150.401	4	#fdbf6f		0.500111	0.499017	0.500594	0.500088	0.499513	0.499079	0.499909	0.498645	0.501609	0.499447	0.498723	0.499934	0.499734	0.126512	0.499734	0.216878			0.498821	0.498698	0.499185	0.499706	0.500088	0.500601	0.500113	0.499164	0.499909	0.50154	0.499393	0.499969
210.996	0.00210997	0.7602	0.0187681	162.021	4	#00ff00		0.499767	0.498014	0.49969	0.500677	0.500593	0.498818	0.500127	0.500843	0.502234	0.501406	0.499887	0.502546	0.499593	0.206221	0.499593	0.217846			0.499904	0.500849	0.498828	0.500605	0.500679	0.499696	0.499767	0.498025	0.500127	0.50214	0.50138	0.502555
298.331	0.00298331	0.9241	0.0190986	193.548	4	#ff83fa		0.501874	0.498996	0.499568	0.499382	0.497344	0.499646	0.500253	0.498266	0.497928	0.496991	0.498994	0.498347	0.499468	0.291158	0.499468	0.219162			0.499014	0.498293	0.499698	0.497407	0.49938	0.499577	0.50188	0.499033	0.50025	0.497813	0.496945	0.498378
182.135	0.00182135	0.6754	0.0185962	145.272	4	#fdbf6f		0.500269	0.499634	0.500458	0.498853	0.500598	0.500504	0.499814	0.499318	0.500405	0.499769	0.497997	0.50128	0.500053	0.1364	0.500053	0.219621			0.49802	0.499323	0.500518	0.500628	0.498853	0.500459	0.500269	0.499656	0.499814	0.500402	0.499767	0.501282
255.954	0.00255954	0.6776	0.0189643	142.915	4	#8b3b00		0.499899	0.499655	0.499351	0.500719	0.499498	0.502187	0.50018	0.499302	0.500171	0.497382	0.4992	0.498207	0.500218	0.215679	0.500218	0.220985			0.499204	0.499389	0.502279	0.499649	0.500721	0.499352	0.499903	0.499657	0.500179	0.500154	0.49737	0.49821
157.232	0.00157232	0.5965	0.0184029	129.651	4	#bebe00		0.500193	0.50075	0.499907	0.500468	0.499175	0.501125	0.500162	0.499767	0.501274	0.499719	0.500482	0.49794	0.50027	0.136696	0.50027	0.222349			0.500534	0.499795	0.501178	0.499214	0.500468	0.499908	0.500195	0.500788	0.500162	0.501258	0.499715	0.497958
159.2	0.001592	0.6075	0.0184201	131.918	4	#ffd700		0.499119	0.498111	0.499459	0.500284	0.499742	0.501918	0.500217	0.501191	0.500442	0.498374	0.500789	0.498861	0.499772	0.255505	0.499772	0.223209			0.500881	0.501226	0.502045	0.499842	0.500286	0.499468	0.49912	0.498191	0.500217	0.500417	0.498364	0.498883
169.008	0.00169008	0.6566	0.0185006	141.964	4	#c8308c		0.498992	0.49964	0.499162	0.499693	0.501102	0.499527	0.499867	0.499726	0.500218	0.49954	0.501745	0.498295	0.499686	0.149448	0.499686	0.223577			0.50177	0.499766	0.499572	0.501172	0.499692	0.499164	0.498993	0.499663	0.499867	0.500211	0.499535	0.4983
157.015	0.00157015	0.6037	0.018401	131.242	4	#fdbf6f		0.500815	0.502975	0.498873	0.499068	0.501423	0.500401	0.500317	0.499057	0.501814	0.500032	0.498665	0.499475	0.500593	0.306027	0.500593	0.223669			0.498777	0.499115	0.500515	0.501579	0.499068	0.49887	0.500817	0.50333	0.500316	0.501768	0.500007	0.499511
210.921	0.00210921	0.6463	0.0187677	137.754	4	#00e2e5		0.499742	0.500935	0.499389	0.498871	0.496917	0.499772	0.50023	0.49934	0.502387	0.499247	0.500532	0.500038	0.499271	0.268099	0.499271	0.228579			0.50068	0.499379	0.499943	0.497278	0.498874	0.499391	0.499743	0.501063	0.50023	0.502364	0.499228	0.500045
227.962	0.00227962	0.7381	0.0188505	156.631	4	#fdbf6f		0.5001	0.501077	0.49897	0.499409	0.500702	0.504953	0.50076	0.501111	0.499649	0.49786	0.500376	0.500144	0.500868	0.428928	0.500868	0.230672			0.50052	0.50125	0.505277	0.500951	0.499414	0.498982	0.500114	0.501325	0.500755	0.499551	0.497818	0.500189
169.179	0.00169179	0.624	0.018502	134.915	4	#eee685		0.500031	0.501765	0.498068	0.498694	0.501463	0.500382	0.500096	0.498887	0.498008	0.5005	0.501229	0.499404	0.500067	0.294051	0.500067	0.232285			0.501418	0.498967	0.500545	0.50169	0.498693	0.498072	0.500041	0.501964	0.500096	0.497971	0.500481	0.499439
213.949	0.00213949	0.6431	0.0187833	136.952	4	#fdbf6f		0.496389	0.502004	0.499923	0.500279	0.488376	0.494914	0.500042	0.499951	0.500867	0.497472	0.499138	0.499859	0.496981	0.999722	0.496981	0.233315			0.499575	0.5002	0.495565	0.489923	0.500282	0.499934	0.496374	0.502346	0.500042	0.500829	0.497393	0.499921
214.995	0.00214995	0.6999	0.0187885	149.005	4	#ff83fa		0.500402	0.499459	0.499098	0.499849	0.496443	0.493593	0.499826	0.498716	0.500404	0.49836	0.498443	0.501174	0.498141	0.525434	0.498141	0.233349			0.498847	0.498966	0.493931	0.497167	0.499846	0.499165	0.500411	0.500087	0.499823	0.500151	0.498193	0.50122
275.804	0.00275804	0.7115	0.019032	149.541	4	#999999		0.499705	0.498779	0.500617	0.499921	0.504347	0.510328	0.500109	0.501828	0.499158	0.498597	0.499662	0.50086	0.502283	0.873581	0.502283	0.233521			0.499671	0.501938	0.51058	0.504625	0.499921	0.500617	0.499706	0.498781	0.500109	0.499155	0.498595	0.500863
152.946	0.00152946	0.5714	0.018364	124.458	4	#33a02c		0.504465	0.499306	0.498785	0.499505	0.502973	0.498501	0.500032	0.49922	0.500268	0.499774	0.500254	0.502617	0.500589	0.498546	0.500589	0.234017			0.500633	0.499323	0.498787	0.503437	0.499503	0.498788	0.504465	0.499623	0.500032	0.500218	0.499725	0.502671
224.187	0.00224187	0.6722	0.0188331	142.763	4	#999999		0.500029	0.505199	0.497863	0.499587	0.496908	0.499047	0.500042	0.498795	0.500383	0.501457	0.498185	0.500202	0.499772	0.579392	0.499772	0.235189			0.498509	0.498909	0.499363	0.497595	0.499587	0.497866	0.500039	0.505726	0.500042	0.500363	0.501427	0.500232
218.759	0.00218759	0.6541	0.0188072	139.11	4	#ff7f00		0.498203	0.503438	0.499314	0.498043	0.494199	0.495466	0.500217	0.499673	0.501957	0.50136	0.498932	0.501448	0.498111	0.6483	0.498111	0.236287			0.499221	0.499786	0.495751	0.494828	0.498044	0.499319	0.49821	0.50358	0.500217	0.501917	0.501311	0.501488
497.236	0.00497236	0.953	0.0194352	196.135	4	#eee685		0.499924	0.4991	0.500124	0.499785	0.499525	0.499703	0.500001	0.499706	0.50031	0.497891	0.499856	0.501574	0.499693	0.0708913	0.499693	0.237728			0.499858	0.499706	0.499704	0.499527	0.499785	0.500124	0.499924	0.4991	0.500001	0.500305	0.497889	0.501571
136.273	0.00136273	0.5768	0.0181926	126.81	4	#c814fa		0.502012	0.498901	0.499567	0.499874	0.500108	0.500378	0.500057	0.501538	0.497963	0.499303	0.500414	0.500076	0.50014	0.2096	0.50014	0.238483			0.500421	0.501544	0.500386	0.500114	0.499873	0.499567	0.502012	0.498908	0.500057	0.497943	0.499301	0.50008
197.008	0.00197008	0.699	0.0186904	149.604	4	#a6cee3		0.499684	0.498584	0.499402	0.500426	0.498698	0.499267	0.500045	0.501085	0.501999	0.499075	0.498944	0.500737	0.499343	0.135557	0.499343	0.238579			0.498968	0.501112	0.499302	0.498744	0.500426	0.499405	0.499682	0.498614	0.500045	0.501987	0.499066	0.500744
123.902	0.00123902	0.5509	0.0180396	122.143	4	#c8308c		0.500487	0.499464	0.500557	0.50059	0.498952	0.500691	0.500215	0.500661	0.499601	0.499869	0.499853	0.497224	0.500123	0.146079	0.500123	0.241303			0.499854	0.500662	0.500693	0.498954	0.50059	0.500557	0.500486	0.499464	0.500215	0.499599	0.499869	0.497227
189.293	0.00189293	0.6674	0.0186432	143.189	4	#c8308c		0.499416	0.499568	0.500004	0.49911	0.500448	0.4986	0.500191	0.499038	0.502268	0.499634	0.498987	0.500317	0.499524	0.130462	0.499524	0.242496			0.499019	0.499056	0.498631	0.500508	0.499112	0.500006	0.499418	0.499611	0.500191	0.502247	0.49962	0.500327
220.434	0.00220434	0.7039	0.0188153	149.653	4	#c814fa		0.503253	0.498245	0.499793	0.498367	0.502038	0.500079	0.499871	0.499248	0.501081	0.500323	0.502213	0.502138	0.500296	0.399778	0.500296	0.242593			0.502885	0.499567	0.500759	0.502806	0.498365	0.499807	0.503277	0.498872	0.49987	0.500987	0.500244	0.502223
148.341	0.00148341	0.5762	0.0183201	125.804	4	#778b00		0.497765	0.498436	0.499415	0.499264	0.498271	0.497465	0.499923	0.499655	0.502435	0.498795	0.5	0.500235	0.498436	0.15703	0.498436	0.243748			0.500157	0.499716	0.497689	0.498458	0.499259	0.499436	0.497803	0.498633	0.499922	0.502395	0.498747	0.500277
144.733	0.00144733	0.5752	0.0182839	125.839	4	#00e2e5		0.497988	0.496844	0.500779	0.500326	0.499639	0.504855	0.500231	0.50079	0.500201	0.499859	0.50058	0.503222	0.500072	0.554125	0.500072	0.244645			0.500776	0.500884	0.505108	0.499799	0.500327	0.500783	0.497989	0.496946	0.500231	0.500179	0.499847	0.503239
209.946	0.00209946	0.6391	0.0187626	136.25	4	#a52a3c		0.502201	0.500273	0.499463	0.501725	0.488403	0.49814	0.499947	0.49876	0.501912	0.498939	0.499345	0.500861	0.498367	1.02371	0.498367	0.245479			0.499378	0.498844	0.498266	0.488909	0.501716	0.499465	0.502228	0.500305	0.499947	0.501896	0.49894	0.500865
239.977	0.00239977	0.6607	0.0189023	139.811	4	#b2df8a		0.498213	0.498939	0.49987	0.502837	0.49863	0.500824	0.500014	0.499948	0.501005	0.497682	0.500142	0.498452	0.499886	0.344886	0.499886	0.245529			0.50015	0.500219	0.501035	0.498933	0.502838	0.49987	0.498223	0.498941	0.500014	0.500998	0.497667	0.498456
119.058	0.00119058	0.533	0.0179724	118.635	4	#999999		0.498819	0.4986	0.497872	0.500366	0.496601	0.498848	0.500296	0.49973	0.500142	0.497798	0.497348	0.498907	0.498518	0.249151	0.498518	0.248798			0.497419	0.499774	0.498938	0.496694	0.500363	0.497891	0.498862	0.498631	0.500294	0.50002	0.497729	0.498978
202.575	0.00202575	0.6725	0.0187225	143.672	4	#ff83fa		0.50007	0.501815	0.499314	0.498374	0.501922	0.497941	0.50037	0.498136	0.501926	0.500695	0.499618	0.500432	0.499906	0.338155	0.499906	0.251588			0.500175	0.498367	0.498422	0.502564	0.498375	0.499357	0.500078	0.502562	0.500369	0.501858	0.500592	0.500491
203.289	0.00203289	0.698	0.0187265	149.092	4	#a6cee3		0.498082	0.499972	0.500066	0.499194	0.499057	0.499154	0.500325	0.499932	0.500456	0.5013	0.500861	0.497692	0.499254	0.144423	0.499254	0.253756			0.500891	0.499952	0.499193	0.499108	0.499195	0.500067	0.498085	0.500036	0.500325	0.50045	0.501293	0.497703
170.903	0.00170903	0.6308	0.0185152	136.288	4	#ff7f00		0.499698	0.501224	0.498954	0.499169	0.497823	0.498348	0.499975	0.500327	0.50059	0.499569	0.499678	0.502999	0.499203	0.237542	0.499203	0.254949			0.49978	0.500353	0.498467	0.497914	0.499169	0.49896	0.499698	0.501339	0.499975	0.500573	0.499558	0.503018
233.963	0.00233963	0.8641	0.018877	183.107	4	#ff0000		0.499633	0.500177	0.499622	0.499713	0.499254	0.500328	0.500689	0.499542	0.500447	0.497768	0.500099	0.497911	0.499788	0.079301	0.499788	0.255401			0.500108	0.499548	0.500339	0.499276	0.499713	0.499623	0.499631	0.500188	0.500689	0.500444	0.49776	0.497916
239.856	0.00239856	0.6737	0.0189018	142.57	4	#778b00		0.499979	0.500523	0.499684	0.499673	0.498681	0.499343	0.500136	0.498873	0.498898	0.49626	0.498801	0.499028	0.499647	0.123558	0.499647	0.2562			0.498812	0.498879	0.499362	0.498708	0.499674	0.499687	0.499984	0.500546	0.500136	0.498817	0.496244	0.499035
174.889	0.00174889	0.8084	0.018545	174.356	4	#8b3b00		0.50088	0.497274	0.499587	0.498914	0.501753	0.50023	0.500275	0.500915	0.498212	0.498266	0.499763	0.501221	0.499773	0.314751	0.499773	0.258778			0.499783	0.500923	0.500259	0.50177	0.498913	0.49959	0.500885	0.497284	0.500274	0.498168	0.498259	0.501227
263.995	0.00263995	0.699	0.0189928	147.208	4	#b2df8a		0.501339	0.49954	0.49951	0.501994	0.490984	0.497776	0.500421	0.496853	0.49958	0.497865	0.498648	0.497889	0.498524	0.799254	0.498524	0.259325			0.498671	0.496935	0.497949	0.491418	0.501995	0.499509	0.50134	0.499562	0.500421	0.499543	0.497867	0.497898
158.158	0.00158158	0.5983	0.0184111	129.99	4	#999999		0.498124	0.500957	0.498951	0.4996	0.505273	0.504436	0.500057	0.50043	0.499877	0.500036	0.502866	0.502324	0.501223	0.593168	0.501223	0.261877			0.503156	0.500568	0.504849	0.505546	0.499601	0.49896	0.498132	0.501226	0.500057	0.499847	0.500015	0.502359
327.961	0.00327961	0.7613	0.0191731	158.826	4	#c814fa		0.500083	0.500605	0.49863	0.500186	0.496444	0.499566	0.500207	0.498593	0.499027	0.496231	0.498036	0.497868	0.499252	0.30725	0.499252	0.26551			0.498113	0.498674	0.499815	0.496667	0.500184	0.49864	0.500091	0.500646	0.500206	0.498966	0.496242	0.497892
251.935	0.00251935	0.7859	0.0189494	165.889	4	#0000ff		0.499045	0.50249	0.499211	0.499657	0.500639	0.500131	0.501466	0.501683	0.499746	0.501243	0.502104	0.498645	0.500195	0.253657	0.500195	0.26632			0.502249	0.502008	0.500412	0.500976	0.499661	0.499246	0.499096	0.502695	0.501455	0.498824	0.501079	0.498763
183.944	0.00183944	0.6051	0.0186084	130.063	4	#33a02c		0.496825	0.500534	0.499794	0.503482	0.498605	0.501697	0.500018	0.499294	0.50168	0.499965	0.501429	0.502846	0.500156	0.466466	0.500156	0.266799			0.502018	0.499703	0.5027	0.500282	0.503479	0.499794	0.496843	0.500875	0.500018	0.501672	0.499963	0.502894
148.199	0.00148199	0.5769	0.0183187	125.959	4	#0000ff		0.496489	0.499902	0.498333	0.498724	0.499636	0.49918	0.499721	0.501003	0.502161	0.500294	0.498364	0.49914	0.498711	0.24683	0.498711	0.271647			0.498597	0.501156	0.499466	0.50004	0.498719	0.498379	0.49649	0.500252	0.499721	0.502072	0.500189	0.499187
182.226	0.00182226	0.6195	0.0185968	133.244	4	#00e2e5		0.499316	0.499832	0.498733	0.498487	0.503426	0.499103	0.50011	0.498484	0.50032	0.502285	0.501133	0.501771	0.499816	0.365961	0.499816	0.272153			0.501776	0.498631	0.499656	0.504522	0.498492	0.498735	0.499319	0.500391	0.50011	0.500279	0.502258	0.501808
111.158	0.00111158	0.5343	0.0178519	119.71	4	#36648b		0.499641	0.5005	0.50032	0.499923	0.500581	0.50001	0.49984	0.500534	0.496977	0.500128	0.500447	0.500517	0.500162	0.0729909	0.500162	0.276005			0.500447	0.500538	0.500011	0.500582	0.499923	0.50032	0.49964	0.5005	0.49984	0.496971	0.500128	0.500518
347.03	0.0034703	0.9905	0.0192146	206.189	4	#c814fa		0.496015	0.499421	0.49914	0.500129	0.493443	0.496077	0.500146	0.497687	0.500985	0.501213	0.498831	0.498962	0.497371	0.523375	0.497371	0.276657			0.498877	0.497838	0.496171	0.493717	0.500133	0.499147	0.49602	0.499507	0.500143	0.500957	0.501156	0.498971
110.179	0.00110179	0.53	0.017836	118.851	4	#c8308c		0.499079	0.5005	0.500292	0.500699	0.500483	0.500507	0.500028	0.501101	0.497219	0.500176	0.500245	0.50076	0.50026	0.118524	0.50026	0.276657			0.500246	0.501104	0.500508	0.500483	0.500699	0.500291	0.499077	0.5005	0.500028	0.497208	0.500176	0.500761
278.06	0.0027806	0.9048	0.0190391	190.086	4	#36648b		0.499964	0.496168	0.498591	0.498259	0.494003	0.496259	0.500898	0.499383	0.501832	0.499628	0.497785	0.500061	0.497207	0.430161	0.497207	0.278181			0.497905	0.499407	0.496388	0.494155	0.498264	0.498599	0.499966	0.496412	0.500896	0.501815	0.499598	0.500081
495.04	0.0049504	1.0596	0.0194329	218.106	4	#c814fa		0.497399	0.497239	0.498466	0.500128	0.496835	0.499857	0.500756	0.499686	0.500017	0.496733	0.499097	0.499776	0.498321	0.281986	0.498321	0.278448			0.499345	0.499848	0.500327	0.497384	0.500131	0.498487	0.497424	0.498316	0.500753	0.499919	0.496625	0.499859
188.026	0.00188027	0.6629	0.0186351	142.296	4	#eee685		0.499359	0.501945	0.498501	0.500774	0.499646	0.500347	0.50054	0.500752	0.503427	0.500942	0.500404	0.49916	0.500095	0.240485	0.500095	0.280044			0.500664	0.501005	0.500792	0.500229	0.500773	0.498559	0.499383	0.502848	0.500539	0.503156	0.500809	0.49924
312.363	0.00312363	0.9713	0.0191355	203.035	4	#ff0000		0.497368	0.501654	0.500494	0.498582	0.497144	0.501678	0.499913	0.500592	0.497803	0.501847	0.50108	0.499546	0.499486	0.413314	0.499486	0.281204			0.501093	0.500607	0.501688	0.49719	0.498584	0.500495	0.49737	0.501718	0.499912	0.49779	0.501839	0.499545
211.951	0.00211951	0.6076	0.018773	129.459	4	#33a02c		0.496856	0.49926	0.49948	0.503462	0.494884	0.49893	0.500067	0.50014	0.500425	0.496742	0.499977	0.500188	0.498812	0.577795	0.498812	0.28135			0.499989	0.500841	0.499587	0.496155	0.503463	0.49948	0.496844	0.49926	0.500067	0.500424	0.496753	0.500189
253.949	0.00253949	0.6773	0.0189569	142.923	4	#fdbf6f		0.494736	0.500963	0.499381	0.505243	0.497192	0.518877	0.499975	0.50126	0.499441	0.497579	0.500992	0.498465	0.502732	1.72485	0.502732	0.284557			0.501033	0.503669	0.52231	0.501756	0.505242	0.499381	0.494729	0.500966	0.499975	0.499435	0.497583	0.498466
234.972	0.00234972	0.8388	0.0188813	177.702	4	#ff83fa		0.501461	0.499555	0.499265	0.499668	0.497624	0.498106	0.499694	0.50032	0.501562	0.498747	0.499261	0.497374	0.49928	0.270283	0.49928	0.284731			0.499273	0.500329	0.49812	0.497651	0.499668	0.499266	0.501462	0.499563	0.499694	0.501557	0.498739	0.497379
194.113	0.00194113	0.7066	0.0186731	151.365	4	#00ff00		0.501372	0.501211	0.498065	0.498418	0.498431	0.502239	0.499431	0.503047	0.498919	0.500128	0.500418	0.500416	0.499956	0.369448	0.499956	0.285892			0.500602	0.503129	0.50246	0.498588	0.498417	0.498076	0.501378	0.501326	0.49943	0.498876	0.500109	0.500445
162.172	0.00162172	0.6152	0.0184454	133.413	4	#0000ff		0.500711	0.499215	0.49935	0.498574	0.501986	0.49902	0.500125	0.499995	0.500798	0.498284	0.500865	0.502674	0.499809	0.257178	0.499809	0.286368			0.500944	0.500017	0.499124	0.502047	0.498571	0.499354	0.500713	0.49929	0.500124	0.500755	0.498271	0.502682
353.985	0.00353985	1.0453	0.0192288	217.436	4	#c814fa		0.49822	0.500243	0.500522	0.499923	0.49994	0.500003	0.500407	0.50031	0.499555	0.500083	0.499094	0.496584	0.499809	0.16224	0.499809	0.287621			0.49911	0.500341	0.500042	0.499985	0.499923	0.500525	0.498223	0.500263	0.500407	0.499417	0.500065	0.496705
172.173	0.00172174	0.6253	0.0185249	135.015	4	#36648b		0.499258	0.4965	0.498924	0.498842	0.502122	0.498221	0.500127	0.50022	0.503019	0.498839	0.500438	0.50174	0.498978	0.366275	0.498978	0.291016			0.500665	0.50031	0.498462	0.502305	0.498846	0.498931	0.49927	0.496847	0.500125	0.502961	0.49881	0.501781
226.045	0.00226045	0.7525	0.0188417	159.744	4	#00ff00		0.499482	0.503333	0.500142	0.500388	0.498498	0.49833	0.500433	0.500685	0.500218	0.496722	0.49993	0.499713	0.500029	0.364253	0.500029	0.291972			0.499986	0.500734	0.498392	0.498597	0.500392	0.500153	0.49948	0.503626	0.500428	0.500161	0.496692	0.499723
478.038	0.00478038	0.905	0.0194144	186.458	4	#fdbf6f		0.500192	0.499635	0.499914	0.499825	0.497054	0.499726	0.500205	0.500993	0.500949	0.497199	0.499063	0.49881	0.499391	0.232437	0.499391	0.29404			0.499096	0.501021	0.499772	0.497089	0.499825	0.499917	0.500192	0.49964	0.500204	0.500925	0.497168	0.498829
245.989	0.00245989	0.6769	0.0189265	143.056	4	#00ff00		0.495714	0.499027	0.500167	0.500873	0.495727	0.496367	0.499993	0.497535	0.497592	0.499478	0.498549	0.501347	0.497979	0.467179	0.497979	0.298028			0.498598	0.497632	0.496544	0.496098	0.500879	0.500171	0.495732	0.499049	0.499992	0.497528	0.499487	0.501356
262.889	0.00262889	0.7224	0.018989	152.167	4	#fb6496		0.49213	0.496312	0.497269	0.499354	0.496685	0.498822	0.500992	0.498233	0.500736	0.501051	0.499256	0.497641	0.496762	0.516235	0.496762	0.300447			0.499495	0.498492	0.499103	0.497325	0.499349	0.497348	0.492157	0.496644	0.50099	0.498766	0.500411	0.497802
186.892	0.00186892	0.6534	0.0186278	140.311	4	#0000ff		0.501081	0.498228	0.50094	0.499891	0.501742	0.502034	0.500076	0.501375	0.502007	0.500134	0.500544	0.504022	0.500653	0.279961	0.500653	0.300594			0.501035	0.501556	0.502642	0.502228	0.499892	0.501007	0.501117	0.498607	0.500075	0.501831	0.500091	0.504123
181.01	0.0018101	0.6817	0.0185885	146.686	4	#b2df8a		0.502273	0.501954	0.500342	0.500635	0.498399	0.499978	0.498924	0.503318	0.50115	0.499827	0.501344	0.501499	0.500597	0.281536	0.500597	0.302238			0.501372	0.50348	0.500111	0.498704	0.500636	0.500343	0.502278	0.502011	0.498923	0.501141	0.499828	0.501499
202.756	0.00202756	0.649	0.0187235	138.659	4	#a6cee3		0.498395	0.498388	0.497266	0.497919	0.497955	0.499505	0.499739	0.499682	0.502181	0.501738	0.500294	0.503401	0.498238	0.14964	0.498238	0.302417			0.50292	0.500653	0.502541	0.502141	0.497932	0.497354	0.498403	0.501144	0.499737	0.502033	0.501454	0.503733
232.893	0.00232893	0.6926	0.0188723	146.805	4	#ff0000		0.501	0.496307	0.500265	0.500233	0.496433	0.498677	0.499949	0.497353	0.500568	0.501796	0.499349	0.500674	0.498819	0.409574	0.498819	0.302982			0.499493	0.497417	0.498882	0.496443	0.500236	0.500273	0.501015	0.496411	0.499949	0.500532	0.501787	0.500703
212.236	0.00212236	0.8028	0.0187745	171.047	4	#1f78c8		0.499696	0.499005	0.500025	0.500758	0.501286	0.499122	0.500208	0.502018	0.499111	0.500457	0.499358	0.497488	0.499982	0.180679	0.499982	0.303708			0.499389	0.502048	0.499166	0.501328	0.500759	0.500027	0.499704	0.499025	0.500208	0.499043	0.500446	0.497516
137.143	0.00137143	0.571	0.0182024	125.487	4	#eee685		0.505454	0.501872	0.503505	0.504129	0.50045	0.495744	0.498326	0.497953	0.501901	0.499703	0.499053	0.497868	0.501859	0.691168	0.501859	0.303969			0.499156	0.498094	0.49595	0.500579	0.504143	0.503781	0.505551	0.50196	0.498275	0.499274	0.499313	0.498092
209.955	0.00209955	0.6073	0.0187626	129.471	4	#00e2e5		0.496489	0.500703	0.499421	0.503992	0.494208	0.510089	0.5	0.497697	0.500557	0.498121	0.501755	0.499892	0.500817	1.131	0.500817	0.30398			0.501775	0.499138	0.511963	0.497116	0.503988	0.499421	0.496484	0.500704	0.5	0.500557	0.498138	0.499892
155.016	0.00155015	0.5937	0.018383	129.182	4	#999999		0.498131	0.502373	0.498438	0.500224	0.499717	0.497672	0.499084	0.498494	0.501413	0.498661	0.500954	0.501975	0.499426	0.348372	0.499426	0.305692			0.501535	0.498849	0.49837	0.500886	0.500209	0.49844	0.49819	0.503092	0.499078	0.500813	0.498401	0.502081
194.211	0.00194211	0.6484	0.0186737	138.894	4	#bebe00		0.502772	0.500039	0.499579	0.500116	0.498536	0.500409	0.500432	0.499492	0.501009	0.499011	0.502798	0.502464	0.500242	0.280388	0.500242	0.307396			0.503119	0.499565	0.50071	0.499011	0.500121	0.49959	0.502768	0.500415	0.500432	0.500806	0.498907	0.502499
153.889	0.00153889	0.5836	0.0183728	127.058	4	#eee685		0.498291	0.50238	0.500896	0.499249	0.501497	0.499332	0.50003	0.500545	0.498917	0.500374	0.50242	0.497896	0.500274	0.312066	0.500274	0.308277			0.502552	0.500608	0.499444	0.50163	0.499248	0.500893	0.49829	0.502452	0.50003	0.498888	0.50036	0.497922
248.226	0.00248226	0.8056	0.0189352	170.172	4	#ffd700		0.502488	0.497611	0.499619	0.499443	0.499732	0.497249	0.500631	0.499328	0.500261	0.497641	0.497985	0.496752	0.499357	0.374766	0.499357	0.309736			0.498056	0.499394	0.497336	0.499861	0.499445	0.499708	0.502506	0.497666	0.500628	0.500144	0.497579	0.496834
270.316	0.00270316	0.8967	0.0190142	188.642	4	#bebe00		0.494846	0.498635	0.500967	0.49828	0.498645	0.497976	0.499809	0.497305	0.497408	0.495154	0.498651	0.497936	0.498225	0.394821	0.498225	0.312616			0.498742	0.497393	0.498052	0.49878	0.498285	0.501005	0.49486	0.498937	0.499793	0.497053	0.494994	0.497972
336.191	0.00336191	0.9439	0.0191915	196.738	4	#33a02c		0.503539	0.504235	0.497386	0.50015	0.502199	0.499261	0.499836	0.49688	0.500386	0.496931	0.498697	0.497029	0.501128	0.528387	0.501128	0.313917			0.499092	0.497131	0.499576	0.502994	0.500149	0.497416	0.503555	0.506913	0.499835	0.50023	0.496825	0.49712
189.564	0.00189564	0.6573	0.0186449	141.005	4	#ffd700		0.496583	0.501502	0.499351	0.499511	0.501321	0.500576	0.500541	0.50077	0.503273	0.499309	0.498842	0.499755	0.499807	0.362881	0.499807	0.315603			0.498926	0.500798	0.500686	0.501443	0.499513	0.499368	0.496607	0.501593	0.500541	0.503206	0.499256	0.499787
338.006	0.00338006	0.8925	0.0191955	185.971	4	#fdbf6f		0.49969	0.496854	0.497075	0.500383	0.49525	0.50006	0.50003	0.499964	0.501813	0.502079	0.497901	0.499192	0.498219	0.423162	0.498219	0.317472			0.498091	0.500095	0.500367	0.495615	0.500378	0.497084	0.499709	0.497277	0.500025	0.50171	0.50192	0.499227
585.135	0.00585135	1.0365	0.0195135	212.478	4	#ff83fa		0.500262	0.499956	0.499526	0.500115	0.499743	0.497803	0.500527	0.497979	0.501618	0.497275	0.499246	0.499696	0.499567	0.180778	0.499567	0.320691			0.499271	0.497994	0.497867	0.4998	0.500113	0.499528	0.500262	0.499999	0.500527	0.501582	0.497255	0.499705
174.146	0.00174146	0.6376	0.0185396	137.564	4	#c814fa		0.498229	0.504125	0.499735	0.499484	0.498365	0.498258	0.497939	0.501024	0.500056	0.496675	0.497722	0.498308	0.499699	0.453281	0.499699	0.322593			0.498073	0.501296	0.498641	0.498825	0.499469	0.499848	0.498324	0.504312	0.497909	0.499573	0.496573	0.498513
257.921	0.00257921	0.6781	0.0189714	142.975	4	#8b3b00		0.500123	0.49663	0.49989	0.500808	0.500419	0.499302	0.50046	0.498358	0.497495	0.496245	0.499009	0.500388	0.499529	0.30188	0.499529	0.330502			0.499014	0.498377	0.499323	0.500448	0.500809	0.499891	0.500122	0.496633	0.50046	0.497463	0.496229	0.500389
227.954	0.00227954	0.6374	0.0188504	135.258	4	#fdbf6f		0.49915	0.498134	0.499511	0.501271	0.490796	0.497878	0.500028	0.496635	0.500619	0.498207	0.499366	0.501029	0.49779	0.729702	0.49779	0.330856			0.499368	0.496685	0.497953	0.490977	0.50127	0.499511	0.499147	0.498134	0.500028	0.500618	0.498202	0.501031
149.289	0.00149289	0.5688	0.0183293	124.129	4	#33a02c		0.500588	0.497977	0.499517	0.498748	0.497818	0.499452	0.500552	0.498206	0.503378	0.500048	0.500415	0.500295	0.499017	0.210168	0.499017	0.332894			0.500461	0.498229	0.499503	0.497884	0.498746	0.49952	0.500592	0.498029	0.500552	0.503355	0.500028	0.500298
225.952	0.00225952	0.6175	0.0188413	131.102	4	#36648b		0.496335	0.500204	0.499808	0.502641	0.492187	0.498479	0.49996	0.496099	0.500633	0.499254	0.500523	0.499417	0.498276	0.729142	0.498276	0.335406			0.500526	0.496348	0.498746	0.492671	0.502641	0.499808	0.496329	0.500204	0.49996	0.500632	0.499246	0.499417
453.208	0.00453208	0.9028	0.019385	186.291	4	#cab2d6		0.500139	0.499681	0.500137	0.499946	0.500007	0.500457	0.500028	0.499694	0.499788	0.498032	0.500761	0.503206	0.500061	0.0512759	0.500061	0.340468			0.500762	0.499696	0.500459	0.500008	0.499946	0.500137	0.500139	0.499682	0.500028	0.499785	0.498028	0.503208
219.982	0.00219982	0.69	0.0188131	146.702	4	#bebe00		0.500082	0.500426	0.498508	0.500223	0.502924	0.496582	0.500576	0.499635	0.504374	0.501397	0.500034	0.501984	0.499791	0.42381	0.499791	0.344474			0.502956	0.500876	0.499698	0.506915	0.500215	0.49859	0.500141	0.502828	0.500575	0.503979	0.501115	0.502515
311.153	0.00311153	0.9065	0.0191324	189.517	4	#ff0000		0.493969	0.499437	0.498319	0.500113	0.496082	0.497954	0.500087	0.497957	0.501653	0.49743	0.497214	0.499018	0.497646	0.456534	0.497646	0.346839			0.497315	0.498057	0.498064	0.496333	0.500117	0.498339	0.493988	0.499606	0.500086	0.501538	0.497321	0.499033
199.892	0.00199892	0.6179	0.0187073	132.118	4	#cab2d6		0.496443	0.499114	0.500446	0.499224	0.498097	0.497533	0.499908	0.498074	0.501638	0.500832	0.496949	0.499931	0.498476	0.283848	0.498476	0.349975			0.497106	0.49813	0.49774	0.498607	0.499227	0.500449	0.496451	0.499189	0.499908	0.501627	0.500807	0.499944
376.199	0.00376199	0.9979	0.0192705	207.133	4	#eee685		0.501142	0.500242	0.498615	0.500655	0.503615	0.497827	0.499865	0.500172	0.499746	0.495435	0.498698	0.498443	0.500349	0.40735	0.500349	0.350026			0.499832	0.500948	0.498783	0.505755	0.50066	0.498681	0.501153	0.502398	0.499861	0.499317	0.495104	0.498576
258.125	0.00258125	0.829	0.0189722	174.782	4	#b2df8a		0.500047	0.501044	0.500719	0.499105	0.502079	0.499694	0.499671	0.501664	0.499994	0.498056	0.499195	0.496492	0.500448	0.211917	0.500448	0.352513			0.499269	0.501747	0.499792	0.502166	0.499104	0.500727	0.500058	0.501186	0.499669	0.499918	0.498028	0.496534
161.031	0.00161031	0.637	0.0184358	138.199	4	#33a02c		0.498048	0.496708	0.500503	0.500687	0.500033	0.498704	0.501151	0.500017	0.502102	0.500762	0.498099	0.497642	0.499114	0.314775	0.499114	0.352663			0.498237	0.500053	0.498867	0.500141	0.500699	0.500526	0.498055	0.496877	0.501131	0.502029	0.500699	0.497665
199.961	0.00199961	0.6061	0.0187076	129.604	4	#8b3b00		0.497354	0.499305	0.499764	0.50264	0.498299	0.501416	0.500055	0.495912	0.500428	0.498699	0.500616	0.499805	0.499796	0.39164	0.499796	0.354004			0.500631	0.496361	0.50198	0.499092	0.502638	0.499765	0.497353	0.499306	0.500055	0.500427	0.498719	0.499805
329.95	0.0032995	0.7689	0.0191776	160.37	4	#a6cee3		0.500081	0.500708	0.499504	0.499556	0.497173	0.499323	0.500141	0.496004	0.499858	0.497178	0.496085	0.497666	0.499391	0.239847	0.499391	0.36134			0.496159	0.496071	0.499495	0.497395	0.499559	0.499502	0.500101	0.500794	0.50014	0.499763	0.497151	0.497691
316.178	0.00316178	0.9371	0.019145	195.8	4	#ffd700		0.500176	0.502977	0.499279	0.500611	0.498659	0.49798	0.500126	0.500687	0.501634	0.497401	0.499335	0.497131	0.499947	0.353894	0.499947	0.361352			0.49938	0.500735	0.498029	0.498794	0.500611	0.499293	0.500176	0.50308	0.500125	0.50156	0.497369	0.497158
211.912	0.00211912	0.6651	0.0187728	141.706	4	#fdbf6f		0.501588	0.500116	0.499564	0.500479	0.499011	0.500271	0.499453	0.498294	0.502557	0.50107	0.499795	0.502848	0.500172	0.174979	0.500172	0.361584			0.500177	0.498395	0.500619	0.499709	0.500475	0.499571	0.501585	0.500644	0.499453	0.502527	0.501049	0.502878
158.007	0.00158007	0.6191	0.0184097	134.523	4	#a52a3c		0.500267	0.506901	0.500307	0.500625	0.500159	0.500836	0.500407	0.499589	0.501082	0.500377	0.499987	0.495809	0.501516	0.528455	0.501516	0.377795			0.500031	0.499615	0.500899	0.500235	0.500628	0.500309	0.500268	0.507854	0.500407	0.501073	0.500369	0.495825
189.704	0.00189705	0.6085	0.0186458	130.528	4	#c8308c		0.498462	0.497623	0.499453	0.499991	0.496092	0.496143	0.499867	0.497954	0.502718	0.500165	0.497418	0.500172	0.497961	0.330128	0.497961	0.379277			0.497535	0.497986	0.496249	0.496394	0.499996	0.499458	0.498457	0.497755	0.499867	0.502699	0.500118	0.500199
176.021	0.00176021	0.8118	0.0185533	175.029	4	#8b3b00		0.50032	0.500038	0.498672	0.499949	0.496398	0.495408	0.501489	0.498524	0.502414	0.503237	0.499182	0.499761	0.498464	0.418729	0.498464	0.379439			0.499259	0.498544	0.495465	0.496484	0.49995	0.498672	0.500326	0.500105	0.501476	0.502399	0.50318	0.499776
245.958	0.00245958	0.6756	0.0189264	142.792	4	#0000ff		0.499295	0.503664	0.499847	0.500572	0.500163	0.499045	0.500159	0.499269	0.496296	0.495722	0.500078	0.498141	0.500431	0.335536	0.500431	0.381657			0.500262	0.500169	0.499731	0.500762	0.500575	0.499846	0.499287	0.50372	0.500156	0.496156	0.495647	0.498175
236.047	0.00236047	0.8034	0.0188859	170.155	4	#ff7f00		0.501125	0.497159	0.498206	0.501103	0.496041	0.497043	0.500539	0.498079	0.502816	0.499098	0.497418	0.500159	0.498446	0.43681	0.498446	0.389258			0.497556	0.498179	0.497235	0.496269	0.501099	0.498268	0.501145	0.49746	0.500536	0.502728	0.499012	0.500252
243.956	0.00243956	0.6769	0.0189184	143.111	4	#00e2e5		0.501376	0.498213	0.500576	0.502606	0.490344	0.500626	0.500241	0.498688	0.495643	0.495117	0.498291	0.49815	0.498957	0.89322	0.498957	0.38948			0.49852	0.499981	0.502183	0.492212	0.502609	0.500611	0.501422	0.498361	0.500238	0.495432	0.495175	0.498185
145.219	0.00145219	0.5808	0.0182889	127.023	4	#ff83fa		0.503919	0.505621	0.499881	0.499434	0.503721	0.503757	0.499533	0.501148	0.500415	0.500343	0.504161	0.503908	0.502722	0.493608	0.502722	0.391248			0.504435	0.501244	0.504147	0.503917	0.499435	0.499891	0.503932	0.505795	0.499533	0.500382	0.500319	0.503958
220.943	0.00220943	0.6886	0.0188178	146.363	4	#ffd700		0.507757	0.507937	0.497493	0.498843	0.498743	0.500556	0.502469	0.500386	0.505179	0.504251	0.500795	0.501041	0.501888	0.940016	0.501888	0.39469			0.502071	0.501135	0.501862	0.500906	0.498859	0.497772	0.507904	0.509291	0.502432	0.492112	0.504314	0.501596
179.167	0.00179166	0.6176	0.0185757	132.986	4	#eee685		0.501828	0.50154	0.499391	0.49925	0.496291	0.500321	0.499962	0.49889	0.503727	0.499015	0.501136	0.498397	0.49977	0.402082	0.49977	0.397602			0.501443	0.49905	0.500583	0.497149	0.499253	0.499401	0.501851	0.50225	0.499962	0.503573	0.498919	0.498435
569.14	0.0056914	1.0339	0.019501	212.068	4	#0000ff		0.49806	0.496521	0.498535	0.500553	0.494558	0.498099	0.500152	0.499251	0.502281	0.497238	0.496744	0.498855	0.497721	0.405701	0.497721	0.405142			0.496877	0.49934	0.498289	0.494731	0.500554	0.498538	0.498062	0.496616	0.500152	0.502171	0.497174	0.498906
194.197	0.00194197	0.707	0.0186736	151.453	4	#33a02c		0.496055	0.496546	0.500474	0.500708	0.496222	0.4991	0.499476	0.499367	0.499925	0.497165	0.499781	0.494841	0.498184	0.435335	0.498184	0.406573			0.499822	0.499396	0.499145	0.496287	0.500702	0.500505	0.496076	0.496568	0.499473	0.49982	0.497119	0.494861
237.952	0.00237952	0.638	0.0188939	135.073	4	#a52a3c		0.496458	0.500623	0.499778	0.502224	0.48231	0.494437	0.500067	0.494812	0.499701	0.498632	0.499517	0.500053	0.495972	1.46635	0.495972	0.407645			0.499523	0.495059	0.494766	0.483397	0.502224	0.499778	0.496464	0.500624	0.500067	0.499699	0.498654	0.500055
210.98	0.0021098	0.7096	0.018768	151.242	4	#bebe00		0.499672	0.49764	0.497805	0.500353	0.498262	0.499641	0.500529	0.498481	0.496561	0.495352	0.500178	0.497438	0.498895	0.227666	0.498895	0.408087			0.50025	0.498539	0.499739	0.498386	0.500351	0.497817	0.499686	0.497771	0.500528	0.496336	0.495278	0.49745
380.224	0.00380224	1.0106	0.0192776	209.701	4	#36648b		0.500013	0.504069	0.499587	0.498463	0.499449	0.500093	0.500849	0.499014	0.501886	0.502834	0.497794	0.498217	0.500279	0.389025	0.500279	0.412235			0.498174	0.499325	0.500368	0.500175	0.498465	0.499602	0.500029	0.504752	0.500846	0.501652	0.502667	0.4983
276.294	0.00276294	0.8446	0.0190335	177.505	4	#c8308c		0.503432	0.497758	0.504721	0.499996	0.49245	0.495181	0.492086	0.498085	0.494082	0.495823	0.496478	0.495134	0.498923	0.950172	0.498923	0.413247			0.49656	0.498128	0.495247	0.492738	0.500014	0.504802	0.503485	0.497831	0.491663	0.493418	0.495522	0.495148
202.189	0.00202189	0.686	0.0187203	146.585	4	#33a02c		0.49759	0.504989	0.499229	0.497995	0.497618	0.498681	0.500212	0.499552	0.500922	0.498378	0.498056	0.503733	0.49935	0.567822	0.49935	0.413498			0.498424	0.499682	0.499048	0.498016	0.497993	0.499237	0.497607	0.50542	0.50021	0.500855	0.49832	0.503783
186.182	0.00186182	0.6545	0.0186232	140.58	4	#ffd700		0.497263	0.500109	0.501735	0.498261	0.498999	0.505463	0.498467	0.501474	0.501395	0.499731	0.50372	0.503586	0.500305	0.591715	0.500305	0.415015			0.504481	0.501918	0.506285	0.49996	0.498249	0.501779	0.497289	0.500874	0.498463	0.50102	0.499655	0.503717
134.028	0.00134028	0.5659	0.0181666	124.602	4	#c8308c		0.506981	0.497962	0.496339	0.499324	0.504534	0.510284	0.49966	0.501465	0.49995	0.498415	0.500965	0.504493	0.502571	1.10217	0.502571	0.415589			0.503772	0.501943	0.513366	0.505283	0.499315	0.496435	0.50708	0.500164	0.499637	0.499558	0.498252	0.505024
447.151	0.00447151	1.0681	0.0193774	220.476	4	#36648b		0.49948	0.497152	0.49862	0.49853	0.495609	0.495841	0.500668	0.498245	0.50104	0.497174	0.496998	0.501754	0.497539	0.320039	0.497539	0.420218			0.497165	0.498322	0.496005	0.496073	0.498525	0.498637	0.49952	0.499042	0.500667	0.50098	0.497109	0.501806
305.977	0.00305977	0.7437	0.0191191	155.598	4	#ffd700		0.499621	0.497586	0.500262	0.498869	0.493797	0.498479	0.499863	0.497992	0.497953	0.496378	0.498737	0.493797	0.498103	0.462261	0.498103	0.42604			0.498764	0.498053	0.498643	0.494024	0.498874	0.500266	0.499625	0.497611	0.499862	0.497903	0.496385	0.493906
238.947	0.00238947	0.689	0.018898	145.846	4	#00ff00		0.50199	0.495732	0.499158	0.499865	0.494717	0.498709	0.500342	0.499325	0.502143	0.503708	0.498792	0.498191	0.498362	0.541258	0.498362	0.42666			0.498954	0.499398	0.498884	0.495119	0.499866	0.49917	0.502007	0.496125	0.500342	0.501896	0.503633	0.498215
221.252	0.00221252	0.7018	0.0188192	149.16	4	#ff83fa		0.496079	0.500609	0.50199	0.498678	0.501226	0.49835	0.500043	0.498012	0.502179	0.501474	0.498713	0.503624	0.499489	0.439676	0.499489	0.428827			0.49915	0.49818	0.498793	0.501801	0.498685	0.502013	0.496087	0.501127	0.500043	0.502122	0.501437	0.503677
192.886	0.00192885	0.7275	0.0186656	155.906	4	#999999		0.498863	0.499585	0.499341	0.500732	0.49915	0.498967	0.500485	0.500448	0.499946	0.502105	0.500084	0.505518	0.49944	0.136953	0.49944	0.429832			0.500091	0.500453	0.498975	0.499158	0.500734	0.49934	0.498864	0.499611	0.500485	0.499906	0.502093	0.505528
147.958	0.00147958	0.578	0.0183163	126.231	4	#bebe00		0.4955	0.5043	0.500529	0.50038	0.496192	0.496521	0.499803	0.499552	0.504858	0.500751	0.499126	0.502422	0.498904	0.685908	0.498904	0.438863			0.499474	0.499707	0.49691	0.49664	0.50037	0.500575	0.495512	0.504784	0.499802	0.504769	0.500627	0.502518
160.917	0.00160917	0.5697	0.0184349	123.623	4	#bebe00		0.49988	0.499174	0.500257	0.499758	0.500294	0.499537	0.500338	0.500368	0.506129	0.501157	0.501027	0.501349	0.499817	0.0858364	0.499817	0.439317			0.501486	0.500568	0.50036	0.501205	0.499763	0.500268	0.499941	0.499331	0.500338	0.506094	0.501001	0.501402
231.978	0.00231978	0.6981	0.0188683	147.99	4	#c8308c		0.496565	0.497693	0.499943	0.501184	0.48963	0.497473	0.500722	0.496732	0.502964	0.497947	0.49954	0.49871	0.497081	0.811424	0.497081	0.442285			0.50026	0.497301	0.498737	0.491865	0.5012	0.499996	0.496593	0.498758	0.500719	0.502787	0.497942	0.498868
163.008	0.00163008	0.56	0.0184524	121.385	4	#33a02c		0.501487	0.499286	0.500505	0.497737	0.501608	0.501981	0.500347	0.49976	0.496736	0.498519	0.501732	0.495917	0.500434	0.328041	0.500434	0.442818			0.501809	0.499862	0.502103	0.501703	0.49774	0.500549	0.501506	0.499329	0.500345	0.496542	0.498451	0.495942
266.877	0.00266877	0.77	0.0190027	162.09	4	#0000ff		0.50096	0.499179	0.498947	0.499602	0.501605	0.498098	0.500912	0.499095	0.504829	0.502384	0.499943	0.499145	0.499732	0.262787	0.499732	0.445241			0.500024	0.499125	0.498187	0.501729	0.499603	0.498953	0.500962	0.499371	0.500909	0.504747	0.502348	0.499155
201.857	0.00201857	0.6723	0.0187185	143.664	4	#a52a3c		0.500556	0.499227	0.500848	0.500551	0.506802	0.500981	0.500819	0.500435	0.50339	0.502814	0.49893	0.50503	0.501494	0.533277	0.501494	0.445767			0.500555	0.500941	0.502466	0.508355	0.500567	0.500937	0.50059	0.501526	0.500816	0.503203	0.502613	0.505345
182.006	0.00182006	0.6726	0.0185953	144.685	4	#fdbf6f		0.495815	0.508118	0.499551	0.499524	0.499944	0.498867	0.499819	0.498347	0.494054	0.497824	0.500321	0.498925	0.500303	0.822121	0.500303	0.446937			0.500359	0.498379	0.498919	0.500004	0.499522	0.499549	0.495818	0.508865	0.499812	0.493902	0.497789	0.498938
198.007	0.00198007	0.7018	0.0186963	150.145	4	#c8308c		0.495144	0.505808	0.498505	0.498198	0.501624	0.502523	0.500349	0.499406	0.503515	0.500891	0.49831	0.496977	0.5003	0.754602	0.5003	0.451983			0.498551	0.499676	0.502845	0.50196	0.498203	0.498541	0.495159	0.506008	0.500347	0.503264	0.500778	0.49707
326.204	0.00326204	0.8943	0.019169	186.619	4	#b2df8a		0.5077	0.52706	0.504768	0.502636	0.523846	0.500484	0.5033	0.498879	0.502112	0.50293	0.504025	0.498656	0.511082	2.23636	0.511082	0.45348			0.517856	0.510208	0.513421	0.552063
346.175	0.00346174	0.9585	0.0192129	199.545	4	#a6cee3		0.498206	0.498253	0.498303	0.500032	0.497763	0.49823	0.499644	0.495639	0.498525	0.496557	0.494103	0.494219	0.498465	0.159067	0.498465	0.454516			0.494388	0.495908	0.498543	0.498403	0.50003	0.498323	0.498215	0.499492	0.499644	0.498299	0.496443	0.494232
478.007	0.00478007	1.0075	0.0194143	207.579	4	#778b00		0.504284	0.494989	0.498835	0.500082	0.494771	0.491448	0.500008	0.498219	0.502279	0.499883	0.495605	0.498034	0.497401	0.920418	0.497401	0.45504			0.496365	0.498519	0.492376	0.495829	0.50008	0.498861	0.504296	0.496393	0.499992	0.502071	0.499642	0.498181
296.247	0.00296247	0.926	0.0190928	194.004	4	#00e2e5		0.50385	0.504138	0.500087	0.499348	0.503832	0.497842	0.500669	0.498302	0.498296	0.49874	0.499071	0.493845	0.501516	0.549196	0.501516	0.455724			0.500263	0.499234	0.498888	0.505792	0.499358	0.500224	0.503885	0.505753	0.500649	0.497838	0.498397	0.494011
409.18	0.0040918	0.8643	0.0193246	178.892	4	#ff83fa		0.500697	0.499667	0.500424	0.50037	0.498672	0.498926	0.500312	0.498885	0.500155	0.497156	0.500704	0.504135	0.499793	0.169139	0.499793	0.46273			0.500716	0.498886	0.498933	0.498682	0.50037	0.500424	0.500697	0.49967	0.500312	0.500145	0.497147	0.504137
365.973	0.00365973	1.025	0.0192519	212.961	4	#a6cee3		0.501316	0.499976	0.499641	0.501999	0.493395	0.495492	0.499654	0.493782	0.500132	0.499002	0.499109	0.497809	0.498636	0.686833	0.498636	0.465738			0.499155	0.494146	0.495928	0.494584	0.501994	0.499644	0.501319	0.500016	0.499653	0.500114	0.499008	0.497824
317.014	0.00317014	0.9518	0.0191471	198.841	4	#778b00		0.497665	0.496845	0.499744	0.499903	0.495239	0.496944	0.500138	0.498344	0.501211	0.495487	0.495586	0.49736	0.497723	0.363783	0.497723	0.471639			0.495673	0.498404	0.497015	0.49544	0.499906	0.499747	0.497665	0.4969	0.500138	0.501175	0.495445	0.497383
443.995	0.00443995	0.9873	0.0193733	203.838	4	#fdbf6f		0.499476	0.498697	0.498174	0.499715	0.49164	0.497401	0.500292	0.495528	0.50254	0.499877	0.497779	0.499379	0.497517	0.603283	0.497517	0.478463			0.49799	0.495648	0.497614	0.49203	0.499714	0.49818	0.499484	0.499203	0.500292	0.50249	0.499819	0.49944
344.168	0.00344168	0.95	0.0192087	197.83	4	#cab2d6		0.497609	0.501878	0.49851	0.500039	0.498837	0.497329	0.500225	0.497929	0.502511	0.497628	0.497358	0.495831	0.499034	0.339479	0.499034	0.478764			0.497759	0.498249	0.497724	0.499623	0.500033	0.498525	0.497615	0.502685	0.500222	0.502328	0.497537	0.495901
360.206	0.00360206	0.9656	0.0192409	200.729	4	#a6cee3		0.492745	0.500683	0.495052	0.49835	0.502425	0.503421	0.499421	0.496646	0.500732	0.498332	0.499764	0.503834	0.498779	0.845625	0.498779	0.486061			0.503798	0.499211	0.506938	0.509675	0.498344	0.495125	0.492962	0.512697	0.499413	0.499965	0.497359	0.504306
239.966	0.00239966	0.8069	0.0189023	170.747	4	#00ff00		0.49705	0.498392	0.499784	0.502915	0.484432	0.495064	0.500055	0.494196	0.50112	0.499067	0.498651	0.499753	0.496273	1.2846	0.496273	0.486539			0.498699	0.495083	0.496213	0.487975	0.502915	0.499784	0.497048	0.498398	0.500055	0.501115	0.499038	0.499754
241.963	0.00241963	0.6611	0.0189104	139.846	4	#6a33c2		0.497729	0.500099	0.499529	0.504674	0.495953	0.509437	0.499922	0.503159	0.498349	0.495822	0.500573	0.500364	0.501237	0.991478	0.501237	0.489366			0.5006	0.504776	0.511091	0.498841	0.504672	0.499529	0.497739	0.500101	0.499922	0.498341	0.495827	0.500366
180.886	0.00180886	0.675	0.0185876	145.265	4	#fb6496		0.494884	0.501977	0.496932	0.500001	0.499788	0.501853	0.501158	0.498811	0.494914	0.494753	0.497513	0.498339	0.499239	0.56294	0.499239	0.490607			0.497718	0.498994	0.502196	0.500098	0.500002	0.496999	0.494922	0.502107	0.501153	0.493331	0.494425	0.498425
599.15	0.0059915	1.0498	0.0195239	215.089	4	#6a33c2		0.503328	0.500618	0.498911	0.499636	0.500724	0.499982	0.500731	0.50081	0.50181	0.499496	0.501227	0.495057	0.500533	0.304262	0.500533	0.493682			0.501392	0.501045	0.500505	0.501016	0.499638	0.498918	0.503333	0.500879	0.500731	0.501708	0.499419	0.495095
220.914	0.00220914	0.6906	0.0188176	146.803	4	#bebe00		0.496264	0.50268	0.500395	0.500758	0.499997	0.498275	0.500154	0.49794	0.504351	0.498704	0.501046	0.503029	0.499728	0.442086	0.499728	0.495042			0.501727	0.498212	0.498931	0.501153	0.500758	0.500426	0.496274	0.503601	0.500153	0.504158	0.498571	0.503145
347.035	0.00347035	1.0519	0.0192147	218.984	4	#778b00		0.500509	0.498605	0.500976	0.499863	0.492171	0.493594	0.501347	0.496733	0.501515	0.501949	0.498777	0.496544	0.49762	0.759992	0.49762	0.495404			0.49881	0.496923	0.493809	0.492593	0.49987	0.500979	0.500526	0.498657	0.501336	0.501472	0.501903	0.496593
192.247	0.00192247	0.6343	0.0186617	135.966	4	#ff7f00		0.501875	0.502036	0.499925	0.499241	0.497547	0.496151	0.499653	0.498413	0.504324	0.500787	0.497808	0.502442	0.499463	0.468212	0.499463	0.496641			0.49806	0.498496	0.496387	0.497975	0.499243	0.499941	0.501878	0.5025	0.499653	0.504232	0.500674	0.502511
384.214	0.00384214	1.0039	0.0192845	208.231	4	#0000ff		0.495639	0.500509	0.495802	0.499084	0.504977	0.494797	0.501072	0.496096	0.502559	0.49687	0.497976	0.498551	0.498468	0.779573	0.498468	0.499952			0.499226	0.497125	0.495957	0.507434	0.499079	0.495882	0.495678	0.503402	0.501052	0.501653	0.496222	0.498773
255.019	0.00255019	0.8672	0.0189609	182.943	4	#c8308c		0.499479	0.505004	0.499899	0.497888	0.498138	0.498549	0.500085	0.497597	0.500068	0.499112	0.49913	0.493408	0.499826	0.530639	0.499826	0.506639			0.499213	0.497644	0.498682	0.498489	0.497891	0.499899	0.499478	0.52431	0.500085	0.500059	0.499098	0.493526
254.019	0.00254019	0.8408	0.0189572	177.401	4	#fdbf6f		0.499838	0.503383	0.499274	0.50006	0.503446	0.497783	0.500062	0.49604	0.498426	0.499064	0.498309	0.493034	0.50063	0.459033	0.50063	0.509992			0.498391	0.496127	0.497932	0.503918	0.500059	0.499277	0.499856	0.534866	0.50006	0.498405	0.499041	0.493324
219.959	0.00219959	0.6874	0.018813	146.154	4	#a6cee3		0.497366	0.497953	0.498249	0.498837	0.501033	0.501208	0.499697	0.50069	0.504154	0.499777	0.500325	0.505706	0.499108	0.326719	0.499108	0.512246			0.502825	0.501862	0.504033	0.504365	0.498855	0.49834	0.497505	0.500188	0.499695	0.503859	0.499435	0.506049
203.005	0.00203005	0.7525	0.0187249	160.74	4	#778b00		0.496749	0.495655	0.500192	0.498053	0.502267	0.503938	0.499727	0.501638	0.501033	0.505449	0.504804	0.499234	0.499476	0.647334	0.499476	0.519331			0.505882	0.502865	0.505044	0.503161	0.498045	0.500423	0.49687	0.496203	0.499695	0.497083	0.504684	0.499644
322.184	0.00322184	0.9351	0.0191595	195.216	4	#778b00		0.502032	0.503572	0.496204	0.500104	0.500124	0.498984	0.500518	0.49449	0.500533	0.496043	0.499783	0.49639	0.50017	0.507229	0.50017	0.526507			0.500177	0.494968	0.49945	0.501039	0.500106	0.496253	0.502089	0.504147	0.500517	0.500323	0.495831	0.496465
391.172	0.00391172	0.8565	0.0192961	177.549	4	#a52a3c		0.498709	0.498595	0.499678	0.49946	0.493401	0.49595	0.500383	0.497753	0.500742	0.493417	0.498389	0.497463	0.497632	0.495012	0.497632	0.52939			0.498429	0.497781	0.496022	0.493527	0.49946	0.499684	0.498715	0.498624	0.500383	0.5007	0.493337	0.497479
197.933	0.00197933	0.6186	0.0186959	132.356	4	#fb6496		0.49687	0.499119	0.500386	0.499255	0.490561	0.494875	0.500176	0.498049	0.503106	0.50083	0.495368	0.498991	0.496844	0.736167	0.496844	0.529657			0.495528	0.498108	0.495079	0.491323	0.499263	0.500388	0.496896	0.499367	0.500176	0.503078	0.500759	0.499046
143.979	0.00143979	0.5684	0.0182761	124.392	4	#cab2d6		0.500722	0.498265	0.498745	0.497001	0.513166	0.506837	0.499748	0.50179	0.501097	0.500123	0.50644	0.504666	0.502456	1.25241	0.502456	0.531779			0.507375	0.502419	0.508188	0.514292	0.497004	0.498777	0.500742	0.498798	0.499748	0.501002	0.500061	0.504772
190.181	0.00190181	0.6622	0.0186488	142.04	4	#999999		0.50081	0.501969	0.496807	0.497279	0.496236	0.499189	0.499826	0.498448	0.503773	0.498515	0.496218	0.496667	0.498715	0.466356	0.498715	0.546451			0.496376	0.498536	0.499384	0.496495	0.497279	0.496868	0.500837	0.502196	0.499823	0.503555	0.498369	0.496742
363.973	0.00363973	1.0244	0.0192481	212.889	4	#ffd700		0.497039	0.499145	0.499087	0.503586	0.485026	0.495958	0.500421	0.493178	0.50097	0.499134	0.498626	0.499472	0.49664	1.26069	0.49664	0.564998			0.498747	0.494442	0.497674	0.489809	0.503581	0.49909	0.497085	0.499184	0.500421	0.500965	0.499119	0.499476
246.848	0.00246848	0.6921	0.0189299	146.252	4	#ffd700		0.500951	0.495826	0.499749	0.5001	0.490786	0.497248	0.499682	0.498765	0.503537	0.501383	0.495079	0.499739	0.497444	0.761041	0.497444	0.567074			0.495242	0.498805	0.497374	0.49079	0.500106	0.499761	0.500959	0.495897	0.499681	0.503501	0.501317	0.49975
331.963	0.00331963	0.8278	0.0191822	172.619	4	#8b3b00		0.503484	0.500514	0.495977	0.50064	0.494003	0.500769	0.50229	0.499709	0.502315	0.496889	0.497243	0.495786	0.499231	0.705393	0.499231	0.567809			0.497971	0.500173	0.501762	0.495294	0.500651	0.495959	0.503545	0.501405	0.502285	0.501905	0.496546	0.49597
394.188	0.00394189	1.0015	0.0193011	207.56	4	#ffd700		0.501852	0.518056	0.49859	0.502175	0.496696	0.499451	0.49926	0.494773	0.503042	0.498327	0.496173	0.497415	0.502803	1.54117	0.502803	0.569821			0.497191	0.495446	0.500421	0.49953	0.502178	0.498634	0.5019	0.524975	0.499258	0.502665	0.498039	0.497608
377.988	0.00377988	1.0389	0.0192737	215.606	4	#bebe00		0.496635	0.497854	0.500312	0.501208	0.480773	0.494778	0.500163	0.493563	0.500877	0.501321	0.499211	0.499255	0.49526	1.50995	0.49526	0.570441			0.499259	0.495054	0.496488	0.485061	0.501203	0.500312	0.496639	0.497864	0.500163	0.500859	0.501337	0.499263
271.919	0.00271919	0.6538	0.0190194	137.501	4	#c8308c		0.492371	0.501909	0.503735	0.500611	0.500098	0.499959	0.499209	0.499915	0.499622	0.49952	0.499921	0.49262	0.499781	0.77952	0.499781	0.575742			0.499921	0.499915	0.499959	0.500098	0.500611	0.503735	0.492377	0.501915	0.499209	0.499621	0.499519	0.492621
162.086	0.00162086	0.6132	0.0184447	132.989	4	#eee685		0.499686	0.501626	0.497477	0.497596	0.5023	0.500148	0.498007	0.499065	0.502038	0.494761	0.501607	0.496273	0.499806	0.399874	0.499806	0.576985			0.502405	0.500179	0.501456	0.503319	0.497602	0.497741	0.499721	0.50248	0.497993	0.500982	0.494433	0.496507
257.219	0.00257219	0.8504	0.0189689	179.331	4	#ff83fa		0.497647	0.499552	0.499451	0.500293	0.49492	0.49878	0.498192	0.499098	0.499028	0.495796	0.498629	0.491707	0.498441	0.389309	0.498441	0.581635			0.498857	0.499396	0.498978	0.495558	0.500287	0.499573	0.497676	0.499978	0.498177	0.498571	0.4956	0.491812
348.172	0.00348172	0.9631	0.019217	200.475	4	#ffd700		0.503713	0.505394	0.498036	0.499284	0.500707	0.502513	0.50121	0.493825	0.501721	0.496744	0.498567	0.498212	0.501608	0.553544	0.501608	0.582339			0.500229	0.494829	0.503857	0.503651	0.499283	0.498098	0.503783	0.507475	0.501208	0.501392	0.496444	0.498399
331.041	0.00331041	0.9681	0.0191801	201.905	4	#ff83fa		0.503426	0.496852	0.500535	0.498976	0.489661	0.495173	0.500394	0.498868	0.504929	0.501268	0.496043	0.499776	0.497437	0.958947	0.497437	0.588019			0.496173	0.499048	0.495304	0.49008	0.498989	0.500567	0.503443	0.497388	0.500384	0.504842	0.501126	0.499823
185.252	0.00185252	0.6513	0.0186171	139.94	4	#1f78c8		0.496242	0.505963	0.505261	0.500943	0.502456	0.507397	0.499829	0.502541	0.497441	0.500731	0.505586	0.504107	0.503044	0.811958	0.503044	0.590886			0.506875	0.503328	0.508984	0.50323	0.500944	0.505643	0.496373	0.506646	0.499785	0.494774	0.500402	0.504834
175.909	0.00175909	0.6073	0.0185524	130.929	4	#ff7f00		0.499314	0.49715	0.496941	0.497649	0.499116	0.494254	0.499896	0.499182	0.504523	0.500316	0.496818	0.496332	0.497404	0.368953	0.497404	0.592178			0.497073	0.499276	0.494612	0.499594	0.497644	0.496961	0.499353	0.497435	0.499896	0.504447	0.500195	0.496454
404.184	0.00404184	1.0173	0.0193169	210.647	4	#33a02c		0.497679	0.50937	0.498136	0.501295	0.503147	0.496934	0.500406	0.498493	0.505622	0.500842	0.497739	0.497671	0.501094	0.938042	0.501094	0.599936			0.498225	0.498839	0.497365	0.504153	0.501284	0.498144	0.497703	0.512609	0.500402	0.505355	0.500641	0.49784
149.13	0.0014913	0.5796	0.0183278	126.5	4	#8b3b00		0.499825	0.499823	0.501571	0.499141	0.498224	0.496948	0.498573	0.500294	0.49632	0.492064	0.499354	0.495748	0.499255	0.3155	0.499255	0.602455			0.499473	0.500475	0.497107	0.498534	0.499138	0.50162	0.499858	0.499897	0.498552	0.495836	0.491801	0.495782
331.991	0.00331991	0.7694	0.0191822	160.449	4	#33a02c		0.49542	0.497852	0.499182	0.499942	0.496243	0.505135	0.500675	0.496747	0.500569	0.494064	0.497398	0.502064	0.498962	0.695894	0.498962	0.605476			0.498004	0.497534	0.506911	0.497818	0.499947	0.49921	0.4955	0.498119	0.500665	0.500237	0.493745	0.502162
253.039	0.00253039	0.6802	0.0189535	143.544	4	#ff7f00		0.49707	0.497314	0.499372	0.499504	0.485429	0.492899	0.500884	0.49772	0.50363	0.500695	0.4951	0.501372	0.495264	1.086	0.495264	0.608902			0.495322	0.497771	0.49316	0.486198	0.499506	0.49938	0.497107	0.497673	0.500882	0.50359	0.500597	0.501395
330.213	0.00330213	0.9443	0.0191782	196.946	4	#8b3b00		0.495817	0.501382	0.49669	0.499042	0.497621	0.500461	0.50002	0.495937	0.501084	0.498426	0.492936	0.495639	0.498502	0.436682	0.498502	0.612685			0.493324	0.496358	0.500943	0.498397	0.499049	0.496721	0.495811	0.50186	0.500015	0.500784	0.498188	0.49574
138.977	0.00138977	0.5909	0.0182228	129.709	4	#36648b		0.498935	0.500294	0.499888	0.50024	0.503877	0.502264	0.49984	0.507826	0.50011	0.500113	0.501462	0.500624	0.500916	0.361648	0.500916	0.613582			0.501474	0.507957	0.502295	0.503898	0.50024	0.499889	0.498936	0.5003	0.49984	0.500108	0.500112	0.500625
227.086	0.00227086	0.7351	0.0188465	156.012	4	#778b00		0.496256	0.499855	0.495895	0.498622	0.502133	0.497486	0.501002	0.495538	0.499579	0.498106	0.495043	0.502859	0.498374	0.473195	0.498374	0.615804			0.498728	0.497068	0.501149	0.507928	0.498596	0.496091	0.496309	0.524263	0.50095	0.498876	0.49813	0.503542
256.948	0.00256948	0.7283	0.0189679	153.581	4	#ffd700		0.500424	0.499978	0.496424	0.501261	0.487574	0.505501	0.502624	0.496359	0.497439	0.49586	0.497326	0.493266	0.498527	1.22416	0.498527	0.617969			0.499012	0.498335	0.508722	0.491135	0.501255	0.496665	0.500518	0.502152	0.502599	0.494707	0.494616	0.494154
333.024	0.00333024	0.9771	0.0191845	203.724	4	#a6cee3		0.502962	0.498703	0.498632	0.500346	0.493281	0.493842	0.501065	0.496964	0.501916	0.500395	0.494643	0.495596	0.497961	0.754387	0.497961	0.618824			0.494766	0.497114	0.494014	0.493694	0.500348	0.498659	0.50298	0.498859	0.50106	0.501867	0.500466	0.495635
327.204	0.00327204	0.9316	0.0191713	194.375	4	#1f78c8		0.502829	0.494381	0.499843	0.498166	0.496242	0.497477	0.500413	0.49881	0.503452	0.498822	0.498401	0.493945	0.498156	0.589092	0.498156	0.620641			0.498843	0.499158	0.497824	0.497277	0.498176	0.4999	0.502857	0.497239	0.500408	0.503168	0.498544	0.494046
375.142	0.00375142	0.9749	0.0192686	202.389	4	#cab2d6		0.497756	0.506891	0.495174	0.497559	0.494838	0.497204	0.500748	0.497207	0.501778	0.493586	0.498495	0.495453	0.498237	0.886683	0.498237	0.625639			0.499221	0.497829	0.498148	0.496622	0.497561	0.495228	0.497725	0.509841	0.500739	0.501235	0.493232	0.495609
469.037	0.00469037	1.0508	0.0194041	216.621	4	#eee685		0.502813	0.498215	0.496923	0.499176	0.485953	0.493296	0.502067	0.498529	0.503964	0.500204	0.497189	0.495424	0.496063	1.17709	0.496063	0.636727			0.497551	0.498934	0.493828	0.487211	0.499184	0.496922	0.502875	0.499169	0.502049	0.50376	0.500027	0.49551
355.161	0.00355161	0.9649	0.0192311	200.699	4	#eee685		0.500698	0.497024	0.498899	0.498974	0.494946	0.496931	0.500228	0.494205	0.503148	0.499547	0.499578	0.495706	0.497912	0.405802	0.497912	0.652436			0.499795	0.494387	0.497128	0.495649	0.498978	0.498933	0.500727	0.497525	0.500226	0.503008	0.499434	0.495766
173.924	0.00173924	0.6111	0.0185379	131.861	4	#c814fa		0.496625	0.502342	0.497984	0.498708	0.496324	0.493044	0.49998	0.497095	0.505382	0.498891	0.497035	0.497036	0.497504	0.617212	0.497504	0.652629			0.497805	0.497304	0.493802	0.497615	0.498706	0.498025	0.496571	0.503193	0.499979	0.505236	0.49867	0.49722
159.957	0.00159957	0.6113	0.0184267	132.694	4	#b2df8a		0.5002	0.508661	0.499721	0.498649	0.511913	0.506937	0.500072	0.501181	0.499812	0.497846	0.50568	0.506116	0.504347	1.0991	0.504347	0.667283			0.50723	0.501567	0.508708	0.513079	0.498671	0.499746	0.500219	0.509676	0.500071	0.499733	0.497778	0.506299
243.081	0.00243081	0.7727	0.0189149	163.413	4	#ff7f00		0.502309	0.50376	0.499378	0.497695	0.493416	0.495145	0.500457	0.495477	0.50278	0.49865	0.499368	0.505081	0.498617	0.805257	0.498617	0.670516			0.500725	0.495785	0.496584	0.495357	0.497709	0.499444	0.502386	0.507904	0.500432	0.502529	0.498416	0.505157
377.993	0.00377993	0.9746	0.0192737	202.269	4	#ffd700		0.499552	0.498053	0.498099	0.501273	0.484408	0.492388	0.500477	0.493918	0.502964	0.4977	0.500059	0.495794	0.495629	1.26208	0.495629	0.670558			0.500134	0.494256	0.492745	0.485395	0.501268	0.498106	0.499558	0.498129	0.500476	0.502933	0.497673	0.495811
299.302	0.00299302	0.9128	0.0191012	191.144	4	#ff0000		0.500399	0.495063	0.500373	0.498888	0.492542	0.497456	0.499366	0.497119	0.503456	0.494658	0.49591	0.495022	0.497454	0.629929	0.497454	0.671555			0.496028	0.49718	0.497565	0.49281	0.498899	0.500452	0.500397	0.495234	0.499343	0.503039	0.494277	0.495048
355.024	0.00355024	0.9235	0.0192308	192.081	4	#999999		0.506129	0.497307	0.497877	0.498547	0.489906	0.493048	0.500641	0.49846	0.506619	0.498984	0.497695	0.498173	0.497136	1.11063	0.497136	0.674519			0.497905	0.498611	0.493284	0.490525	0.49855	0.497912	0.506151	0.497777	0.500621	0.50629	0.498676	0.498224
477.136	0.00477136	1.0625	0.0194134	218.92	4	#a52a3c		0.499375	0.503084	0.497455	0.501291	0.497135	0.494764	0.501243	0.496338	0.503483	0.497366	0.495806	0.494738	0.498851	0.606357	0.498851	0.688835			0.497086	0.497312	0.497263	0.501504	0.501278	0.497517	0.499397	0.527708	0.501237	0.503164	0.49697	0.49516
310.191	0.00310191	0.9247	0.01913	193.351	4	#a52a3c		0.498509	0.508153	0.49634	0.49828	0.505841	0.500347	0.500113	0.499311	0.501471	0.491978	0.495656	0.498236	0.501245	0.935699	0.501245	0.689903			0.49754	0.501109	0.502282	0.507978	0.498275	0.496443	0.498531	0.51019	0.50011	0.500798	0.49142	0.498454
364.211	0.0036421	0.9802	0.0192486	203.69	4	#b2df8a		0.498652	0.50082	0.497611	0.498936	0.505348	0.502662	0.499549	0.493775	0.504106	0.500193	0.496846	0.49751	0.500671	0.581043	0.500671	0.699205			0.497693	0.494397	0.503483	0.507403	0.498939	0.497662	0.498684	0.505193	0.499548	0.503814	0.500167	0.497643
180.909	0.00180909	0.6332	0.0185878	136.269	4	#0000ff		0.5011	0.497049	0.498789	0.499531	0.502932	0.498675	0.503217	0.50071	0.493944	0.501664	0.50283	0.502772	0.499679	0.413426	0.499679	0.702422			0.503066	0.500958	0.499038	0.503413	0.499533	0.49883	0.501125	0.49736	0.5032	0.489423	0.501455	0.50288
180.014	0.00180014	0.6377	0.0185816	137.28	4	#33a02c		0.501287	0.510068	0.501704	0.498761	0.498358	0.496415	0.499066	0.499189	0.504125	0.49781	0.4986	0.493018	0.501099	0.960232	0.501099	0.70758			0.498792	0.499287	0.496609	0.498746	0.49876	0.501726	0.501302	0.512985	0.499065	0.503818	0.497698	0.493115
391.226	0.00391226	1.0402	0.0192962	215.622	4	#c8308c		0.502435	0.502029	0.499471	0.497939	0.4979	0.492341	0.501168	0.496423	0.501957	0.498212	0.494346	0.493239	0.498686	0.735585	0.498686	0.712231			0.494752	0.496698	0.492702	0.498796	0.497927	0.499516	0.502439	0.502773	0.501158	0.501617	0.498009	0.493371
150.032	0.00150032	0.6644	0.0183365	144.94	4	#999999		0.49788	0.499014	0.49977	0.498595	0.503819	0.500601	0.499951	0.500603	0.501526	0.498417	0.497947	0.491388	0.499946	0.423559	0.499946	0.728666			0.499814	0.503728	0.508859	0.508368	0.498597	0.499954	0.498042	0.499832	0.499781	0.500958	0.498128	0.493341
346.328	0.00346328	0.995	0.0192132	207.151	4	#33a02c		0.501812	0.500526	0.486878	0.496306	0.500513	0.498265	0.499389	0.492773	0.495925	0.493705	0.492744	0.488507	0.497384	1.10698	0.497384	0.730138			0.494659	0.495005	0.500152	0.504318	0.496332	0.488553	0.502184	0.503801	0.499078	0.492788	0.492701	0.492467
462.009	0.00462009	1.0124	0.0193958	208.779	4	#cab2d6		0.49188	0.490844	0.497453	0.499306	0.491182	0.489956	0.501005	0.499193	0.501401	0.497713	0.493203	0.493426	0.493437	0.794859	0.493437	0.732599			0.49394	0.499414	0.490908	0.492394	0.499309	0.49748	0.491884	0.492097	0.500997	0.501194	0.497539	0.493648
201.985	0.00201985	0.6342	0.0187192	135.521	4	#bebe00		0.487316	0.504269	0.501784	0.497457	0.50583	0.497114	0.500212	0.496473	0.506603	0.501794	0.505261	0.500816	0.498962	1.34323	0.498962	0.733055			0.51289	0.500116	0.505712	0.519529	0.497477	0.501862	0.487613	0.509661	0.500211	0.506272	0.501057	0.50189
155.031	0.00155031	0.6652	0.0183832	144.75	4	#ffd700		0.502702	0.502203	0.505093	0.518471	0.505101	0.493629	0.497799	0.502639	0.507861	0.499307	0.500954	0.504937	0.504533	1.592	0.504533	0.736302			0.502573	0.503615	0.500877	0.506369	0.518593	0.505673	0.502943	0.504061	0.497262	0.504236	0.498808	0.505486
273.152	0.00273152	0.8428	0.0190235	177.216	4	#c8308c		0.490625	0.50022	0.498297	0.500623	0.488593	0.496331	0.499917	0.494625	0.502295	0.495891	0.492646	0.499399	0.495782	1.02066	0.495782	0.737527			0.493214	0.494937	0.496716	0.489266	0.500621	0.498419	0.490655	0.500899	0.499906	0.501793	0.495474	0.499501
382.234	0.00382234	1.0107	0.0192811	209.669	4	#bebe00		0.497699	0.50165	0.497446	0.497984	0.502328	0.498331	0.500797	0.494334	0.504429	0.497677	0.497193	0.502125	0.49924	0.432843	0.49924	0.739605			0.497778	0.494935	0.49883	0.503688	0.497982	0.497506	0.497734	0.50438	0.500796	0.504056	0.497468	0.502318
301.888	0.00301888	0.7304	0.0191082	152.89	4	#8b3b00		0.498267	0.499159	0.496667	0.499915	0.50179	0.507235	0.500445	0.495618	0.493572	0.48942	0.493838	0.492018	0.500506	0.741382	0.500506	0.742936			0.49408	0.496108	0.507838	0.502556	0.49992	0.496721	0.498288	0.499497	0.500441	0.493244	0.489456	0.492071
481.981	0.00481981	0.9858	0.0194188	203.06	4	#b2df8a		0.49466	0.495481	0.497523	0.49931	0.481501	0.491527	0.500104	0.494404	0.503995	0.50002	0.495135	0.496263	0.493334	1.29135	0.493334	0.747514			0.495693	0.495212	0.492878	0.484091	0.49931	0.497547	0.494709	0.496182	0.5001	0.503804	0.499991	0.496381
154.058	0.00154058	0.5855	0.0183743	127.466	4	#c814fa		0.499431	0.496841	0.496537	0.49632	0.508363	0.498407	0.501981	0.501194	0.494726	0.493046	0.498035	0.494487	0.499317	0.919984	0.499317	0.750581			0.499825	0.502583	0.500543	0.510061	0.49634	0.496687	0.499477	0.498212	0.50195	0.49311	0.492601	0.494752
212.94	0.0021294	0.6461	0.0187781	137.626	4	#1f78c8		0.50021	0.499166	0.49792	0.497999	0.485772	0.487381	0.500055	0.498408	0.503719	0.499121	0.492955	0.502121	0.494741	1.29361	0.494741	0.751359			0.494139	0.498846	0.488441	0.489876	0.49802	0.497952	0.500246	0.500481	0.500055	0.503571	0.49895	0.502227
177.03	0.0017703	0.8275	0.0185605	178.338	4	#ff0000		0.50185	0.500513	0.501772	0.499781	0.496964	0.49824	0.502713	0.499076	0.507777	0.503806	0.497429	0.499914	0.499854	0.390603	0.499854	0.752102			0.497468	0.499087	0.498266	0.497027	0.499787	0.501788	0.501851	0.50055	0.502698	0.50773	0.503714	0.499928
362.017	0.00362017	0.807	0.0192444	167.747	4	#a6cee3		0.495123	0.497668	0.49765	0.498738	0.494899	0.494552	0.500032	0.496506	0.504312	0.493272	0.497346	0.496891	0.496438	0.359513	0.496438	0.754702			0.498524	0.496943	0.496003	0.496575	0.498752	0.497688	0.495167	0.498299	0.500027	0.503943	0.492688	0.49704
196.04	0.0019604	0.6256	0.0186847	133.92	4	#999999		0.499372	0.504959	0.498432	0.499241	0.49679	0.495823	0.50023	0.493277	0.503756	0.495749	0.49868	0.501043	0.499103	0.639563	0.499103	0.757459			0.505397	0.495779	0.503792	0.505804	0.49923	0.498573	0.499377	0.520058	0.500224	0.503162	0.495029	0.501581
139.024	0.00139024	0.6509	0.0182233	142.882	4	#0000ff		0.500414	0.502992	0.499415	0.500369	0.503148	0.500604	0.500348	0.502409	0.492206	0.497688	0.498192	0.49412	0.501157	0.3071	0.501157	0.758098			0.498539	0.502767	0.50098	0.503421	0.500376	0.499477	0.500464	0.503134	0.500326	0.491896	0.497607	0.494336
339.997	0.00339997	0.8683	0.0191998	180.899	4	#0000ff		0.497104	0.502351	0.497622	0.497818	0.495933	0.496616	0.49985	0.496105	0.503827	0.495946	0.494039	0.494329	0.497907	0.458419	0.497907	0.761114			0.494704	0.496773	0.497513	0.497273	0.497819	0.497682	0.497137	0.503647	0.499827	0.503326	0.495559	0.494523
475.124	0.00475124	1.0498	0.0194111	216.329	4	#eee685		0.499299	0.505298	0.495906	0.502086	0.499084	0.489024	0.499882	0.497234	0.502708	0.494212	0.497242	0.49197	0.49845	1.12257	0.49845	0.770843			0.499641	0.498776	0.494137	0.50555	0.5021	0.49595	0.499366	0.537491	0.499873	0.502221	0.493755	0.493026
296.32	0.0029632	0.9311	0.019093	195.074	4	#8b3b00		0.488933	0.499382	0.498868	0.501678	0.490701	0.493291	0.497731	0.49574	0.490407	0.487383	0.494523	0.491371	0.495476	1.05107	0.495476	0.771262			0.494867	0.49619	0.493761	0.491606	0.501901	0.499652	0.489685	0.500322	0.497603	0.487959	0.4866	0.492702
193.135	0.00193135	0.6455	0.0186672	138.322	4	#00e2e5		0.498603	0.495699	0.49705	0.500428	0.499835	0.49707	0.499541	0.49826	0.505185	0.497204	0.498955	0.493335	0.498114	0.365883	0.498114	0.772462			0.499337	0.498528	0.497565	0.500632	0.500439	0.497148	0.498636	0.496323	0.499539	0.504966	0.497063	0.493657
323.975	0.00323975	0.8797	0.0191638	183.615	4	#c814fa		0.507248	0.507925	0.495818	0.499306	0.503427	0.509454	0.502389	0.499225	0.504696	0.498315	0.49842	0.493192	0.503863	1.06839	0.503863	0.782286			0.503534	0.501906	0.514876	0.509788	0.499321	0.496039	0.507587	0.512627	0.50222	0.50402	0.497666	0.494131
435.037	0.00435037	0.9821	0.0193615	202.889	4	#ff83fa		0.496463	0.490611	0.493435	0.501088	0.477959	0.485997	0.50389	0.497131	0.505809	0.500568	0.495606	0.500238	0.490926	1.66178	0.490926	0.789159			0.496821	0.497889	0.48801	0.480665	0.501103	0.493548	0.496509	0.494643	0.503823	0.505479	0.500722	0.5005
160.102	0.00160102	0.6107	0.0184279	132.551	4	#778b00		0.497999	0.503831	0.498928	0.498102	0.504271	0.496778	0.500361	0.497618	0.490588	0.492036	0.499034	0.497617	0.499985	0.64532	0.499985	0.79099			0.499614	0.498412	0.497743	0.504903	0.498102	0.499045	0.498064	0.504229	0.50035	0.489532	0.491839	0.49805
282.001	0.00282001	0.7426	0.0190513	155.916	4	#bebe00		0.496605	0.499511	0.498016	0.498712	0.496435	0.505214	0.500859	0.493569	0.505374	0.498707	0.496802	0.499095	0.499082	0.647376	0.499082	0.793852			0.499634	0.496185	0.511486	0.501053	0.498702	0.498082	0.496705	0.50116	0.500847	0.504946	0.498121	0.499533
205.009	0.00205009	0.7057	0.018736	150.669	4	#ff7f00		0.50558	0.509964	0.499456	0.499673	0.497832	0.499033	0.500435	0.498144	0.502168	0.498043	0.499408	0.490577	0.501923	0.952421	0.501923	0.798462			0.499513	0.498203	0.499172	0.498109	0.499676	0.499483	0.505595	0.519866	0.50043	0.502034	0.497926	0.490672
537.233	0.00537233	1.0659	0.0194739	218.933	4	#ff0000		0.503054	0.495457	0.490825	0.498692	0.492947	0.496351	0.501806	0.494178	0.502236	0.492474	0.497454	0.495762	0.496221	0.870265	0.496221	0.80653			0.497923	0.494922	0.49754	0.494568	0.49871	0.490962	0.503135	0.496945	0.501784	0.501565	0.492807	0.496184
282.005	0.00282005	0.7943	0.0190513	166.763	4	#1f78c8		0.502631	0.497807	0.498703	0.50217	0.495745	0.496413	0.500721	0.498804	0.505525	0.50072	0.494892	0.494989	0.498912	0.58078	0.498912	0.806949			0.495408	0.499025	0.496878	0.496458	0.502178	0.498756	0.50265	0.498692	0.500706	0.50528	0.500533	0.495126
231.002	0.00231002	0.742	0.018864	157.341	4	#a6cee3		0.503967	0.500849	0.496965	0.49875	0.492763	0.49317	0.501379	0.496816	0.50456	0.494927	0.493977	0.497699	0.497744	0.879061	0.497744	0.809971			0.494393	0.497086	0.493726	0.493554	0.498751	0.497069	0.504075	0.501609	0.501346	0.504017	0.494482	0.497872
188.499	0.00188499	0.6097	0.0186381	130.845	4	#bebe00		0.497762	0.494943	0.498964	0.497911	0.491869	0.49216	0.499761	0.497643	0.507129	0.502059	0.495555	0.498126	0.495601	0.622003	0.495601	0.826731			0.495868	0.497716	0.492433	0.49253	0.497917	0.49896	0.497796	0.495265	0.49976	0.507032	0.50187	0.498241
453.989	0.00453989	0.9619	0.019386	198.464	4	#c814fa		0.501317	0.49848	0.497688	0.50078	0.478635	0.492318	0.500003	0.492779	0.503968	0.497702	0.494237	0.500042	0.49487	1.7325	0.49487	0.834254			0.494949	0.493289	0.493622	0.480973	0.500785	0.497717	0.501296	0.499474	0.499995	0.503806	0.49764	0.500139
287.222	0.00287222	0.8645	0.0190669	181.37	4	#1f78c8		0.496175	0.492764	0.493535	0.50124	0.483926	0.49389	0.500152	0.493068	0.494634	0.487914	0.490009	0.491827	0.493589	1.14386	0.493589	0.85951			0.491107	0.494197	0.4952	0.486637	0.501234	0.493885	0.496342	0.493644	0.500137	0.493386	0.486738	0.492255
185.997	0.00185997	0.6346	0.018622	136.322	4	#cab2d6		0.500228	0.513589	0.50121	0.500149	0.504948	0.495102	0.500184	0.501934	0.502741	0.4996	0.503136	0.511628	0.502538	1.24602	0.502538	0.8669			0.508114	0.504173	0.50204	0.512125	0.500204	0.501519	0.500468	0.518905	0.50015	0.501182	0.498934	0.512519
198.016	0.00198016	0.6607	0.0186964	141.345	4	#ff0000		0.496336	0.495253	0.492191	0.498319	0.495701	0.495537	0.501322	0.495096	0.502303	0.492804	0.495715	0.492125	0.495556	0.400332	0.495556	0.866969			0.499876	0.497313	0.500491	0.502775	0.498369	0.492637	0.496512	0.500704	0.501318	0.500645	0.491852	0.493155
276.226	0.00276226	0.8654	0.0190333	181.881	4	#cab2d6		0.496699	0.498347	0.494358	0.495646	0.501918	0.499774	0.499254	0.491884	0.502178	0.49352	0.493142	0.492017	0.49779	0.560004	0.49779	0.867364			0.495731	0.494906	0.503411	0.505809	0.495644	0.494633	0.4968	0.500393	0.49924	0.501353	0.492793	0.492815
481.98	0.0048198	0.9467	0.0194188	194.998	4	#cab2d6		0.500136	0.495649	0.49634	0.501322	0.481367	0.493414	0.50068	0.492099	0.499993	0.492044	0.492327	0.491679	0.494705	1.44753	0.494705	0.868434			0.49299	0.49274	0.49474	0.483871	0.501316	0.496388	0.500149	0.496233	0.500673	0.499628	0.492131	0.491814
348.933	0.00348932	0.8607	0.0192186	179.144	4	#bebe00		0.494445	0.50189	0.496875	0.50021	0.498037	0.504742	0.500469	0.493984	0.505832	0.496358	0.49501	0.499435	0.499366	0.739392	0.499366	0.875983			0.499818	0.496177	0.511804	0.50506	0.500221	0.496946	0.494518	0.506246	0.500453	0.505177	0.495557	0.500307
385.187	0.00385187	1.0027	0.0192861	207.965	4	#ff83fa		0.494675	0.504514	0.496593	0.500456	0.483418	0.4945	0.501273	0.497446	0.502878	0.499288	0.496653	0.490488	0.495692	1.43911	0.495692	0.878084			0.49724	0.497953	0.495128	0.485817	0.50047	0.496717	0.494843	0.507251	0.501263	0.50164	0.498606	0.490707
456.004	0.00456004	0.9702	0.0193885	200.16	4	#eee685		0.501963	0.494262	0.497746	0.499751	0.464846	0.489469	0.500315	0.490894	0.50301	0.495704	0.494006	0.498147	0.49134	2.78855	0.49134	0.89344			0.494845	0.491946	0.492145	0.470855	0.499762	0.497776	0.502046	0.496097	0.500309	0.5028	0.495591	0.498242
135.05	0.0013505	0.5925	0.0181785	130.374	4	#eee685		0.498537	0.499068	0.499864	0.499197	0.494687	0.49348	0.501591	0.497335	0.50806	0.501948	0.497008	0.4964	0.497472	0.539894	0.497472	0.896219			0.49714	0.497383	0.493647	0.494838	0.499188	0.499977	0.498727	0.499163	0.501579	0.507564	0.501597	0.496494
508.01	0.0050801	1.0387	0.0194462	213.652	4	#c8308c		0.49901	0.495363	0.498061	0.496636	0.489559	0.4947	0.498657	0.502677	0.502628	0.494959	0.491929	0.494845	0.495555	0.675933	0.495555	0.897475			0.492338	0.502958	0.495123	0.49053	0.496638	0.498088	0.499027	0.495902	0.498652	0.502517	0.494746	0.494952
303.982	0.00303982	0.7698	0.0191138	161.107	4	#ffd700		0.5003	0.498711	0.494362	0.496753	0.493151	0.504052	0.501385	0.495105	0.495239	0.491115	0.493614	0.488086	0.497888	0.80662	0.497888	0.901294			0.494939	0.496999	0.506343	0.496285	0.496754	0.494744	0.500436	0.499931	0.50134	0.493417	0.491109	0.488896
497.015	0.00497015	0.9415	0.0194349	193.78	4	#eee685		0.497579	0.4967	0.497056	0.498644	0.492775	0.498463	0.50004	0.498808	0.505152	0.492487	0.494465	0.499688	0.496869	0.431854	0.496869	0.902506			0.494956	0.499107	0.499014	0.493619	0.498642	0.497089	0.497586	0.497149	0.500036	0.504916	0.492257	0.499765
323.991	0.00323991	0.9537	0.0191638	199.071	4	#778b00		0.499732	0.490238	0.496894	0.500227	0.498489	0.495997	0.500384	0.498486	0.498235	0.496613	0.49931	0.487981	0.49693	0.735629	0.49693	0.908238			0.499413	0.498575	0.49615	0.498804	0.500228	0.496916	0.499724	0.504093	0.500383	0.498184	0.496538	0.488106
339.168	0.00339168	0.8383	0.019198	174.661	4	#fdbf6f		0.500076	0.485308	0.498897	0.49973	0.483821	0.491555	0.501505	0.495817	0.505645	0.504234	0.494387	0.501085	0.493231	1.50448	0.493231	0.911403			0.495146	0.496974	0.495135	0.48631	0.499747	0.499097	0.500113	0.48723	0.501486	0.505026	0.503992	0.501815
331.993	0.00331993	0.8401	0.0191822	175.177	4	#33a02c		0.499232	0.510212	0.494993	0.501379	0.489069	0.496071	0.501828	0.498725	0.505326	0.493537	0.493961	0.499999	0.498493	1.42736	0.498493	0.916062			0.494979	0.499711	0.497845	0.491547	0.501419	0.495111	0.499364	0.513134	0.501807	0.504231	0.492342	0.500551
225.941	0.00225941	0.6765	0.0188412	143.619	4	#0000ff		0.493287	0.497676	0.497067	0.501091	0.501294	0.503763	0.499939	0.498125	0.510451	0.499169	0.503791	0.500154	0.49903	0.752167	0.49903	0.919571			0.505005	0.500523	0.507142	0.506305	0.50111	0.497147	0.493391	0.498951	0.499935	0.508335	0.499315	0.500426
117.062	0.00117062	0.5257	0.0179432	117.186	4	#1f78c8		0.500366	0.503674	0.494789	0.4953	0.511073	0.509249	0.50119	0.505173	0.493837	0.497638	0.50625	0.500712	0.502408	1.36814	0.502408	0.922787			0.51274	0.509456	0.517263	0.515153	0.495303	0.495195	0.50062	0.506842	0.501076	0.491728	0.496765	0.502721
333.019	0.00333019	1.0319	0.0191845	215.151	4	#1f78c8		0.505553	0.493339	0.500875	0.499723	0.493968	0.493154	0.500243	0.499037	0.505862	0.499722	0.494867	0.492628	0.497769	1.0221	0.497769	0.926714			0.494907	0.499284	0.493404	0.494455	0.49973	0.500923	0.505581	0.493472	0.500222	0.505733	0.499667	0.492671
169.895	0.00169895	0.5874	0.0185075	126.962	4	#8b3b00		0.498608	0.5004	0.499475	0.500624	0.499092	0.497637	0.500288	0.499853	0.500346	0.501296	0.500839	0.511795	0.499306	0.224462	0.499306	0.926895			0.500879	0.499891	0.497685	0.499174	0.500627	0.499476	0.498609	0.500477	0.500287	0.500323	0.501294	0.511796
108.026	0.00108026	0.5203	0.0178001	116.93	4	#fb6496		0.502178	0.499815	0.501473	0.504225	0.500632	0.50188	0.497584	0.500908	0.489411	0.501872	0.501115	0.496952	0.5017	0.300691	0.5017	0.927145			0.501207	0.501003	0.502022	0.500723	0.504227	0.501502	0.502268	0.499854	0.496876	0.488379	0.501767	0.497105
298.346	0.00298346	0.9523	0.0190986	199.44	4	#ff83fa		0.496355	0.502118	0.500029	0.498215	0.500153	0.501178	0.499596	0.501103	0.488905	0.496521	0.499813	0.500731	0.499675	0.417315	0.499675	0.928128			0.499837	0.501156	0.501212	0.500248	0.498219	0.500042	0.496349	0.502222	0.499595	0.488669	0.496467	0.500729
217.966	0.00217966	0.6709	0.0188033	142.716	4	#36648b		0.496746	0.50256	0.499796	0.49145	0.492729	0.493435	0.50136	0.497115	0.507778	0.501086	0.496235	0.5061	0.496119	0.882719	0.496119	0.93521			0.506696	0.501033	0.504028	0.510746	0.491584	0.499953	0.49704	0.509666	0.501353	0.50706	0.500969	0.507395
525.075	0.00525075	1.0423	0.0194627	214.222	4	#0000ff		0.497241	0.518206	0.496053	0.500091	0.4897	0.488857	0.501247	0.497366	0.502611	0.498167	0.49331	0.490348	0.498358	2.14004	0.498358	0.935593			0.495174	0.498285	0.491503	0.493554	0.500078	0.49612	0.497186	0.58089
146.078	0.00146078	0.5814	0.0182976	127.091	4	#00ff00		0.497303	0.504208	0.495858	0.499686	0.503747	0.508068	0.499243	0.510712	0.501202	0.499888	0.508072	0.50199	0.501478	0.927865	0.501478	0.94222			0.511567	0.5143	0.513368	0.50767	0.499651	0.496015	0.497387	0.506392	0.499186	0.499357	0.499409	0.502872
182.998	0.00182998	0.6109	0.018602	131.358	4	#eee685		0.514274	0.498112	0.503694	0.504687	0.500064	0.498861	0.511065	0.497167	0.501219	0.501223	0.499449	0.501217	0.503282	1.19081	0.503282	0.947931			0.499847	0.497318	0.499341	0.500961	0.504704	0.503689	0.514345	0.498369	0.506725	0.500651	0.500977	0.501247
476.146	0.00476146	1.045	0.0194122	215.336	4	#ff83fa		0.496847	0.515737	0.497326	0.502808	0.498218	0.494349	0.500265	0.487897	0.499685	0.492666	0.497619	0.493871	0.500881	1.55439	0.500881	0.949228			0.500109	0.489762	0.499231	0.507634	0.502808	0.497387	0.496857	0.56811
244.826	0.00244826	0.7099	0.0189219	150.075	4	#eee685		0.501853	0.489508	0.499672	0.501676	0.489588	0.493449	0.50116	0.496256	0.507174	0.501584	0.493499	0.500269	0.495958	1.17473	0.495958	0.952853			0.494793	0.496712	0.494747	0.492745	0.501678	0.499721	0.501826	0.490928	0.501151	0.506899	0.501189	0.500471
201.256	0.00201256	0.6363	0.0187151	136.004	4	#c8308c		0.506537	0.499819	0.495851	0.494701	0.50271	0.500477	0.5006	0.50357	0.508586	0.506861	0.502393	0.513617	0.500016	0.874614	0.500016	0.952872			0.526736	0.512989	0.529615	0.539661	0.49471	0.496098	0.506877	0.514668	0.500599	0.507826	0.505317	0.516009
164.196	0.00164196	0.6116	0.0184622	132.506	4	#ffd700		0.498979	0.494419	0.500473	0.499069	0.49817	0.49778	0.500878	0.498035	0.509133	0.500533	0.496388	0.496357	0.498148	0.41123	0.498148	0.959996			0.496462	0.498079	0.497854	0.498277	0.499047	0.500591	0.499043	0.494597	0.500878	0.508719	0.500348	0.496396
403.169	0.00403169	1.0142	0.0193154	210.03	4	#ff83fa		0.500024	0.501052	0.499226	0.499567	0.499574	0.497087	0.499513	0.494977	0.508443	0.502219	0.496309	0.500638	0.499422	0.261863	0.499422	0.960132			0.496851	0.49531	0.497674	0.501007	0.499569	0.499261	0.500063	0.505835	0.49951	0.507938	0.501987	0.500795
321.132	0.00321132	0.782	0.019157	163.284	4	#c8308c		0.498307	0.497949	0.501614	0.498359	0.49835	0.492744	0.500621	0.495251	0.505939	0.497781	0.495644	0.506101	0.497887	0.57484	0.497887	0.980002			0.496147	0.495741	0.493369	0.499482	0.498354	0.501647	0.498391	0.498248	0.500614	0.50545	0.497262	0.506333
266.012	0.00266012	0.8746	0.0189997	184.135	4	#ff83fa		0.497025	0.512224	0.499654	0.499104	0.49977	0.497665	0.500865	0.498366	0.499168	0.499142	0.49748	0.487293	0.500907	1.12853	0.500907	0.980168			0.497581	0.498486	0.497831	0.500297	0.499106	0.499666	0.497024	0.552353
461.134	0.00461134	1.0428	0.0193947	215.071	4	#8b3b00		0.496317	0.512634	0.49823	0.498539	0.493719	0.491474	0.499715	0.494457	0.504698	0.493567	0.4956	0.50407	0.498486	1.49273	0.498486	0.982006			0.499274	0.496657	0.498027	0.503826	0.498534	0.498321	0.496388	0.565934
318.035	0.00318035	0.874	0.0191496	182.557	4	#eee685		0.506635	0.502165	0.501023	0.502439	0.489357	0.493678	0.502337	0.499782	0.508395	0.502209	0.497036	0.494237	0.499216	1.28348	0.499216	0.982159			0.497415	0.499926	0.494091	0.489982	0.50244	0.501083	0.506668	0.503876	0.502231	0.507967	0.501628	0.49432
188.318	0.00188318	0.6086	0.018637	130.632	4	#a52a3c		0.502913	0.496604	0.497131	0.497271	0.483927	0.492632	0.500151	0.496573	0.509725	0.500254	0.496309	0.500887	0.49508	1.28722	0.49508	0.982393			0.496725	0.496674	0.493041	0.484869	0.497283	0.497187	0.502983	0.497112	0.500151	0.509564	0.499971	0.501008
188.752	0.00188752	0.6185	0.0186398	132.728	4	#fb6496		0.502222	0.490085	0.498917	0.499047	0.490725	0.493767	0.500231	0.495745	0.508804	0.499243	0.495812	0.497546	0.495794	1.00465	0.495794	0.982578			0.496284	0.495868	0.494228	0.491579	0.499031	0.498948	0.502216	0.4906	0.500231	0.508631	0.498963	0.497668
365.189	0.00365189	0.9628	0.0192504	200.048	4	#8b3b00		0.501633	0.503146	0.499119	0.498798	0.49678	0.495848	0.499536	0.495275	0.504313	0.493	0.490997	0.49361	0.499221	0.557671	0.499221	0.988605			0.492495	0.496348	0.497059	0.5012	0.498789	0.499284	0.50166	0.514543	0.499515	0.503408	0.492259	0.494041
453.039	0.0045304	0.9961	0.0193848	205.549	4	#c814fa		0.494733	0.490356	0.497823	0.501338	0.482067	0.488522	0.502972	0.495581	0.50481	0.499468	0.491451	0.497786	0.492473	1.40886	0.492473	0.991776			0.491834	0.496145	0.491035	0.482454	0.501343	0.49788	0.494708	0.494317	0.502867	0.50434	0.499485	0.498138
437.984	0.00437984	0.925	0.0193654	191.07	4	#ffd700		0.494267	0.50312	0.499407	0.500544	0.485395	0.493657	0.500179	0.493188	0.50091	0.489611	0.490377	0.492189	0.496065	1.28726	0.496065	0.992692			0.491974	0.49449	0.496269	0.489524	0.500576	0.499615	0.494343	0.504413	0.500148	0.500225	0.489364	0.492512
373.968	0.00373968	0.8567	0.0192665	177.861	4	#bebe00		0.496054	0.489146	0.495131	0.500134	0.492647	0.495351	0.500389	0.49654	0.498986	0.489157	0.489502	0.498773	0.494744	0.740029	0.494744	1.00669			0.490592	0.497355	0.496913	0.494701	0.500146	0.495208	0.496108	0.492243	0.500377	0.49803	0.488511	0.499056
270.052	0.00270052	0.8589	0.0190133	180.688	4	#1f78c8		0.500198	0.495641	0.49964	0.501792	0.490114	0.494346	0.504999	0.497375	0.506966	0.500119	0.493847	0.497327	0.496955	0.883828	0.496955	1.00755			0.494265	0.497457	0.494659	0.490884	0.501771	0.499684	0.500223	0.49773	0.504864	0.506818	0.499698	0.497449
315.952	0.00315952	0.7874	0.0191444	164.519	4	#ff7f00		0.496833	0.497885	0.494972	0.502282	0.489475	0.496243	0.500657	0.491209	0.495994	0.485997	0.491338	0.494943	0.496282	0.840156	0.496282	1.00993			0.492236	0.492803	0.499194	0.493081	0.502294	0.495048	0.496807	0.499015	0.500651	0.495368	0.485905	0.49518
217.173	0.00217173	0.6989	0.0187994	148.702	4	#c814fa		0.499627	0.496879	0.496199	0.498971	0.486514	0.492576	0.499759	0.49942	0.50697	0.494547	0.492555	0.497363	0.495128	0.989133	0.495128	1.01551			0.494821	0.500167	0.494541	0.489518	0.499061	0.496368	0.499615	0.499624	0.499739	0.506096	0.493983	0.498015
423.242	0.00423242	1.0476	0.0193452	216.613	4	#b2df8a		0.502513	0.495927	0.49673	0.499747	0.487138	0.492911	0.500176	0.498701	0.505354	0.496776	0.492318	0.491912	0.495828	1.08571	0.495828	1.02396			0.493635	0.499589	0.493868	0.491187	0.499749	0.496845	0.50264	0.497852	0.500124	0.504293	0.495652	0.492162
209.959	0.00209959	0.6616	0.0187626	141.049	4	#c8308c		0.50034	0.50105	0.501334	0.504351	0.499232	0.495568	0.501859	0.500163	0.504561	0.506059	0.501777	0.514335	0.500313	0.57636	0.500313	1.02636			0.50282	0.501015	0.497262	0.501894	0.504305	0.501354	0.50029	0.502233	0.501854	0.50412	0.50594	0.514385
201.423	0.00201423	0.6364	0.018716	136.007	4	#fdbf6f		0.491796	0.515338	0.500724	0.493875	0.513947	0.495676	0.499481	0.498477	0.504061	0.50522	0.50078	0.512548	0.501893	2.05583	0.501893	1.03103			0.517479	0.505035	0.515536	0.539369	0.493916	0.50092	0.492032	0.527577	0.499481	0.503697	0.504377	0.51411
286.015	0.00286015	0.7656	0.0190634	160.635	4	#b2df8a		0.489104	0.493343	0.497306	0.497767	0.491506	0.492191	0.502567	0.500948	0.510015	0.497382	0.501173	0.495092	0.493536	0.688507	0.493536	1.0392			0.513409	0.51064	0.5111	0.508407	0.497743	0.497585	0.490747	0.505549	0.502302	0.492919	0.488378	0.499335
459.996	0.00459996	0.9963	0.0193933	205.495	4	#ff7f00		0.504765	0.496717	0.500375	0.500416	0.482413	0.492146	0.501243	0.494683	0.504359	0.497642	0.489738	0.49499	0.496138	1.60059	0.496138	1.04595			0.492386	0.495327	0.495318	0.485803	0.500421	0.500429	0.504852	0.499065	0.501188	0.504164	0.497238	0.495265
521.077	0.00521077	1.0423	0.0194589	214.252	4	#ff83fa		0.499755	0.492176	0.495862	0.500846	0.496471	0.488524	0.501364	0.493296	0.506524	0.494192	0.494497	0.4966	0.495606	0.935183	0.495606	1.04628			0.496625	0.494407	0.492047	0.500428	0.500847	0.495993	0.499785	0.500478	0.501339	0.505887	0.49359	0.497203
337.144	0.00337144	0.9208	0.0191936	191.904	4	#fb6496		0.497055	0.498444	0.493409	0.497494	0.489275	0.49479	0.499998	0.492639	0.5075	0.496261	0.495099	0.498794	0.495078	0.685687	0.495078	1.04634			0.497088	0.493622	0.496403	0.493143	0.497542	0.493426	0.497039	0.502649	0.499969	0.506889	0.495564	0.498989
257.912	0.00257912	0.7177	0.0189714	151.327	4	#a6cee3		0.499732	0.497686	0.49664	0.499277	0.492966	0.497231	0.499937	0.498453	0.485857	0.491477	0.49653	0.49612	0.497255	0.485839	0.497255	1.0467			0.496765	0.498674	0.497556	0.493885	0.499272	0.496669	0.499721	0.498158	0.499937	0.485018	0.491175	0.496201
201.527	0.00201527	0.639	0.0187166	136.573	4	#bebe00		0.498199	0.493548	0.499333	0.494815	0.512401	0.503975	0.499753	0.500639	0.509311	0.504638	0.504886	0.513881	0.500378	1.38727	0.500378	1.06707			0.518103	0.507504	0.520018	0.535602	0.494863	0.499564	0.498629	0.502187	0.499752	0.50889	0.503675	0.515723
149.036	0.00149036	0.5685	0.0183269	124.079	4	#ffd700		0.50246	0.493105	0.497254	0.495292	0.487642	0.490906	0.501134	0.497409	0.508422	0.495867	0.496155	0.493766	0.494443	1.04487	0.494443	1.07363			0.496862	0.497786	0.492188	0.488846	0.495353	0.497522	0.502859	0.493818	0.501049	0.507263	0.494787	0.494139
307.019	0.00307019	0.759	0.0191218	158.763	4	#ff83fa		0.497031	0.487024	0.497638	0.502083	0.47991	0.487954	0.501622	0.497244	0.507378	0.498045	0.491616	0.496543	0.49194	1.69109	0.49194	1.08036			0.492345	0.497625	0.48921	0.482081	0.502086	0.497706	0.497149	0.488778	0.501611	0.506845	0.497255	0.496733
231.014	0.00231015	0.8012	0.0188641	169.888	4	#b2df8a		0.498922	0.500693	0.499432	0.499004	0.504276	0.499706	0.499964	0.496683	0.4998	0.498956	0.49896	0.485775	0.500339	0.406078	0.500339	1.09399			0.498981	0.496711	0.499747	0.50444	0.499004	0.499436	0.498926	0.50762	0.499964	0.499794	0.498946	0.485844
334.963	0.00334963	0.8116	0.0191888	169.186	4	#c814fa		0.498962	0.492133	0.496316	0.500667	0.472578	0.487148	0.500717	0.498592	0.507769	0.496886	0.495241	0.492139	0.491301	2.11533	0.491301	1.0942			0.499379	0.502743	0.494892	0.482319	0.500615	0.496613	0.498984	0.496522	0.500627	0.505641	0.494977	0.493269
208.032	0.00208032	0.7379	0.0187524	157.39	4	#a6cee3		0.506622	0.497834	0.499601	0.498491	0.486301	0.49131	0.49917	0.497445	0.509301	0.501193	0.494893	0.494614	0.496693	1.41951	0.496693	1.09657			0.495032	0.497535	0.4916	0.486585	0.498574	0.4997	0.506838	0.498561	0.499164	0.508982	0.50088	0.494759
252.935	0.00252935	0.7517	0.0189531	158.654	4	#6a33c2		0.501555	0.511888	0.497181	0.499273	0.509684	0.521227	0.511811	0.516785	0.50122	0.505281	0.512243	0.507781	0.506801	1.80636	0.506801	1.09738			0.517789	0.524	0.530285	0.517236	0.499284	0.497408	0.501781	0.515324	0.511512	0.497936	0.504272	0.509136
421.186	0.00421186	1.0374	0.0193423	214.535	4	#00ff00		0.496476	0.499773	0.49584	0.499262	0.487335	0.492419	0.49969	0.497074	0.504812	0.489323	0.492901	0.494044	0.495184	0.943066	0.495184	1.10559			0.493598	0.497712	0.493047	0.489246	0.499267	0.495924	0.496593	0.505736	0.499687	0.504214	0.48871	0.494333
215.125	0.00215125	0.7059	0.0187892	150.286	4	#33a02c		0.492868	0.495171	0.493335	0.494765	0.502894	0.497721	0.500041	0.494998	0.500287	0.485333	0.492176	0.493738	0.496126	0.751615	0.496126	1.12018			0.496078	0.498829	0.502496	0.509205	0.494899	0.493892	0.493062	0.498571	0.499992	0.496885	0.484342	0.495414
347.979	0.00347979	0.8683	0.0192166	180.734	4	#a52a3c		0.493999	0.499136	0.497088	0.503148	0.476856	0.495335	0.501494	0.489949	0.506319	0.495116	0.497146	0.498081	0.49426	1.84306	0.49426	1.12752			0.498249	0.491825	0.499197	0.483145	0.503119	0.497135	0.494025	0.500347	0.50148	0.506018	0.495178	0.498211
173.065	0.00173065	0.6933	0.0185315	149.639	4	#778b00		0.492458	0.499074	0.497277	0.495369	0.509291	0.480109	0.501785	0.499818	0.50806	0.498894	0.490671	0.50059	0.495596	1.91891	0.495596	1.12986			0.503536	0.505221	0.496465	0.523522	0.495437	0.4979	0.492687	0.505721	0.501433	0.505503	0.496755	0.50338
357.178	0.00357178	0.9348	0.0192351	194.395	4	#ff7f00		0.492985	0.508624	0.49557	0.500503	0.492473	0.496965	0.500256	0.491979	0.507692	0.493542	0.494796	0.497812	0.497853	1.2108	0.497853	1.15331			0.499238	0.494804	0.500804	0.504199	0.500594	0.495829	0.493183	0.524416	0.500241	0.505906	0.491677	0.49871
272.19	0.0027219	0.7955	0.0190203	167.298	4	#fdbf6f		0.494185	0.496378	0.498079	0.504586	0.497637	0.495822	0.502251	0.493515	0.503997	0.493359	0.493089	0.489408	0.497781	0.725193	0.497781	1.16475			0.494433	0.495023	0.49768	0.500307	0.504593	0.498331	0.494316	0.497948	0.502233	0.502469	0.492386	0.489811
383.973	0.00383973	0.9231	0.0192841	191.475	4	#eee685		0.500675	0.502564	0.495152	0.498367	0.494406	0.49679	0.502764	0.50311	0.510418	0.502513	0.494515	0.509748	0.497992	0.638902	0.497992	1.16604			0.496175	0.504699	0.498956	0.497418	0.498362	0.495269	0.50068	0.504101	0.502729	0.509826	0.501524	0.510226
173.125	0.00173125	0.6319	0.018532	136.386	4	#ffd700		0.503603	0.499617	0.495703	0.49648	0.484697	0.497501	0.498002	0.494094	0.4899	0.485001	0.494751	0.483231	0.496267	1.27694	0.496267	1.17512			0.499815	0.498995	0.50402	0.495528	0.496626	0.497657	0.504146	0.503055	0.497859	0.483121	0.481051	0.484717
231.144	0.00231144	0.72	0.0188647	152.657	4	#1f78c8		0.49375	0.498671	0.488047	0.499347	0.501437	0.492396	0.498771	0.49634	0.500009	0.484351	0.496565	0.491281	0.495608	1.02199	0.495608	1.17513			0.502687	0.502507	0.501074	0.51232	0.499422	0.488516	0.494067	0.505115	0.498658	0.495167	0.48141	0.492997
319.985	0.00319985	0.8103	0.0191543	169.213	4	#778b00		0.490258	0.50213	0.495176	0.503445	0.467005	0.49963	0.502059	0.488763	0.505379	0.494751	0.499534	0.49617	0.49294	2.75835	0.49294	1.19051			0.501631	0.494289	0.509697	0.481212	0.503346	0.495209	0.490311	0.504993	0.50203	0.505344	0.494553	0.496687
263.208	0.00263208	0.793	0.0189901	167.036	4	#6a33c2		0.49405	0.4939	0.496545	0.499403	0.493004	0.486661	0.499926	0.495243	0.503791	0.4907	0.488878	0.490964	0.493927	0.861357	0.493927	1.19372			0.490095	0.496143	0.487702	0.494782	0.499408	0.496837	0.494389	0.495164	0.499898	0.502534	0.490332	0.491592
384.15	0.0038415	0.9575	0.0192844	198.607	4	#0000ff		0.497554	0.522814	0.496635	0.499048	0.493711	0.495803	0.500471	0.488384	0.504597	0.492584	0.491827	0.496051	0.500928	2.16982	0.500928	1.19868			0.497321	0.491185	0.501477	0.509584	0.499037	0.496762	0.497659	0.589791
375.981	0.00375981	0.8657	0.0192701	179.704	4	#a6cee3		0.499137	0.491874	0.491659	0.501053	0.483842	0.490085	0.501995	0.491367	0.500133	0.488616	0.491459	0.501166	0.492942	1.27636	0.492942	1.20375			0.492876	0.492959	0.492869	0.488258	0.501054	0.491921	0.499375	0.494213	0.501958	0.498879	0.48794	0.50147
199.191	0.00199191	0.6805	0.0187032	145.539	4	#b2df8a		0.499552	0.500608	0.496805	0.499106	0.49721	0.497971	0.500275	0.498174	0.501131	0.500283	0.498552	0.485203	0.498542	0.293746	0.498542	1.20711			0.498685	0.498238	0.498078	0.497374	0.499109	0.496811	0.499563	0.50083	0.500273	0.501041	0.500248	0.485255
311.993	0.00311993	0.9245	0.0191346	193.272	4	#8b3b00		0.501227	0.492051	0.497706	0.499348	0.490686	0.495544	0.501288	0.499361	0.503345	0.501286	0.497522	0.48667	0.496094	0.833226	0.496094	1.21033			0.497639	0.499409	0.495671	0.491051	0.499355	0.497731	0.501245	0.524744	0.501271	0.50327	0.50113	0.486901
349.979	0.0034998	0.8004	0.0192207	166.573	4	#ffd700		0.49726	0.498496	0.483427	0.497903	0.485735	0.499601	0.505354	0.492169	0.502699	0.491072	0.492942	0.493776	0.493737	1.4524	0.493737	1.23184			0.494034	0.493738	0.50157	0.489096	0.497906	0.484858	0.497424	0.499222	0.505267	0.501882	0.491036	0.501712
333.963	0.00333963	0.7997	0.0191866	166.71	4	#c814fa		0.493936	0.505938	0.492281	0.501082	0.477437	0.492651	0.501433	0.487788	0.498504	0.487258	0.488405	0.494616	0.493888	1.96666	0.493888	1.23253			0.490211	0.490741	0.498464	0.488509	0.501073	0.492425	0.493981	0.507762	0.501423	0.49785	0.487174	0.495073
208.17	0.0020817	0.672	0.0187531	143.343	4	#999999		0.500335	0.504142	0.495955	0.501387	0.497283	0.49848	0.500039	0.495708	0.511522	0.497079	0.503062	0.495167	0.499597	0.595578	0.499597	1.23822			0.503874	0.495966	0.499265	0.498989	0.50138	0.49607	0.500333	0.505036	0.500029	0.510512	0.496982	0.495405
150.058	0.00150058	0.5774	0.0183367	125.963	4	#ff0000		0.500193	0.502898	0.489701	0.492178	0.503916	0.51014	0.503268	0.49363	0.505388	0.491967	0.497852	0.490212	0.499838	1.5333	0.499838	1.24336			0.515715	0.504652	0.537679	0.528218	0.4923	0.491941	0.501059	0.52162	0.50315	0.497188	0.491285	0.494727
470.019	0.00470019	0.9871	0.0194052	203.466	4	#0000ff		0.494689	0.499004	0.49676	0.502078	0.477751	0.488881	0.503212	0.498666	0.512499	0.508555	0.498605	0.497325	0.493194	1.77857	0.493194	1.25421			0.499853	0.499555	0.490716	0.481502	0.502074	0.496848	0.494763	0.501005	0.503184	0.512083	0.508355	0.497634
338.009	0.00338009	0.8046	0.0191955	167.672	4	#fdbf6f		0.498324	0.494332	0.497183	0.501119	0.484252	0.490418	0.500842	0.492308	0.502668	0.488925	0.495188	0.4875	0.494272	1.23739	0.494272	1.2546			0.496619	0.494085	0.493026	0.488128	0.501124	0.49709	0.498489	0.499787	0.500772	0.501446	0.487964	0.488052
316.046	0.00316046	0.89	0.0191447	185.948	4	#ffd700		0.505482	0.494542	0.502464	0.503738	0.491469	0.493504	0.505043	0.499117	0.513495	0.502973	0.49528	0.499481	0.498533	1.21003	0.498533	1.2694			0.495405	0.49917	0.493627	0.491706	0.503788	0.502612	0.505671	0.494923	0.504279	0.512143	0.501306	0.499535
333.961	0.00333961	0.7714	0.0191866	160.813	4	#bebe00		0.496549	0.501724	0.496652	0.502298	0.479461	0.496915	0.500215	0.484695	0.499057	0.487318	0.494764	0.495826	0.4956	1.67991	0.4956	1.27168			0.495516	0.486494	0.500436	0.485815	0.502309	0.496705	0.496599	0.50215	0.500213	0.49869	0.487236	0.496007
189.936	0.00189936	0.6514	0.0186473	139.726	4	#bebe00		0.495468	0.496813	0.498716	0.498849	0.494948	0.490494	0.499433	0.496581	0.511352	0.495996	0.493429	0.501229	0.495881	0.623374	0.495881	1.27842			0.494084	0.496954	0.491465	0.496154	0.49889	0.49892	0.495674	0.498036	0.499433	0.510753	0.495341	0.501519
472.003	0.00472003	0.9631	0.0194075	198.508	4	#cab2d6		0.4946	0.493754	0.498372	0.499846	0.483259	0.495088	0.500597	0.494677	0.502027	0.49564	0.493432	0.484151	0.494153	1.18041	0.494153	1.28414			0.494494	0.495526	0.496964	0.486311	0.49985	0.498423	0.494563	0.496629	0.500591	0.501723	0.495709	0.484524
407.994	0.00407994	0.7927	0.0193228	164.1	4	#00ff00		0.499859	0.464659	0.499033	0.498705	0.499454	0.499096	0.500014	0.499691	0.498585	0.500284	0.499415	0.484094	0.493468	2.86119	0.493468	1.28815			0.499417	0.499697	0.499115	0.499501	0.498705	0.499033	0.499859	0.602482
350.139	0.00350139	0.9165	0.019221	190.722	4	#a6cee3		0.498645	0.516614	0.493721	0.49902	0.495331	0.495284	0.500531	0.49393	0.506536	0.488387	0.500105	0.493409	0.499769	1.70244	0.499769	1.29496			0.505693	0.496583	0.500192	0.504766	0.49907	0.493911	0.498739	0.539153	0.500504	0.505613	0.488462	0.494173
525.113	0.00525113	0.9999	0.0194627	205.502	4	#ff83fa		0.501366	0.491381	0.494241	0.499103	0.494035	0.492734	0.501513	0.498034	0.504805	0.488032	0.49272	0.491531	0.495476	0.785512	0.495476	1.29612			0.49446	0.499309	0.495736	0.497101	0.499082	0.494351	0.501442	0.493204	0.501502	0.503756	0.487241	0.491884
272.892	0.00272892	0.7293	0.0190226	153.35	4	#ff83fa		0.493983	0.499916	0.498847	0.500371	0.480331	0.490295	0.500284	0.496745	0.506221	0.500501	0.490528	0.489443	0.493957	1.56719	0.493957	1.30146			0.491549	0.497163	0.491583	0.482927	0.50036	0.498914	0.494071	0.500634	0.500281	0.50588	0.499945	0.489651
348.985	0.00348985	0.806	0.0192187	167.749	4	#1f78c8		0.496267	0.492182	0.49684	0.501629	0.48227	0.495412	0.501122	0.488727	0.499968	0.484508	0.492643	0.491455	0.4941	1.32481	0.4941	1.30343			0.493838	0.490657	0.49851	0.4874	0.50162	0.496896	0.496352	0.493034	0.501109	0.499373	0.484422	0.491701
287.001	0.00287001	0.7799	0.0190663	163.61	4	#eee685		0.500279	0.493494	0.485688	0.497008	0.483839	0.500308	0.511484	0.51425	0.524679	0.52393	0.511028	0.510928	0.493436	1.45847	0.493436	1.3199			0.524762	0.526258	0.514295	0.501699	0.496984	0.487009	0.501146	0.504943	0.51104	0.505187	0.518659	0.515725
354.131	0.00354131	0.9146	0.0192291	190.255	4	#b2df8a		0.493464	0.520128	0.495881	0.500573	0.487186	0.501472	0.502045	0.497775	0.498037	0.483493	0.490129	0.496084	0.499784	2.24818	0.499784	1.33592			0.512189	0.505621	0.520346	0.518878	0.500663	0.496054	0.493474	0.591029
449.236	0.00449236	1.0658	0.01938	219.982	4	#778b00		0.501247	0.508252	0.492413	0.499879	0.50208	0.496145	0.503934	0.496796	0.512109	0.500302	0.495598	0.494265	0.500003	1.08228	0.500003	1.33632			0.496291	0.497381	0.496832	0.504243	0.499899	0.492537	0.501312	0.513767	0.503871	0.510836	0.49964	0.49461
289.199	0.00289199	0.84	0.0190727	176.167	4	#a52a3c		0.507782	0.5057	0.505898	0.497949	0.516543	0.496455	0.502259	0.489368	0.506197	0.497921	0.494329	0.489809	0.505054	1.44148	0.505054	1.34119			0.523567	0.513038	0.519333	0.5782
359.305	0.00359305	0.9971	0.0192392	207.296	4	#1f78c8		0.495346	0.502075	0.48785	0.495228	0.493192	0.489395	0.500446	0.490229	0.501134	0.484823	0.488335	0.494666	0.493848	1.0248	0.493848	1.34391			0.491993	0.494116	0.492598	0.500139	0.495282	0.488668	0.495762	0.506442	0.50033	0.497278	0.482894	0.496137
292.002	0.00292003	0.7451	0.0190808	156.202	4	#999999		0.499434	0.496905	0.497289	0.498926	0.493258	0.497921	0.50207	0.491902	0.4938	0.48186	0.491064	0.487641	0.497289	0.441281	0.497289	1.34932			0.4919	0.493383	0.499977	0.496623	0.498951	0.497409	0.499583	0.49826	0.502038	0.492893	0.481021	0.488026
483.063	0.00483063	1.0273	0.01942	211.59	4	#00e2e5		0.503273	0.484229	0.497213	0.505429	0.471659	0.479865	0.504102	0.499827	0.509237	0.505164	0.489894	0.503433	0.490278	2.79394	0.490278	1.35337			0.49559	0.501496	0.487528	0.48085	0.505491	0.497406	0.503407	0.497397	0.503961	0.508567	0.503753	0.504108
187.066	0.00187066	0.6535	0.0186289	140.323	4	#8b3b00		0.483694	0.507085	0.476619	0.481513	0.528356	0.49963	0.506691	0.492319	0.5045	0.49628	0.497567	0.509508	0.49615	3.94941	0.49615	1.35598			0.599351	0.556108	0.672243
543.13	0.0054313	1.0613	0.0194791	217.926	4	#36648b		0.498914	0.497061	0.494029	0.498741	0.501632	0.502739	0.502824	0.49333	0.496314	0.490354	0.483253	0.488323	0.498853	0.629596	0.498853	1.35759			0.487881	0.497311	0.509183	0.510821	0.498735	0.494319	0.498974	0.507581	0.502761	0.494948	0.489259	0.489488
255.14	0.0025514	0.8078	0.0189613	170.416	4	#00ff00		0.498495	0.500226	0.490944	0.497086	0.505949	0.49406	0.503091	0.497887	0.501181	0.48592	0.491232	0.490116	0.497793	1.041	0.497793	1.36971			0.494273	0.500265	0.49665	0.510232	0.497099	0.49147	0.498567	0.503734	0.503039	0.499117	0.484382	0.490889
205.116	0.00205116	0.6626	0.0187366	141.462	4	#fb6496		0.492486	0.5039	0.498342	0.492944	0.498808	0.48086	0.498724	0.496154	0.48746	0.489882	0.481888	0.48324	0.494557	1.60286	0.494557	1.37367			0.511152	0.511065	0.509886	0.543112	0.493077	0.499458	0.492959	0.539557	0.498678	0.476202	0.487894	0.487
387.168	0.00387168	0.9666	0.0192895	200.439	4	#8b3b00		0.499927	0.510384	0.497779	0.497446	0.491943	0.494508	0.499919	0.489497	0.507844	0.493049	0.49602	0.490688	0.498665	1.27991	0.498665	1.37384			0.498966	0.491945	0.497467	0.502622	0.497387	0.497946	0.50004	0.540309	0.499894	0.506571	0.491793	0.491819
287.994	0.00287994	0.7502	0.0190692	157.364	4	#b2df8a		0.492328	0.504823	0.495807	0.496305	0.489858	0.492426	0.500414	0.492101	0.489802	0.482108	0.493047	0.483029	0.495258	1.06324	0.495258	1.37843			0.494705	0.494072	0.496192	0.495463	0.496418	0.496318	0.492582	0.506561	0.500389	0.485641	0.481477	0.483887
239.934	0.00239934	0.6726	0.0189021	142.332	4	#33a02c		0.493369	0.498448	0.494728	0.496039	0.495825	0.500218	0.500696	0.496047	0.494097	0.482574	0.49723	0.486625	0.496438	0.503212	0.496438	1.38643			0.497651	0.49682	0.501083	0.497271	0.496036	0.49486	0.493457	0.498794	0.500677	0.489718	0.481301	0.48699
332.883	0.00332883	0.8567	0.0191842	178.629	4	#ff0000		0.49105	0.491347	0.493472	0.501568	0.500016	0.512901	0.508749	0.505722	0.508264	0.503384	0.49631	0.491635	0.498392	1.68107	0.498392	1.38911			0.513201	0.519521	0.535042	0.522266	0.501589	0.493805	0.491305	0.50249	0.508568	0.505129	0.499107	0.495023
492.021	0.00492021	1.0293	0.0194297	211.894	4	#33a02c		0.503155	0.497816	0.497847	0.499855	0.494175	0.494822	0.501042	0.497839	0.509406	0.4993	0.494599	0.488619	0.497945	0.664734	0.497945	1.38936			0.495093	0.498048	0.495579	0.495296	0.499849	0.497877	0.503153	0.498429	0.501037	0.50883	0.499051	0.489084
439.103	0.00439103	0.9885	0.0193669	204.17	4	#ff83fa		0.498597	0.505218	0.493197	0.505454	0.498209	0.485357	0.503623	0.494282	0.507118	0.493692	0.490115	0.49152	0.497672	1.53116	0.497672	1.3966			0.497712	0.498246	0.496041	0.513882	0.505491	0.493572	0.498811	0.5441	0.503372	0.505752	0.492187	0.493534
188.95	0.0018895	0.6601	0.018641	141.642	4	#6a33c2		0.498275	0.49382	0.497261	0.501436	0.494703	0.493474	0.500133	0.496925	0.514919	0.500377	0.495469	0.502497	0.496495	0.621883	0.496495	1.39896			0.495682	0.497004	0.493761	0.49518	0.501445	0.497457	0.498484	0.494439	0.50013	0.514104	0.499885	0.502617
434.045	0.00434045	0.9702	0.0193601	200.444	4	#fdbf6f		0.498184	0.4977	0.497141	0.498595	0.474104	0.482249	0.503063	0.494109	0.506643	0.502395	0.488312	0.494902	0.491329	2.14101	0.491329	1.40392			0.491363	0.495103	0.485517	0.47911	0.498575	0.497308	0.498217	0.507041	0.502971	0.506198	0.501232	0.495571
270.031	0.00270031	0.8003	0.0190132	168.357	4	#bebe00		0.496275	0.492086	0.49893	0.497707	0.489962	0.489373	0.499419	0.494062	0.505109	0.503094	0.489597	0.488368	0.494055	0.832447	0.494055	1.41909			0.492971	0.494822	0.491955	0.498168	0.497624	0.499047	0.496363	0.527613	0.499386	0.504748	0.502389	0.488958
309.248	0.00309249	0.8896	0.0191276	186.044	4	#778b00		0.508045	0.487864	0.504559	0.495381	0.514276	0.491857	0.504225	0.499062	0.502958	0.494294	0.489331	0.486957	0.50033	2.0452	0.50033	1.42591			0.530641	0.534697	0.536396	0.583865
274.18	0.0027418	0.7975	0.0190268	167.659	4	#00e2e5		0.504829	0.506864	0.519659	0.510836	0.53213	0.50988	0.507541	0.499973	0.51878	0.510776	0.507597	0.498625	0.514033	1.98912	0.514033	1.43724			0.534046	0.525174	0.545625	0.569579
278.153	0.00278153	0.8166	0.0190394	171.565	4	#a6cee3		0.495486	0.501111	0.491317	0.500679	0.503563	0.50149	0.499481	0.490625	0.500021	0.482226	0.491697	0.485384	0.498941	0.921348	0.498941	1.44664			0.496642	0.495862	0.507199	0.512712	0.50066	0.491713	0.495539	0.510544	0.499438	0.495427	0.480659	0.48752
300.002	0.00300002	0.8982	0.0191031	188.069	4	#fdbf6f		0.49714	0.513683	0.49712	0.500035	0.498056	0.497933	0.500953	0.497837	0.501231	0.497107	0.499634	0.481696	0.500661	1.29178	0.500661	1.47667			0.499814	0.498128	0.498259	0.49874	0.500023	0.497132	0.497148	0.578727
238.153	0.00238153	0.7384	0.0188947	156.309	4	#a6cee3		0.505715	0.49405	0.494266	0.497762	0.494462	0.498789	0.501773	0.49551	0.496527	0.489591	0.495485	0.480447	0.497507	0.902495	0.497507	1.47916			0.505269	0.502137	0.509042	0.508543	0.497749	0.494677	0.506107	0.501428	0.501732	0.490592	0.487095	0.483551
415.182	0.00415182	1.004	0.0193335	207.718	4	#0000ff		0.49804	0.510359	0.494664	0.49657	0.515038	0.508819	0.50151	0.495157	0.502104	0.487392	0.496052	0.483586	0.503915	1.69166	0.503915	1.48291			0.500795	0.501432	0.514804	0.524243	0.496591	0.49488	0.498223	0.521035	0.501474	0.499379	0.485748	0.485249
199.929	0.00199929	0.6629	0.0187075	141.75	4	#fdbf6f		0.490617	0.495368	0.493468	0.490856	0.515136	0.510257	0.501201	0.504899	0.49194	0.499801	0.501845	0.514892	0.499284	2.13286	0.499284	1.49939			0.53372	0.519959	0.546351	0.557572
335.963	0.00335963	0.7967	0.019191	166.064	4	#00e2e5		0.497159	0.490697	0.494201	0.500992	0.485368	0.494482	0.500904	0.492441	0.501974	0.481574	0.491142	0.494765	0.493816	1.08808	0.493816	1.50619			0.492668	0.495222	0.498617	0.49112	0.500995	0.494306	0.497288	0.492139	0.500893	0.500959	0.482066	0.495185
432.104	0.00432104	0.9755	0.0193575	201.565	4	#778b00		0.497271	0.513116	0.49581	0.499538	0.491329	0.482418	0.50092	0.493549	0.507533	0.495871	0.488516	0.506444	0.49658	2.03662	0.49658	1.50993			0.495244	0.496876	0.492963	0.506598	0.499563	0.495986	0.497371	0.56904
189.047	0.00189047	0.8229	0.0186416	176.565	4	#999999		0.494598	0.47958	0.495389	0.495584	0.481107	0.479153	0.50021	0.495166	0.508937	0.502349	0.487365	0.495105	0.487569	1.71894	0.487569	1.51477			0.48847	0.495361	0.480178	0.482088	0.495577	0.495533	0.494702	0.480961	0.500201	0.508811	0.502047	0.495436
393.196	0.00393196	1.0003	0.0192995	207.326	4	#b2df8a		0.497166	0.490709	0.496477	0.499494	0.497138	0.49118	0.500509	0.492883	0.507458	0.496189	0.489295	0.487261	0.495361	0.721455	0.495361	1.51536			0.490646	0.493796	0.492255	0.500351	0.499518	0.496597	0.497242	0.493062	0.500498	0.506677	0.495377	0.487745
245.163	0.00245164	0.7339	0.0189232	155.138	4	#a6cee3		0.494133	0.506474	0.496114	0.502521	0.489265	0.489901	0.502101	0.496295	0.508016	0.495571	0.489393	0.488218	0.496401	1.38789	0.496401	1.51805			0.493355	0.498628	0.494255	0.496608	0.502485	0.496442	0.494404	0.51156	0.502083	0.505688	0.49387	0.489385
318.023	0.00318023	0.7922	0.0191495	165.475	4	#c8308c		0.49666	0.494559	0.497119	0.498597	0.486679	0.492744	0.500224	0.495893	0.500063	0.480907	0.491238	0.48824	0.494393	0.869955	0.494393	1.51932			0.492717	0.49788	0.496605	0.488707	0.498626	0.497267	0.496808	0.500842	0.500203	0.498435	0.480301	0.488993
300.031	0.00300031	0.7698	0.0191032	161.18	4	#ff7f00		0.490291	0.490882	0.490898	0.495026	0.480212	0.492373	0.500588	0.492248	0.511067	0.491179	0.49416	0.494227	0.489947	1.03413	0.489947	1.53447			0.499041	0.495953	0.499187	0.489782	0.49503	0.491381	0.490693	0.502882	0.500536	0.507861	0.488283	0.49561
284.224	0.00284224	0.8167	0.019058	171.407	4	#778b00		0.491188	0.48996	0.496943	0.5022	0.494861	0.491901	0.501358	0.494149	0.50611	0.490467	0.485046	0.492912	0.494509	0.921044	0.494509	1.53626			0.488729	0.497113	0.497255	0.502471	0.502345	0.498108	0.491445	0.494771	0.501164	0.501085	0.488321	0.493606
451.163	0.00451163	0.9496	0.0193824	195.969	4	#eee685		0.50132	0.497715	0.496185	0.501421	0.485906	0.488849	0.50241	0.497017	0.511104	0.48974	0.493635	0.49458	0.495233	1.30907	0.495233	1.54066			0.495524	0.498518	0.491056	0.488932	0.501457	0.496377	0.50145	0.500352	0.502377	0.509699	0.488976	0.49513
372.212	0.00372212	0.9436	0.0192634	195.944	4	#c814fa		0.49873	0.499936	0.490446	0.498648	0.478781	0.488754	0.499462	0.49155	0.506185	0.487462	0.501366	0.488777	0.492549	1.67015	0.492549	1.5439			0.513522	0.498632	0.498881	0.503106	0.498726	0.491122	0.499018	0.527335	0.499435	0.502457	0.483879	0.490177
302.984	0.00302984	0.7728	0.0191112	161.744	4	#0000ff		0.495891	0.506241	0.487356	0.500081	0.496882	0.501124	0.508364	0.498783	0.496467	0.486024	0.493001	0.49048	0.497929	1.27326	0.497929	1.55161			0.511495	0.51724	0.526879	0.524242	0.500128	0.488168	0.496659	0.517717	0.507877	0.480764	0.483348	0.495056
364.081	0.00364081	0.8268	0.0192483	171.825	4	#c8308c		0.492349	0.49333	0.497736	0.496009	0.481575	0.481038	0.500777	0.490186	0.507685	0.491226	0.487203	0.496329	0.490339	1.47959	0.490339	1.5594			0.488795	0.491158	0.483012	0.485227	0.496045	0.497934	0.492439	0.49858	0.50077	0.506863	0.489986	0.496618
294.995	0.00294996	0.8055	0.0190893	168.786	4	#fdbf6f		0.495929	0.490394	0.498571	0.500564	0.492106	0.48881	0.502108	0.493389	0.511279	0.49779	0.493351	0.509304	0.494396	0.949924	0.494396	1.57282			0.49852	0.495772	0.495373	0.49821	0.500602	0.498959	0.496409	0.497789	0.501983	0.508888	0.495599	0.510121
250.146	0.00250146	0.7572	0.0189426	159.889	4	#cab2d6		0.491919	0.51818	0.495096	0.503103	0.514053	0.501216	0.500397	0.494388	0.498629	0.486609	0.493554	0.479158	0.503928	2.05441	0.503928	1.57872			0.502849	0.50044	0.511214	0.52731	0.503021	0.495615	0.49227	0.530055	0.500372	0.493093	0.486965	0.48207
287.11	0.0028711	0.7637	0.0190666	160.227	4	#fb6496		0.481104	0.512626	0.494219	0.491979	0.50369	0.497072	0.499599	0.492992	0.497437	0.478151	0.489235	0.496949	0.496782	2.1573	0.496782	1.58833			0.535316	0.527245	0.550461
321.972	0.00321972	0.8877	0.019159	185.332	4	#c8308c		0.49802	0.511574	0.480579	0.496896	0.516609	0.530324	0.509252	0.4984	0.511129	0.502475	0.490198	0.50895	0.505667	3.45644	0.505667	1.59426			0.555863	0.53125	0.625794
374.185	0.00374185	0.967	0.0192669	200.762	4	#8b3b00		0.494774	0.506499	0.498953	0.49791	0.488743	0.492595	0.502204	0.492519	0.511417	0.493456	0.492311	0.49173	0.496579	1.2294	0.496579	1.60316			0.499294	0.495791	0.498063	0.503454	0.497868	0.499229	0.494863	0.524406	0.502155	0.509556	0.491782	0.492901
240.155	0.00240155	0.7526	0.018903	159.255	4	#cab2d6		0.493892	0.478185	0.487352	0.482291	0.551507	0.521992	0.499146	0.49377	0.494524	0.491008	0.510727	0.487799	0.502537	5.6877	0.502537	1.60668			0.607523	0.542634	0.648722
328.223	0.00328223	0.8745	0.0191737	182.437	4	#a6cee3		0.508853	0.512259	0.49918	0.498622	0.512096	0.494387	0.50283	0.486477	0.502325	0.495572	0.493223	0.48283	0.504233	1.54019	0.504233	1.61514			0.514933	0.506406	0.515969	0.557408
147.122	0.00147122	0.5905	0.018308	129.011	4	#00ff00		0.499842	0.498179	0.50022	0.499256	0.495106	0.490459	0.493126	0.503645	0.484436	0.487114	0.495586	0.481831	0.497177	0.75848	0.497177	1.62829			0.496067	0.504142	0.491055	0.496135	0.499252	0.500567	0.500036	0.498286	0.492809	0.482589	0.48716	0.482198
182.117	0.00182117	0.631	0.018596	135.72	4	#33a02c		0.494821	0.503811	0.486597	0.495194	0.534696	0.510479	0.50109	0.493635	0.50354	0.4909	0.509616	0.488261	0.504266	3.3753	0.504266	1.63371			0.54182	0.509839	0.548706	0.575091
335.029	0.00335029	0.9152	0.019189	190.782	4	#1f78c8		0.502618	0.498769	0.499961	0.500308	0.496508	0.496821	0.513548	0.506441	0.524834	0.5282	0.524639	0.519055	0.499164	0.461853	0.499164	1.64395			0.527294	0.507339	0.498555	0.498007	0.500299	0.50014	0.502678	0.501615	0.51332	0.524033	0.527184	0.519366
347.036	0.00347035	0.8475	0.0192147	176.432	4	#00e2e5		0.501638	0.49225	0.497871	0.504479	0.475653	0.474852	0.503063	0.495434	0.512711	0.498419	0.48888	0.495706	0.491124	2.63889	0.491124	1.65623			0.488915	0.495836	0.475225	0.476236	0.504622	0.498151	0.501615	0.504037	0.503	0.511147	0.498608	0.496397
453.182	0.00453182	0.9595	0.019385	197.989	4	#1f78c8		0.499943	0.492729	0.496516	0.495364	0.481144	0.490568	0.502615	0.495635	0.50954	0.486759	0.490724	0.496478	0.492711	1.32221	0.492711	1.66172			0.492648	0.497121	0.492991	0.486014	0.49534	0.496646	0.500113	0.494932	0.502544	0.50755	0.485179	0.496972
199.001	0.00199001	0.6311	0.0187021	134.984	4	#fb6496		0.493837	0.489661	0.496914	0.497281	0.4712	0.477019	0.501311	0.494188	0.513426	0.499955	0.489193	0.498786	0.487652	2.25488	0.487652	1.67197			0.492687	0.495562	0.480715	0.480208	0.497299	0.497009	0.49424	0.493152	0.501304	0.512637	0.498781	0.499443
145.054	0.00145055	0.5758	0.0182872	125.941	4	#ff0000		0.49326	0.504283	0.499946	0.497028	0.502921	0.518749	0.505389	0.500646	0.51146	0.504215	0.514368	0.523889	0.502698	1.75456	0.502698	1.67933			0.550168	0.516369	0.566317
268.307	0.00268307	0.8947	0.0190075	188.293	4	#c814fa		0.494759	0.495242	0.493102	0.497285	0.488882	0.487272	0.499348	0.489836	0.492389	0.475404	0.482671	0.485494	0.492757	0.790726	0.492757	1.68182			0.485846	0.493127	0.489997	0.49498	0.497409	0.493671	0.495818	0.49841	0.499	0.481429	0.472282	0.487073
380.988	0.00380988	0.9393	0.0192789	194.891	4	#33a02c		0.515334	0.50883	0.495917	0.498856	0.483592	0.504737	0.504431	0.495802	0.517274	0.496004	0.499666	0.495854	0.501211	2.21081	0.501211	1.68195			0.509835	0.502518	0.52572	0.496606	0.498833	0.497594	0.51649	0.526326	0.504077	0.515314	0.490486	0.500523
259.023	0.00259023	0.7784	0.0189754	164.077	4	#36648b		0.497129	0.502745	0.500196	0.500756	0.483935	0.489705	0.500517	0.499197	0.51495	0.500836	0.492734	0.491488	0.495745	1.48723	0.495745	1.68855			0.493915	0.499735	0.490913	0.486525	0.500775	0.500318	0.497071	0.505451	0.50016	0.513873	0.50022	0.49179
346.036	0.00346036	0.8135	0.0192126	169.37	4	#33a02c		0.492566	0.495105	0.496809	0.502586	0.480119	0.48902	0.5021	0.493641	0.501857	0.480654	0.489009	0.498653	0.492701	1.55166	0.492701	1.70184			0.493348	0.495944	0.495755	0.490318	0.502596	0.496973	0.492618	0.50445	0.502078	0.500394	0.479808	0.499483
266.187	0.00266187	0.7908	0.0190003	166.486	4	#999999		0.500072	0.491442	0.494785	0.493469	0.504763	0.494335	0.500883	0.494492	0.503289	0.485468	0.485663	0.484076	0.496478	1.00074	0.496478	1.70334			0.497162	0.504303	0.509585	0.521013	0.49341	0.495921	0.500612	0.50075	0.50085	0.495032	0.481741	0.487969
227.943	0.00227943	0.678	0.0188504	143.864	4	#ff83fa		0.49934	0.495397	0.501122	0.499641	0.489799	0.503665	0.504047	0.510848	0.486003	0.494742	0.502046	0.498641	0.49816	0.984251	0.49816	1.70667			0.504554	0.514392	0.507823	0.494601	0.49964	0.501422	0.499607	0.498042	0.503937	0.480803	0.493321	0.499631
211.105	0.00211105	0.6865	0.0187686	146.309	4	#b2df8a		0.492131	0.512306	0.485034	0.491742	0.510184	0.512734	0.499727	0.489346	0.499645	0.487732	0.510985	0.493629	0.500689	2.47619	0.500689	1.70813			0.565932	0.518402	0.581005
237.014	0.00237014	0.6875	0.01889	145.584	4	#00ff00		0.500294	0.489047	0.497325	0.495581	0.483673	0.482377	0.500728	0.496767	0.516385	0.496283	0.491658	0.500555	0.491383	1.51835	0.491383	1.73215			0.496792	0.499228	0.488454	0.493466	0.495788	0.497995	0.500712	0.497798	0.500612	0.510539	0.492164	0.501625
126.042	0.00126042	0.5319	0.0180679	117.756	4	#fb6496		0.504694	0.517058	0.501526	0.488937	0.531363	0.524543	0.505293	0.509048	0.484285	0.498828	0.504965	0.504829	0.511354	3.09242	0.511354	1.74349			0.541316	0.524876	0.573026
320.24	0.0032024	0.898	0.0191549	187.515	4	#999999		0.495808	0.525511	0.501989	0.50066	0.531379	0.506173	0.50312	0.507278	0.486054	0.500971	0.499751	0.486398	0.510253	2.85988	0.510253	1.74903			0.529005	0.535041	0.53435	0.580868
234.186	0.00234186	0.7722	0.0188779	163.613	4	#778b00		0.508184	0.499073	0.481081	0.497116	0.500858	0.493351	0.499145	0.496309	0.49528	0.486746	0.488031	0.475404	0.496611	1.82364	0.496611	1.75237			0.489945	0.498357	0.495989	0.503916	0.497185	0.482064	0.508705	0.501152	0.499054	0.491394	0.485172	0.478033
272.92	0.0027292	0.6525	0.0190227	137.201	4	#6a33c2		0.477637	0.506391	0.512037	0.500793	0.49962	0.500168	0.498351	0.499619	0.498651	0.49917	0.499847	0.477711	0.499441	2.34314	0.499441	1.75421			0.499847	0.499619	0.500169	0.499621	0.500793	0.512065	0.477718	0.506463	0.498351	0.498645	0.499162	0.477726
167.043	0.00167043	0.6058	0.0184852	131.092	4	#ff0000		0.497369	0.502952	0.494284	0.490145	0.49567	0.506962	0.499211	0.498315	0.519817	0.498165	0.498123	0.507588	0.497897	1.22536	0.497897	1.76381			0.512974	0.502624	0.523416	0.510478	0.490283	0.49485	0.498655	0.523798	0.499071	0.517143	0.496007	0.50911
169.094	0.00169094	0.6134	0.0185013	132.608	4	#36648b		0.491668	0.510481	0.485793	0.481347	0.513859	0.519043	0.500916	0.491526	0.490078	0.490406	0.510202	0.486861	0.500365	3.20136	0.500365	1.76451			0.602989	0.52002	0.650064
142.068	0.00142068	0.5595	0.0182562	122.595	4	#fb6496		0.493529	0.495628	0.492033	0.493373	0.509163	0.515778	0.500685	0.498242	0.481965	0.483361	0.495123	0.481344	0.499917	2.00277	0.499917	1.77077			0.524458	0.517894	0.551814
445.194	0.00445194	1.0141	0.0193749	209.366	4	#b2df8a		0.495639	0.502807	0.489263	0.501001	0.488129	0.488179	0.498834	0.492902	0.511568	0.492432	0.487457	0.489433	0.49417	1.34189	0.49417	1.78016			0.491467	0.496066	0.492505	0.498711	0.501017	0.489663	0.496248	0.534878	0.49872	0.506531	0.489653	0.491135
300.224	0.00300224	0.844	0.0191037	176.728	4	#c8308c		0.476651	0.499378	0.493484	0.501355	0.491456	0.486467	0.500658	0.491316	0.501034	0.478709	0.496766	0.48634	0.491465	1.84014	0.491465	1.79038			0.498543	0.49461	0.491499	0.496424	0.501257	0.494969	0.477214	0.503993	0.50063	0.498277	0.474379	0.487668
319.129	0.00319129	0.7937	0.0191522	165.76	4	#cab2d6		0.500268	0.499954	0.497632	0.497131	0.487301	0.490523	0.500884	0.49252	0.509649	0.492322	0.490585	0.484372	0.495468	1.0747	0.495468	1.79381			0.491476	0.493356	0.491902	0.490451	0.497142	0.497714	0.500308	0.502263	0.500869	0.509063	0.491599	0.484679
446.056	0.00446056	0.9825	0.019376	202.835	4	#6a33c2		0.49286	0.484632	0.497356	0.498416	0.466872	0.476021	0.501782	0.496718	0.512258	0.503359	0.485935	0.496862	0.486026	2.5985	0.486026	1.79738			0.488544	0.497376	0.479178	0.472729	0.498543	0.49751	0.493041	0.49299	0.501731	0.511671	0.501771	0.497416
267.051	0.00267051	0.7712	0.0190033	162.338	4	#0000ff		0.491046	0.490604	0.493332	0.493494	0.473988	0.473004	0.504174	0.497604	0.517796	0.498235	0.492972	0.506409	0.485911	1.99468	0.485911	1.80399			0.513723	0.501831	0.492594	0.500459	0.493612	0.494073	0.491701	0.519149	0.504019	0.51581	0.495772	0.50893
321.246	0.00321246	0.885	0.0191573	184.786	4	#00ff00		0.494079	0.49432	0.496799	0.492758	0.497329	0.490225	0.503187	0.483231	0.507979	0.498626	0.491426	0.492583	0.494252	0.531027	0.494252	1.80406			0.506628	0.498006	0.507427	0.526536	0.49276	0.49907	0.494647	0.506915	0.503052	0.495371	0.486994	0.497638
287.956	0.00287956	0.7402	0.0190691	155.277	4	#fb6496		0.493017	0.501829	0.490913	0.496785	0.4772	0.499246	0.501204	0.485396	0.482706	0.478918	0.486567	0.475579	0.493165	1.77959	0.493165	1.80489			0.490857	0.491925	0.510338	0.494574	0.496713	0.491505	0.493223	0.504887	0.501163	0.478397	0.479399	0.477351
428.023	0.00428023	0.9267	0.0193519	191.54	4	#ffd700		0.4957	0.491862	0.486449	0.497435	0.49051	0.494928	0.49961	0.488053	0.50203	0.478664	0.487446	0.485251	0.492814	0.816123	0.492814	1.81103			0.49087	0.491305	0.499858	0.498184	0.497456	0.486793	0.495979	0.497758	0.499454	0.499832	0.476815	0.486682
283.18	0.00283179	0.8196	0.0190549	172.051	4	#a52a3c		0.502147	0.493041	0.495414	0.49711	0.483549	0.487998	0.500301	0.487424	0.507342	0.487612	0.483917	0.494188	0.49321	1.34634	0.49321	1.81742			0.491987	0.501108	0.507675	0.515726	0.497096	0.497896	0.503178	0.510269	0.500036	0.500695	0.475971	0.499908
363.982	0.00363982	0.8342	0.0192482	173.362	4	#fdbf6f		0.492593	0.49529	0.487663	0.506679	0.461033	0.491064	0.500312	0.486108	0.508523	0.502205	0.491182	0.488043	0.489054	3.10537	0.489054	1.82495			0.499182	0.498332	0.518408	0.504307	0.506724	0.487943	0.492869	0.50369	0.500274	0.506156	0.502356	0.48963
454.161	0.00454161	1.0265	0.0193862	211.79	4	#1f78c8		0.499992	0.519869	0.490113	0.494999	0.504369	0.494369	0.503476	0.487739	0.49512	0.484034	0.487688	0.476666	0.500619	2.12536	0.500619	1.84599			0.496596	0.494505	0.507073	0.52289	0.495057	0.490752	0.500302	0.56613
277.201	0.00277201	0.806	0.0190364	169.366	4	#778b00		0.502801	0.502379	0.500662	0.498437	0.483584	0.478803	0.502066	0.489503	0.510938	0.50153	0.487546	0.491053	0.494445	2.12117	0.494445	1.85653			0.521606	0.508118	0.50766	0.538537	0.498438	0.504233	0.504924	0.539255	0.501915	0.494837	0.496931	0.4986
170.054	0.00170054	0.6186	0.0185087	133.691	4	#bebe00		0.502536	0.499798	0.501009	0.50309	0.500116	0.492381	0.502324	0.493901	0.497093	0.492642	0.490316	0.474802	0.499822	0.774403	0.499822	1.86618			0.502722	0.50901	0.521657	0.519616	0.503213	0.501286	0.503656	0.506708	0.501689	0.490941	0.490105	0.483612
228.164	0.00228164	0.7352	0.0188514	155.997	4	#8b3b00		0.492196	0.501375	0.501704	0.497065	0.520372	0.50665	0.50015	0.506359	0.493938	0.493431	0.508141	0.482846	0.503227	1.92884	0.503227	1.86989			0.515592	0.512379	0.515787	0.53094	0.497065	0.502295	0.492306	0.503869	0.500091	0.491127	0.492987	0.48475
491.109	0.00491109	0.9727	0.0194287	200.258	4	#a6cee3		0.491262	0.498447	0.495241	0.502625	0.475453	0.48956	0.500813	0.494137	0.511355	0.491551	0.484066	0.496853	0.492098	1.91756	0.492098	1.87146			0.488907	0.497405	0.497382	0.485652	0.502682	0.495536	0.491373	0.508045	0.500761	0.509113	0.490002	0.497866
215.995	0.00215995	0.711	0.0187936	151.334	4	#bebe00		0.49745	0.518667	0.499969	0.498387	0.503429	0.493926	0.500572	0.494493	0.497395	0.497253	0.498163	0.475012	0.501971	1.74332	0.501971	1.87557			0.498405	0.4947	0.494458	0.504515	0.498388	0.499987	0.497464	0.608594
358.326	0.00358326	0.9933	0.0192373	206.53	4	#fb6496		0.488959	0.5015	0.483359	0.488018	0.500339	0.483123	0.485135	0.473593	0.486034	0.491108	0.47597	0.466546	0.490883	1.65714	0.490883	1.87605			0.507963	0.499546	0.518348	0.553162
316.087	0.00316087	0.774	0.0191448	161.725	4	#fdbf6f		0.493626	0.507348	0.495881	0.498509	0.493903	0.492099	0.499858	0.483013	0.50949	0.488495	0.491281	0.496911	0.496894	1.12243	0.496894	1.88118			0.496131	0.486211	0.49958	0.513273	0.498548	0.495964	0.493714	0.563491
270.888	0.00270888	0.6889	0.0190161	144.905	4	#778b00		0.497324	0.496067	0.492346	0.499211	0.495354	0.49801	0.500142	0.494402	0.483015	0.475134	0.493637	0.482697	0.496385	0.485082	0.496385	1.88661			0.493805	0.494641	0.498412	0.49611	0.499217	0.492544	0.497361	0.49671	0.500136	0.480798	0.474659	0.482875
147.011	0.00147011	0.5958	0.0183069	130.186	4	#ff0000		0.544439	0.498447	0.516901	0.531649	0.497069	0.498201	0.500493	0.500651	0.512166	0.517181	0.498493	0.490207	0.514451	3.91032	0.514451	1.90587			0.498579	0.500738	0.498327	0.497229	0.531903	0.517082	0.544858	0.498539	0.479218	0.49934	0.516148	0.490323
171.033	0.00171033	0.6364	0.0185162	137.47	4	#eee685		0.498241	0.494483	0.488556	0.490969	0.491339	0.483743	0.501216	0.497542	0.514192	0.500028	0.484812	0.500087	0.491222	1.00978	0.491222	1.90719			0.48904	0.498267	0.487766	0.493657	0.49106	0.488959	0.498746	0.498985	0.501201	0.512775	0.499078	0.500994
213.112	0.00213112	0.6929	0.018779	147.581	4	#778b00		0.494893	0.493919	0.493219	0.493639	0.499746	0.491835	0.499628	0.491456	0.488199	0.47201	0.484746	0.480773	0.494542	0.553659	0.494542	1.90725			0.500521	0.502542	0.511839	0.523154	0.493931	0.49449	0.495713	0.50543	0.499455	0.476486	0.467851	0.487378
192.979	0.00192979	0.7563	0.0186662	162.073	4	#b2df8a		0.497672	0.496616	0.502338	0.504104	0.490571	0.491071	0.505612	0.502471	0.522756	0.519805	0.499862	0.506071	0.497062	1.12386	0.497062	1.91082			0.50026	0.502716	0.491354	0.490823	0.504137	0.502578	0.498085	0.496897	0.505563	0.518238	0.51832	0.506378
297.201	0.00297201	0.8287	0.0190954	173.583	4	#6a33c2		0.510218	0.490652	0.501682	0.500233	0.498462	0.486741	0.498255	0.493473	0.511668	0.486635	0.487801	0.48787	0.497998	1.67716	0.497998	1.92665			0.493275	0.510763	0.521459	0.523416	0.500648	0.503468	0.514627	0.509978	0.497008	0.503427	0.471295	0.494978
280.272	0.00280272	0.8871	0.019046	186.301	4	#ff83fa		0.501363	0.492967	0.495463	0.500161	0.481462	0.47639	0.500253	0.490276	0.497114	0.47689	0.482495	0.480351	0.491301	2.07365	0.491301	1.93218			0.485369	0.492504	0.480019	0.486654	0.500113	0.49693	0.502477	0.494691	0.499862	0.482811	0.469642	0.481428
270.894	0.00270894	0.7477	0.0190161	157.276	4	#bebe00		0.50401	0.513816	0.486085	0.501043	0.530008	0.518153	0.50368	0.483966	0.492864	0.481174	0.483061	0.476027	0.508853	2.99522	0.508853	1.94827			0.49648	0.500244	0.547849	0.55784
183.975	0.00183975	0.6317	0.0186086	135.79	4	#36648b		0.504437	0.508933	0.499482	0.500744	0.52062	0.52559	0.498613	0.508853	0.496325	0.502528	0.519757	0.518239	0.509968	2.11966	0.509968	1.95281			0.531649	0.515405	0.541658	0.531766	0.500809	0.500632	0.505398	0.516084	0.49859	0.482758	0.500971	0.521725
308.079	0.00308079	0.7717	0.0191246	161.415	4	#36648b		0.496261	0.520168	0.492863	0.497326	0.496207	0.478138	0.501644	0.480326	0.505076	0.487706	0.498022	0.502261	0.496827	2.71648	0.496827	1.95524			0.529863	0.497831	0.530202	0.563444
500.167	0.00500167	1.0334	0.0194382	212.663	4	#00ff00		0.501812	0.496701	0.492299	0.493923	0.49404	0.487725	0.50112	0.48778	0.504077	0.483272	0.485759	0.480856	0.494417	0.946769	0.494417	1.96563			0.493337	0.49384	0.4989	0.508641	0.493905	0.492737	0.502081	0.518271	0.501023	0.499726	0.480196	0.482947
501.114	0.00501114	1.0344	0.0194392	212.855	4	#ff0000		0.493236	0.506102	0.490315	0.499966	0.479848	0.476876	0.502664	0.488775	0.499219	0.491332	0.47503	0.489203	0.491057	2.29991	0.491057	1.96792			0.484029	0.494161	0.490803	0.500636	0.500049	0.490717	0.493312	0.54506	0.502557	0.497036	0.49055	0.491693
368.115	0.00368115	0.9057	0.0192559	188.144	4	#ff0000		0.488775	0.514564	0.489626	0.504831	0.491237	0.475047	0.500511	0.481026	0.504385	0.480779	0.490006	0.490462	0.494013	2.79532	0.494013	1.9722			0.51938	0.496423	0.512851	0.554106
398.349	0.00398349	1.0598	0.0193078	219.549	4	#bebe00		0.50562	0.481096	0.499483	0.502562	0.470982	0.487321	0.491822	0.487443	0.505042	0.501054	0.481443	0.482681	0.491177	2.77892	0.491177	1.97413			0.491092	0.494963	0.494042	0.500923	0.502763	0.503389	0.507244	0.493512	0.487577	0.472718	0.495636	0.486554
489.091	0.00489091	0.9614	0.0194265	197.947	4	#778b00		0.493403	0.476306	0.493307	0.497434	0.462179	0.476741	0.500368	0.493711	0.509797	0.493118	0.480866	0.492933	0.483228	2.83736	0.483228	1.97823			0.484689	0.495462	0.482328	0.472277	0.497453	0.493518	0.493518	0.4849	0.500339	0.508737	0.491841	0.493762
394.053	0.00394053	0.8702	0.0193009	180.339	4	#eee685		0.492322	0.488131	0.493212	0.498119	0.485729	0.491919	0.501793	0.494066	0.503292	0.484779	0.484083	0.480474	0.491572	0.873671	0.491572	1.97919			0.490148	0.499581	0.501257	0.49725	0.498175	0.493377	0.492575	0.50306	0.501749	0.499767	0.481392	0.481813
308.237	0.00308237	0.8889	0.019125	185.914	4	#bebe00		0.496238	0.507807	0.500989	0.498055	0.509516	0.499873	0.502157	0.498543	0.494278	0.482258	0.488135	0.476137	0.50208	1.07068	0.50208	1.98031			0.506452	0.514705	0.516191	0.539624	0.498154	0.503701	0.497291	0.522866	0.501993	0.481484	0.476626	0.483342
427.214	0.00427214	1.0254	0.0193508	211.959	4	#cab2d6		0.497823	0.500677	0.498409	0.496197	0.493952	0.493545	0.501189	0.493535	0.50616	0.491227	0.491966	0.477358	0.496767	0.553016	0.496767	1.98759			0.494055	0.495625	0.495898	0.499638	0.496215	0.498544	0.49816	0.508578	0.501138	0.504836	0.489867	0.4784
325.123	0.00325123	0.8209	0.0191665	171.311	4	#33a02c		0.430918	0.509555	0.48598	0.53912	0.502971	0.47572	0.501809	0.490761	0.508622	0.487775	0.487197	0.506984	0.49071	7.44374	0.49071	1.99208			0.524131	0.550214	0.620151
507.112	0.00507112	0.9869	0.0194453	203.002	4	#999999		0.494491	0.497873	0.495795	0.498946	0.489333	0.491433	0.500177	0.492142	0.502017	0.484911	0.481209	0.478489	0.494645	0.749923	0.494645	1.99739			0.485998	0.495939	0.501053	0.499144	0.499011	0.496073	0.494618	0.504891	0.50014	0.499845	0.483337	0.479779
182.061	0.00182061	0.6243	0.0185957	134.292	4	#bebe00		0.488297	0.489369	0.478875	0.494097	0.511902	0.510339	0.499707	0.496771	0.483222	0.480133	0.503537	0.484166	0.49548	2.64236	0.49548	2.00037			0.572273	0.532059	0.605993
301.991	0.00301991	0.7438	0.0191085	155.691	4	#cab2d6		0.498772	0.501837	0.497776	0.498739	0.480055	0.494586	0.500385	0.490205	0.495128	0.473593	0.492626	0.480449	0.495294	1.57862	0.495294	2.00249			0.49653	0.495037	0.507212	0.494099	0.498868	0.497881	0.499474	0.50293	0.500366	0.493145	0.473942	0.481398
265.021	0.00265021	0.7268	0.0189964	153.039	4	#1f78c8		0.502619	0.486526	0.494176	0.500571	0.480209	0.484913	0.506049	0.496565	0.507374	0.492104	0.482439	0.488511	0.491502	1.83949	0.491502	2.00252			0.488472	0.499063	0.492751	0.490688	0.500607	0.494423	0.502856	0.493795	0.505847	0.505806	0.489609	0.489444
258.004	0.00258004	0.7222	0.0189717	152.263	4	#fdbf6f		0.501471	0.5071	0.497573	0.500595	0.493884	0.503303	0.504702	0.498754	0.47792	0.48224	0.492835	0.488678	0.500654	0.913371	0.500654	2.00602			0.495776	0.502801	0.50815	0.50197	0.500608	0.497927	0.501549	0.510061	0.504621	0.465582	0.482729	0.489523
265.067	0.00265067	0.7787	0.0189965	163.972	4	#ff0000		0.498243	0.497754	0.494865	0.494252	0.491393	0.479849	0.49976	0.49435	0.51534	0.497436	0.484646	0.496901	0.492726	1.37714	0.492726	2.02328			0.491836	0.49734	0.487759	0.502193	0.494304	0.49557	0.498867	0.514969	0.499482	0.511067	0.495004	0.498186
284.023	0.00284023	0.8406	0.0190574	176.439	4	#778b00		0.512423	0.492749	0.501121	0.505171	0.486037	0.487171	0.511602	0.499503	0.521206	0.511261	0.495938	0.497422	0.497445	2.11857	0.497445	2.02468			0.497477	0.500427	0.48865	0.488495	0.50513	0.501414	0.512913	0.494763	0.509762	0.518496	0.507032	0.497824
430.268	0.00430268	1.0532	0.019355	217.662	4	#0000ff		0.494038	0.490515	0.493439	0.490484	0.478771	0.468677	0.504885	0.493011	0.489351	0.496598	0.479926	0.479519	0.485987	2.08381	0.485987	2.02476			0.493905	0.503689	0.483462	0.510056	0.490465	0.494657	0.495193	0.515481	0.504672	0.47621	0.49002	0.481942
447.084	0.00447084	0.968	0.0193773	199.815	4	#33a02c		0.500346	0.482232	0.492145	0.499188	0.476673	0.471997	0.501305	0.495115	0.506369	0.489283	0.480578	0.484797	0.487097	2.44214	0.487097	2.02724			0.488114	0.498797	0.48396	0.492766	0.499191	0.492226	0.500671	0.51939	0.50121	0.505015	0.487483	0.487105
165.026	0.00165026	0.8671	0.018469	187.804	4	#ffd700		0.501771	0.490754	0.50026	0.498494	0.479442	0.483619	0.501811	0.496957	0.515744	0.511255	0.488116	0.497961	0.49239	1.89316	0.49239	2.04932			0.488345	0.496991	0.483805	0.479989	0.498515	0.500387	0.501948	0.491177	0.501796	0.515409	0.510413	0.498065
370.974	0.00370974	0.9246	0.0192611	192.007	4	#00ff00		0.498493	0.49324	0.497804	0.500987	0.496171	0.49687	0.500053	0.502849	0.50847	0.482677	0.493487	0.509913	0.497261	0.518259	0.497261	2.04994			0.496725	0.508058	0.501274	0.505545	0.501021	0.498031	0.498542	0.496345	0.499994	0.507675	0.481893	0.510565
275.196	0.00275196	0.8342	0.01903	175.341	4	#1f78c8		0.485364	0.497041	0.491829	0.498305	0.495099	0.486906	0.502345	0.48906	0.504462	0.485748	0.483253	0.4804	0.492424	1.08874	0.492424	2.05814			0.492313	0.498017	0.49966	0.511415	0.498337	0.492901	0.486018	0.505163	0.502292	0.498868	0.482981	0.483096
263.995	0.00263995	0.8197	0.0189928	172.637	4	#6a33c2		0.501105	0.504721	0.49991	0.499491	0.499604	0.499976	0.499671	0.497656	0.49747	0.499232	0.50019	0.473635	0.500801	0.400199	0.500801	2.06647			0.500275	0.49777	0.50013	0.500148	0.499491	0.499914	0.501101	0.586267
233.053	0.00233052	0.7389	0.018873	156.602	4	#bebe00		0.490215	0.496074	0.495033	0.500987	0.49113	0.483157	0.503667	0.495525	0.51743	0.499168	0.486658	0.497093	0.492766	1.235	0.492766	2.07827			0.490623	0.496307	0.487569	0.495746	0.500983	0.495318	0.490507	0.505793	0.50348	0.516082	0.497435	0.49749
326.378	0.00326378	1.007	0.0191694	210.133	4	#c8308c		0.498906	0.509816	0.496964	0.496591	0.471963	0.480304	0.499578	0.514315	0.487638	0.50588	0.509058	0.514521	0.492424	2.79632	0.492424	2.08158			0.509239	0.514474	0.481183	0.472639	0.496592	0.496972	0.499175	0.510798	0.499577	0.487304	0.50585	0.51458
289.949	0.00289949	0.7434	0.0190749	155.885	4	#8b3b00		0.494323	0.501027	0.494854	0.50086	0.492969	0.494046	0.500566	0.485169	0.48715	0.468133	0.487069	0.485602	0.496347	0.728117	0.496347	2.08174			0.489938	0.491259	0.501956	0.50314	0.500817	0.495086	0.494423	0.503517	0.500542	0.484209	0.46883	0.486736
279.219	0.00279219	0.8746	0.0190427	183.714	4	#c8308c		0.497476	0.497812	0.48544	0.493053	0.508613	0.484608	0.501013	0.480066	0.497504	0.48627	0.478156	0.476992	0.4945	1.81108	0.4945	2.08794			0.491051	0.491924	0.503171	0.529313	0.493096	0.486383	0.497923	0.50643	0.501005	0.493787	0.483004	0.480426
345.309	0.00345309	0.9836	0.0192111	204.797	4	#36648b		0.489347	0.496552	0.49203	0.499096	0.4837	0.490567	0.501048	0.486878	0.503789	0.48221	0.480695	0.482154	0.491882	1.10966	0.491882	2.09118			0.492586	0.49617	0.501297	0.505968	0.499128	0.49295	0.489781	0.503793	0.50081	0.497045	0.477944	0.484639
331.076	0.00331076	0.7907	0.0191802	164.899	4	#8b3b00		0.493943	0.527285	0.495633	0.50052	0.500476	0.479928	0.50249	0.478712	0.502095	0.479381	0.492259	0.494049	0.499631	3.10429	0.499631	2.10016			0.500587	0.48539	0.495689	0.536188	0.500582	0.495769	0.494175	0.618269
455.113	0.00455113	0.9368	0.0193874	193.281	4	#00e2e5		0.505665	0.495347	0.489698	0.497939	0.471983	0.48454	0.500446	0.491441	0.510265	0.483176	0.484507	0.490229	0.490862	2.38809	0.490862	2.10051			0.489034	0.494127	0.490426	0.47962	0.497992	0.490138	0.505879	0.505068	0.500406	0.507793	0.480705	0.491353
431.057	0.00431057	0.9335	0.0193561	192.913	4	#ff7f00		0.492972	0.511748	0.494929	0.500723	0.479162	0.485853	0.501156	0.497346	0.506868	0.493463	0.484616	0.479071	0.494231	2.30397	0.494231	2.10052			0.491441	0.50084	0.494085	0.491046	0.500624	0.495262	0.493159	0.531998	0.501054	0.504427	0.491209	0.481254
395.251	0.00395251	1.0266	0.0193028	212.745	4	#fb6496		0.499017	0.490512	0.493696	0.499405	0.486206	0.493119	0.503877	0.492203	0.51353	0.492311	0.488104	0.486613	0.493659	1.02281	0.493659	2.12022			0.490373	0.494326	0.495002	0.493013	0.49943	0.494234	0.499649	0.494778	0.503656	0.510043	0.490408	0.48728
264.257	0.00264257	0.885	0.0189937	186.379	4	#00e2e5		0.483151	0.48533	0.496431	0.486113	0.494602	0.48983	0.499903	0.491779	0.484528	0.471282	0.491579	0.478036	0.489243	1.09291	0.489243	2.12379			0.52305	0.508739	0.538698	0.526542	0.486605	0.499062	0.485861	0.495768	0.499441	0.498538	0.455343	0.486366
200.123	0.00200123	0.6846	0.0187086	146.378	4	#999999		0.491945	0.500212	0.492544	0.499377	0.514054	0.511442	0.501249	0.499123	0.488832	0.481193	0.5055	0.480532	0.501596	1.85754	0.501596	2.13532			0.515637	0.507223	0.525602	0.526944	0.499506	0.493303	0.492406	0.506173	0.501194	0.484869	0.479115	0.482864
162.963	0.00162963	0.6914	0.018452	149.883	4	#fb6496		0.510182	0.503562	0.504604	0.50398	0.510251	0.519636	0.500415	0.507385	0.483404	0.500656	0.512223	0.512628	0.508702	1.21063	0.508702	2.14061			0.514007	0.509547	0.52322	0.51145	0.504069	0.504974	0.510715	0.504099	0.499908	0.479376	0.500043	0.514773
371.128	0.00371128	0.9608	0.0192614	199.537	4	#cab2d6		0.495411	0.496473	0.499196	0.497494	0.444467	0.46771	0.500665	0.486886	0.505082	0.487578	0.487101	0.476703	0.483458	4.64848	0.483458	2.14819			0.495429	0.489428	0.47393	0.467669	0.497629	0.50032	0.495676	0.513236	0.500609	0.500732	0.483638	0.477269
404.134	0.00404134	0.9605	0.0193169	198.9	4	#ffd700		0.497071	0.502579	0.495811	0.500728	0.49423	0.487816	0.500644	0.482937	0.507799	0.486588	0.490976	0.480244	0.496372	1.05104	0.496372	2.15797			0.502041	0.489235	0.502325	0.524669	0.500702	0.49611	0.497278	0.56415
265.214	0.00265214	0.7954	0.018997	167.488	4	#c8308c		0.500982	0.492742	0.493511	0.496801	0.476143	0.482332	0.499348	0.492856	0.515051	0.488898	0.490216	0.486227	0.490418	1.90513	0.490418	2.16088			0.493477	0.494607	0.484988	0.483626	0.49674	0.494284	0.501348	0.495973	0.499261	0.511637	0.486126	0.487154
440.345	0.00440345	1.0602	0.0193685	218.951	4	#eee685		0.494626	0.506127	0.489454	0.486333	0.484971	0.486735	0.501407	0.484194	0.504668	0.482441	0.484036	0.480099	0.491374	1.62775	0.491374	2.16917			0.495046	0.493003	0.503773	0.510885	0.486566	0.490937	0.495534	0.53812	0.501326	0.496504	0.476214	0.483115
208.061	0.00208061	0.6659	0.0187526	142.042	4	#c814fa		0.483618	0.510988	0.475447	0.485544	0.523821	0.49265	0.506186	0.496436	0.517909	0.48732	0.49481	0.495023	0.495345	3.71411	0.495345	2.1805			0.580838	0.531453	0.614599
264.187	0.00264187	0.7902	0.0189935	166.425	4	#33a02c		0.493126	0.518491	0.508753	0.493741	0.579114	0.541446	0.509675	0.499217	0.501453	0.515307	0.529367	0.502147	0.522445	6.32461	0.522445	2.18738			0.674557	0.587393	0.740097
465.094	0.00465094	0.9546	0.0193994	196.828	4	#fb6496		0.48968	0.497059	0.490011	0.497002	0.474084	0.48416	0.501074	0.491641	0.510283	0.484149	0.482947	0.487743	0.488666	1.77389	0.488666	2.19026			0.489283	0.495081	0.492899	0.486704	0.497043	0.49042	0.489852	0.521278	0.501035	0.508136	0.481596	0.489705
304.281	0.00304281	0.9151	0.0191146	191.498	4	#0000ff		0.496203	0.497943	0.486829	0.495391	0.500456	0.494105	0.504605	0.490818	0.49092	0.474936	0.488829	0.476628	0.495154	0.936198	0.495154	2.19866			0.492838	0.49615	0.500997	0.50767	0.495518	0.488835	0.496792	0.501442	0.504455	0.485362	0.472545	0.479996
206.102	0.00206102	0.6719	0.018742	143.391	4	#36648b		0.488684	0.498787	0.48943	0.496734	0.505738	0.48328	0.480733	0.464216	0.479843	0.487655	0.469798	0.459344	0.493776	1.65008	0.493776	2.20581			0.609642	0.542437	0.677429
527.158	0.00527158	1.0362	0.0194646	212.946	4	#ff7f00		0.499977	0.49424	0.49129	0.500823	0.488641	0.496746	0.501999	0.488016	0.508665	0.48255	0.481293	0.488091	0.495286	0.972593	0.495286	2.23467			0.490387	0.495703	0.512301	0.50373	0.500894	0.491788	0.500189	0.504312	0.501926	0.503298	0.478574	0.490771
499.99	0.0049999	0.9932	0.019438	204.375	4	#ff7f00		0.497567	0.487428	0.498252	0.500707	0.449345	0.475582	0.501221	0.486156	0.506326	0.495146	0.47589	0.493264	0.484814	4.06915	0.484814	2.23949			0.479258	0.489273	0.483262	0.468235	0.500671	0.49828	0.497535	0.492172	0.501207	0.506029	0.495015	0.493507
202.071	0.00202071	0.6434	0.0187197	137.484	4	#fb6496		0.482717	0.476784	0.488667	0.476767	0.509665	0.485738	0.508228	0.481166	0.50916	0.497665	0.488758	0.500673	0.486723	2.50793	0.486723	2.2587			0.62828	0.56625	0.714573
206.018	0.00206019	0.7309	0.0187415	155.991	4	#36648b		0.495781	0.534017	0.499041	0.499212	0.512546	0.496957	0.499189	0.493627	0.499656	0.497928	0.50067	0.47083	0.506259	2.9406	0.506259	2.26099			0.501039	0.494136	0.497663	0.514406	0.499236	0.499051	0.495803	0.58004
271.139	0.00271139	0.7891	0.0190169	165.974	4	#a6cee3		0.492991	0.528673	0.486485	0.497532	0.489366	0.486284	0.500911	0.482803	0.502909	0.485576	0.484777	0.473779	0.496888	3.24899	0.496888	2.26481			0.513164	0.50499	0.512424	0.558259
370.58	0.0037058	0.9999	0.0192604	207.665	4	#cab2d6		0.491796	0.477782	0.492176	0.493356	0.449577	0.472201	0.498789	0.492239	0.505223	0.487268	0.48018	0.476757	0.479481	3.55835	0.479481	2.27172			0.48533	0.494031	0.47506	0.467553	0.493317	0.493666	0.492144	0.480204	0.498631	0.497632	0.482436	0.477486
354.26	0.0035426	0.9679	0.0192293	201.337	4	#a6cee3		0.498559	0.485302	0.479981	0.494043	0.508071	0.487534	0.500547	0.482406	0.506827	0.480849	0.489891	0.480341	0.492248	2.06045	0.492248	2.27852			0.520998	0.504001	0.515459	0.554369
184.07	0.0018407	0.8489	0.0186092	182.464	4	#ff7f00		0.512252	0.519423	0.520926	0.499253	0.525746	0.549232	0.494049	0.512921	0.517444	0.506972	0.528719	0.519826	0.521139	3.17794	0.521139	2.28388			0.557876	0.520991	0.584778
222.134	0.00222134	0.7044	0.0188234	149.689	4	#c8308c		0.479471	0.483963	0.489268	0.476602	0.507891	0.485187	0.508014	0.476399	0.49833	0.500029	0.486337	0.493041	0.487064	2.28414	0.487064	2.28689			0.670357	0.576282	0.746525
254.156	0.00254156	0.7695	0.0189577	162.353	4	#00ff00		0.504968	0.495248	0.486413	0.499487	0.496596	0.496795	0.500098	0.490419	0.505068	0.478685	0.484065	0.477537	0.496585	1.22157	0.496585	2.28708			0.523617	0.512077	0.533802	0.55622
179.077	0.00179076	0.6169	0.018575	132.853	4	#ff83fa		0.497017	0.505734	0.482557	0.475732	0.520793	0.478408	0.50293	0.482789	0.504301	0.481534	0.479373	0.484249	0.493374	3.59168	0.493374	2.28864			0.597032	0.503337	0.645977
380.14	0.0038014	0.9424	0.0192775	195.541	4	#bebe00		0.489935	0.513951	0.490615	0.498288	0.50528	0.506032	0.501225	0.479111	0.505369	0.478447	0.493226	0.483964	0.500684	1.89141	0.500684	2.29606			0.527854	0.50195	0.55082
372.314	0.00372314	0.9876	0.0192636	205.067	4	#999999		0.485606	0.490314	0.489127	0.486261	0.475936	0.462462	0.498967	0.480477	0.501483	0.483447	0.493691	0.473723	0.481618	2.21441	0.481618	2.29942			0.541253	0.512067	0.516676	0.550591
418.187	0.00418187	0.9245	0.0193379	191.23	4	#0000ff		0.497899	0.488546	0.493388	0.498516	0.470232	0.48072	0.500265	0.491976	0.506527	0.475439	0.48403	0.487025	0.488217	2.25556	0.488217	2.30706			0.48578	0.493177	0.482986	0.475635	0.498552	0.493611	0.497911	0.490841	0.500249	0.504984	0.473015	0.48758
165.033	0.00165033	0.6087	0.018469	131.828	4	#a6cee3		0.50089	0.503931	0.497733	0.500269	0.493057	0.497015	0.497649	0.498559	0.527573	0.503307	0.498149	0.50074	0.498816	0.750954	0.498816	2.32123			0.503398	0.500436	0.502868	0.500767	0.500301	0.498356	0.501567	0.518918	0.497084	0.523007	0.500256	0.501865
223.944	0.00223944	0.6769	0.018832	143.782	4	#a52a3c		0.495122	0.491151	0.476574	0.487107	0.495663	0.508236	0.516004	0.519148	0.524905	0.52713	0.515482	0.494997	0.492309	2.12814	0.492309	2.32312			0.533391	0.543348	0.532814	0.523487	0.486972	0.482673	0.499225	0.504368	0.515323	0.37677	0.508835	0.504866
325.136	0.00325136	0.8681	0.0191665	181.173	4	#c8308c		0.500161	0.50501	0.488047	0.494318	0.511841	0.489467	0.500566	0.50382	0.503925	0.476462	0.485794	0.48572	0.498141	1.86311	0.498141	2.32658			0.511641	0.52345	0.508369	0.562272
295.252	0.00295252	0.8947	0.01909	187.479	4	#8b3b00		0.491508	0.48163	0.494435	0.494719	0.465002	0.471351	0.501969	0.493839	0.505217	0.480953	0.479415	0.48241	0.483108	2.62138	0.483108	2.33937			0.491917	0.501102	0.481603	0.489337	0.494855	0.496071	0.491852	0.493589	0.501816	0.500008	0.47717	0.484152
334.255	0.00334255	0.9205	0.0191873	191.888	4	#ff83fa		0.483607	0.508712	0.498878	0.490827	0.527342	0.498492	0.501489	0.481581	0.496497	0.49336	0.501583	0.472514	0.50131	3.05094	0.50131	2.34007			0.548399	0.512699	0.54527	0.594934
371.223	0.00371223	0.9897	0.0192616	205.529	4	#a6cee3		0.4919	0.489917	0.499817	0.490719	0.444597	0.470541	0.497709	0.492232	0.505259	0.47953	0.478454	0.479868	0.481249	4.23924	0.481249	2.34134			0.485549	0.495876	0.475402	0.469807	0.490888	0.50132	0.492207	0.495336	0.497606	0.49618	0.47636	0.480898
507.003	0.00507003	1.0381	0.0194452	213.541	4	#36648b		0.500179	0.498104	0.495707	0.498159	0.470583	0.475782	0.500488	0.495012	0.509132	0.494879	0.474327	0.492455	0.489752	2.65795	0.489752	2.34844			0.476742	0.495701	0.478203	0.476245	0.498139	0.495814	0.500321	0.50226	0.500439	0.508671	0.493385	0.492764
187.134	0.00187134	0.6605	0.0186294	141.827	4	#8b3b00		0.495845	0.509831	0.489306	0.496411	0.498397	0.49954	0.500999	0.499429	0.490359	0.476963	0.491627	0.472216	0.498221	1.3463	0.498221	2.35292			0.495536	0.503899	0.504819	0.50415	0.496497	0.490193	0.496088	0.512472	0.50093	0.482565	0.475103	0.47473
499.141	0.00499141	0.9971	0.0194371	205.19	4	#c814fa		0.497518	0.492914	0.487791	0.496442	0.482496	0.487493	0.501531	0.495351	0.50834	0.48259	0.488487	0.477643	0.490775	1.18944	0.490775	2.36831			0.494038	0.498578	0.495744	0.492054	0.496481	0.488133	0.497584	0.503857	0.501472	0.504335	0.480113	0.478773
431.18	0.0043118	1.0252	0.0193562	211.853	4	#00e2e5		0.505607	0.495917	0.479726	0.494781	0.487728	0.482708	0.500654	0.476585	0.491626	0.473352	0.474213	0.473537	0.491078	1.94972	0.491078	2.36832			0.483895	0.485488	0.492867	0.516511	0.49498	0.48226	0.507756	0.545174	0.499946	0.480061	0.464396	0.47724
218.058	0.00218057	0.867	0.0188038	184.427	4	#778b00		0.492886	0.507207	0.485068	0.465799	0.637145	0.516188	0.533239	0.510472	0.532529	0.541661	0.529965	0.513282	0.517382	11.837	0.517382	2.37426			0.73268	0.629578	0.828779
287.048	0.00287048	0.8443	0.0190664	177.124	4	#36648b		0.495885	0.489197	0.495628	0.499788	0.471776	0.481336	0.501358	0.496631	0.520924	0.499147	0.485835	0.495103	0.488935	2.17052	0.488935	2.37847			0.488014	0.497463	0.48379	0.476026	0.499733	0.495972	0.496603	0.492937	0.500831	0.519047	0.496688	0.495581
340.076	0.00340076	0.8245	0.0192	171.779	4	#bebe00		0.492391	0.530339	0.491439	0.499972	0.484911	0.477466	0.50098	0.476838	0.509668	0.491294	0.495239	0.505926	0.496086	3.71167	0.496086	2.38071			0.534192	0.494003	0.53957	0.556403
391.16	0.0039116	0.9355	0.0192961	193.918	4	#0000ff		0.487926	0.493836	0.489756	0.502128	0.483506	0.48517	0.503715	0.482886	0.50918	0.48205	0.485151	0.486647	0.490387	1.38535	0.490387	2.39395			0.494681	0.490551	0.497826	0.510015	0.502215	0.490269	0.488346	0.546157	0.503643	0.505023	0.478123	0.48895
515.127	0.00515127	1.0057	0.0194532	206.798	4	#1f78c8		0.506283	0.488432	0.491138	0.498375	0.498233	0.495346	0.498658	0.475601	0.49574	0.472076	0.477139	0.473232	0.496301	1.26531	0.496301	2.39462			0.486769	0.485453	0.511631	0.514096	0.498351	0.49176	0.506867	0.498151	0.498588	0.490483	0.468865	0.475304
647.986	0.00647986	0.9709	0.0195569	198.572	4	#00ff00		0.500346	0.483518	0.498902	0.500046	0.50053	0.497803	0.49996	0.50018	0.497178	0.499212	0.498036	0.469841	0.496858	1.33152	0.496858	2.39984			0.498058	0.500202	0.497876	0.500777	0.500047	0.498903	0.500346	0.624298
437.172	0.00437172	0.957	0.0193643	197.692	4	#778b00		0.495861	0.489939	0.493074	0.498966	0.474344	0.484978	0.502352	0.492558	0.516748	0.484355	0.48787	0.492947	0.489527	1.81152	0.489527	2.40594			0.492126	0.495561	0.4904	0.485666	0.499031	0.493567	0.496254	0.49767	0.50229	0.512388	0.481222	0.494315
299.211	0.00299211	0.831	0.019101	174.03	4	#ffd700		0.427659	0.485524	0.496186	0.524147	0.500487	0.497787	0.503759	0.501908	0.513228	0.479826	0.489091	0.495812	0.488632	6.64422	0.488632	2.40691			0.495998	0.527564	0.56629
294.048	0.00294048	0.856	0.0190866	179.386	4	#778b00		0.4863	0.480394	0.495601	0.494598	0.47059	0.481053	0.501612	0.495658	0.520439	0.504261	0.488408	0.490521	0.484756	1.95761	0.484756	2.40834			0.490493	0.496137	0.482825	0.474154	0.494563	0.495854	0.486486	0.490182	0.5015	0.519885	0.503052	0.491199
472.275	0.00472275	1.0672	0.0194078	219.946	4	#ffd700		0.499436	0.492255	0.487277	0.494772	0.479303	0.489967	0.502261	0.491278	0.519193	0.490584	0.491544	0.488245	0.490502	1.40424	0.490502	2.41287			0.496076	0.495229	0.498209	0.490942	0.494778	0.488339	0.500033	0.505326	0.502128	0.5138	0.486425	0.490041
386.188	0.00386188	0.9447	0.0192878	195.909	4	#ff83fa		0.493349	0.515688	0.492881	0.500528	0.481278	0.493263	0.501035	0.487784	0.506793	0.486544	0.49316	0.472764	0.496165	2.29612	0.496165	2.41319			0.503197	0.494695	0.503614	0.505489	0.500518	0.493125	0.493625	0.547566	0.500985	0.504372	0.483422	0.475373
453.219	0.00453219	1.0281	0.019385	212.142	4	#eee685		0.49903	0.499521	0.490421	0.493291	0.493382	0.489554	0.511526	0.502871	0.517317	0.499538	0.499742	0.482588	0.4942	0.85369	0.4942	2.41751			0.51476	0.516045	0.509158	0.517819	0.493343	0.491582	0.500274	0.51665	0.511129	0.505398	0.49671	0.486688
467.2	0.004672	0.9856	0.0194019	203.188	4	#c8308c		0.497643	0.492304	0.495364	0.495228	0.479632	0.484943	0.500261	0.490682	0.512332	0.485879	0.484515	0.480372	0.490852	1.43631	0.490852	2.43002			0.487028	0.492636	0.488535	0.485823	0.495204	0.495682	0.497786	0.495071	0.500207	0.509083	0.482864	0.481377
339.24	0.00339241	0.9455	0.0191982	196.998	4	#cab2d6		0.49794	0.491916	0.490692	0.496431	0.47135	0.480837	0.501504	0.492721	0.508889	0.478061	0.481445	0.487047	0.488194	2.09048	0.488194	2.433			0.484535	0.494676	0.483289	0.478853	0.496418	0.491298	0.498069	0.494545	0.501479	0.505476	0.474758	0.487829
262.167	0.00262167	0.7762	0.0189865	163.529	4	#778b00		0.513907	0.525222	0.541351	0.512618	0.562916	0.521231	0.503403	0.500821	0.497121	0.52964	0.519892	0.518657	0.529541	3.65388	0.529541	2.4433			0.618232	0.572085	0.659496
411.99	0.0041199	0.8881	0.0193288	183.791	4	#a6cee3		0.502894	0.489818	0.491533	0.49911	0.488439	0.492253	0.502023	0.483073	0.491338	0.467237	0.477895	0.478041	0.494008	1.15492	0.494008	2.44611			0.482232	0.487851	0.49979	0.49874	0.499141	0.491819	0.503144	0.492716	0.502001	0.48934	0.465404	0.478759
317.217	0.00317217	0.86	0.0191476	179.654	4	#ffd700		0.482098	0.499557	0.508063	0.522259	0.491005	0.487792	0.50203	0.48753	0.507212	0.484281	0.479646	0.477092	0.498462	2.97149	0.498462	2.46166			0.499293	0.512789	0.532185	0.539017	0.522228	0.514975	0.486324	0.528707	0.501627	0.491376	0.464891	0.486737
389.185	0.00389184	0.9752	0.0192928	202.189	4	#ff0000		0.495156	0.499264	0.493716	0.498872	0.497449	0.492637	0.503278	0.486015	0.518426	0.485828	0.495064	0.495273	0.496182	0.555961	0.496182	2.46854			0.498352	0.488802	0.496218	0.507194	0.498755	0.49419	0.49571	0.523392	0.503191	0.513278	0.483318	0.496759
190.011	0.00190011	0.6526	0.0186478	139.995	4	#36648b		0.498862	0.509638	0.484544	0.492248	0.538231	0.535417	0.505015	0.490387	0.498109	0.475597	0.47578	0.477764	0.509823	4.41228	0.509823	2.48198			0.52863	0.537376	0.632339
416.191	0.00416191	0.9739	0.019335	201.484	4	#c8308c		0.498502	0.491876	0.490091	0.496679	0.490031	0.494312	0.502692	0.488114	0.515674	0.485668	0.485534	0.488323	0.493582	0.71367	0.493582	2.48564			0.492039	0.493628	0.501864	0.503376	0.496663	0.490666	0.498755	0.504618	0.502595	0.511296	0.482365	0.490542
381.072	0.00381072	0.8456	0.0192791	175.445	4	#00e2e5		0.495723	0.49507	0.492124	0.49728	0.487101	0.481629	0.502328	0.4909	0.515357	0.488184	0.486767	0.482766	0.491488	1.22472	0.491488	2.48617			0.490545	0.493437	0.488702	0.49992	0.497348	0.492351	0.495821	0.553502
191.005	0.00191005	0.6839	0.018654	146.66	4	#c8308c		0.49633	0.495927	0.480788	0.493159	0.48504	0.478263	0.49975	0.479271	0.496022	0.475358	0.471803	0.473407	0.488251	1.62316	0.488251	2.48975			0.478247	0.487111	0.487379	0.499263	0.493213	0.481996	0.496464	0.504177	0.499705	0.491745	0.4725	0.475781
331.037	0.00331037	1.0348	0.0191801	215.816	4	#eee685		0.50625	0.485645	0.499395	0.499098	0.479949	0.479192	0.500376	0.492812	0.517844	0.503536	0.485104	0.486654	0.491588	2.33138	0.491588	2.49401			0.487336	0.493638	0.481326	0.483055	0.499213	0.500178	0.506932	0.488937	0.500093	0.516204	0.500985	0.487286
505.113	0.00505113	1.025	0.0194432	210.864	4	#778b00		0.494362	0.506311	0.492943	0.497669	0.466058	0.465241	0.505343	0.483783	0.507243	0.491756	0.47646	0.487357	0.487098	3.54186	0.487098	2.49924			0.49111	0.491155	0.487863	0.497088	0.497625	0.493385	0.49468	0.574927
100.075	0.00100075	0.7328	0.0176562	166.02	4	#bebe00		0.498817	0.488619	0.496213	0.506222	0.522921	0.511339	0.511218	0.518457	0.4896	0.517029	0.506939	0.491116	0.504022	2.41514	0.504022	2.50175			0.594794	0.56628	0.657578
369.113	0.00369113	0.8664	0.0192577	179.949	4	#c8308c		0.494202	0.490135	0.494262	0.494456	0.469289	0.477268	0.504261	0.485723	0.515306	0.494979	0.481898	0.497256	0.486602	2.20855	0.486602	2.51046			0.499065	0.496148	0.503474	0.506876	0.494529	0.495324	0.494802	0.532155	0.50408	0.507955	0.485223	0.50419
400.173	0.00400173	0.9431	0.0193107	195.354	4	#fb6496		0.486427	0.512975	0.495451	0.500436	0.495051	0.494625	0.50314	0.486444	0.506003	0.479389	0.487773	0.474987	0.497494	1.77336	0.497494	2.51617			0.496204	0.493721	0.505963	0.515055	0.50036	0.495929	0.486673	0.539463	0.503086	0.503102	0.476221	0.477412
365.083	0.00365083	0.8408	0.0192502	174.712	4	#b2df8a		0.487068	0.488068	0.494204	0.495682	0.477871	0.477413	0.502163	0.484092	0.508798	0.478675	0.481843	0.485606	0.486718	1.59989	0.486718	2.51649			0.491416	0.491753	0.493066	0.500964	0.495762	0.494732	0.487522	0.511881	0.502109	0.504533	0.47582	0.48832
363.355	0.00363355	1.0116	0.019247	210.245	4	#fb6496		0.500795	0.490535	0.488111	0.494419	0.484099	0.482688	0.50337	0.488377	0.50274	0.496898	0.48304	0.471879	0.490108	1.37821	0.490108	2.51793			0.484923	0.489448	0.484418	0.487647	0.494541	0.491844	0.501645	0.492073	0.502274	0.49901	0.495169	0.477356
224.111	0.00224111	0.7009	0.0188328	148.863	4	#ff7f00		0.510458	0.518936	0.506938	0.502325	0.542753	0.546668	0.495421	0.508893	0.490093	0.508156	0.526695	0.514206	0.521346	3.63245	0.521346	2.52188			0.645345	0.584242	0.737375
477.19	0.0047719	0.9913	0.0194134	204.254	4	#bebe00		0.501148	0.488994	0.494248	0.496628	0.471075	0.489839	0.501373	0.492747	0.517561	0.48648	0.490564	0.484044	0.490322	2.12899	0.490322	2.52387			0.495569	0.496919	0.498651	0.480337	0.496702	0.494343	0.501598	0.494411	0.501325	0.513148	0.483479	0.485406
262.087	0.00262087	0.7663	0.0189862	161.435	4	#999999		0.490311	0.514349	0.489822	0.503374	0.521613	0.497898	0.504411	0.492576	0.470802	0.478317	0.499225	0.492209	0.502894	2.57121	0.502894	2.52832			0.562285	0.531582	0.583586
249.143	0.00249143	0.7526	0.0189388	158.961	4	#8b3b00		0.497081	0.500274	0.496254	0.498238	0.502971	0.497549	0.501276	0.495573	0.492611	0.483273	0.489142	0.465242	0.498728	0.498093	0.498728	2.53041			0.505626	0.510162	0.516751	0.533092	0.498329	0.497232	0.49834	0.515975	0.501228	0.479666	0.477372	0.471821
377.01	0.0037701	0.8626	0.019272	179.03	4	#6a33c2		0.499095	0.495497	0.486038	0.494816	0.487635	0.492866	0.502705	0.483057	0.501409	0.472156	0.481878	0.478961	0.492658	1.00773	0.492658	2.53598			0.488935	0.490113	0.502744	0.501402	0.494836	0.486099	0.499503	0.503975	0.502611	0.494041	0.466988	0.481195
218.015	0.00218015	0.7589	0.0188036	161.445	4	#fb6496		0.500767	0.525483	0.496711	0.497431	0.514248	0.494194	0.500562	0.486539	0.49544	0.494681	0.500742	0.466913	0.504805	2.45117	0.504805	2.53602			0.501161	0.487283	0.49535	0.517602	0.497426	0.496723	0.500792	0.595305
408.254	0.00408254	1.0328	0.0193232	213.794	4	#999999		0.502876	0.491418	0.485707	0.493866	0.480058	0.485369	0.50121	0.48221	0.5099	0.478654	0.483756	0.485101	0.489882	1.63655	0.489882	2.5397			0.488099	0.485515	0.488999	0.491391	0.493961	0.487243	0.503354	0.499823	0.500954	0.497953	0.476472	0.486671
310.022	0.00310022	0.809	0.0191296	169.165	4	#1f78c8		0.494173	0.476456	0.492404	0.50065	0.468575	0.483702	0.50412	0.486838	0.513656	0.491859	0.482647	0.484478	0.485994	2.47332	0.485994	2.54383			0.490019	0.489963	0.492543	0.48505	0.500767	0.492793	0.494385	0.505005	0.503939	0.510181	0.489851	0.486645
488.186	0.00488186	1.0269	0.0194256	211.45	4	#36648b		0.494703	0.489109	0.491325	0.497094	0.491547	0.486214	0.504189	0.497355	0.517897	0.483207	0.489098	0.490464	0.491665	0.788155	0.491665	2.54663			0.500006	0.505897	0.50257	0.511268	0.49713	0.492908	0.495569	0.503413	0.503959	0.505859	0.482085	0.493272
268.039	0.00268039	0.8056	0.0190066	169.532	4	#ff0000		0.508035	0.492835	0.508849	0.512639	0.500496	0.491161	0.53049	0.523364	0.55753	0.551342	0.539813	0.544955	0.502336	1.77961	0.502336	2.54677			0.57762	0.536811	0.533877	0.52605	0.512685	0.511378	0.509379	0.515523	0.523881	0.545206	0.543154	0.552013
410.139	0.00410139	0.9236	0.019326	191.153	4	#a52a3c		0.499593	0.494813	0.496459	0.49532	0.475357	0.485378	0.501517	0.486662	0.511101	0.480051	0.482246	0.48342	0.491153	1.85043	0.491153	2.55485			0.48853	0.491342	0.493046	0.489185	0.495303	0.496909	0.49985	0.519257	0.501453	0.507459	0.476928	0.485486
357.307	0.00357307	0.993	0.0192353	206.496	4	#33a02c		0.494843	0.486966	0.489796	0.492977	0.508585	0.48221	0.496014	0.478922	0.47833	0.483651	0.480446	0.457126	0.492563	1.83448	0.492563	2.55531			0.512838	0.511451	0.51928	0.576459
333.149	0.00333148	0.8311	0.0191848	173.281	4	#a6cee3		0.492335	0.490107	0.492801	0.4966	0.469855	0.486278	0.500564	0.49042	0.50705	0.489031	0.485173	0.471177	0.487996	1.94927	0.487996	2.55793			0.490309	0.49339	0.492963	0.482791	0.496594	0.493048	0.492505	0.499876	0.500506	0.505049	0.486656	0.472764
365.972	0.00365972	0.8428	0.0192519	175.106	4	#00e2e5		0.489583	0.502339	0.488126	0.505176	0.456239	0.492992	0.503992	0.478165	0.501571	0.475049	0.486107	0.479173	0.489076	3.57653	0.489076	2.55912			0.488335	0.484063	0.504419	0.475039	0.50507	0.488132	0.489696	0.50698	0.503874	0.501453	0.474513	0.480468
322.262	0.00322262	0.8829	0.0191597	184.318	4	#a6cee3		0.503719	0.493442	0.507176	0.507289	0.523326	0.506834	0.504402	0.490314	0.512638	0.513715	0.496198	0.480833	0.506964	1.89452	0.506964	2.56007			0.558814	0.544044	0.583369
337.119	0.00337119	0.831	0.0191936	173.181	4	#0000ff		0.477649	0.512268	0.489388	0.502709	0.485574	0.488069	0.500822	0.479476	0.513665	0.485708	0.484983	0.489704	0.49261	2.55612	0.49261	2.56333			0.499955	0.492179	0.514044	0.535909	0.502736	0.490128	0.478214	0.592864
347.996	0.00347996	0.8083	0.0192166	168.253	4	#ff7f00		0.501134	0.488704	0.495529	0.500282	0.477458	0.494426	0.499846	0.490571	0.495848	0.465983	0.476525	0.484987	0.492922	1.7862	0.492922	2.5665			0.486181	0.500625	0.511033	0.500117	0.500312	0.496002	0.501431	0.49447	0.499814	0.49214	0.463021	0.487043
274.952	0.00274952	0.7239	0.0190292	152.173	4	#8b3b00		0.496629	0.496395	0.495238	0.500558	0.499271	0.506105	0.499131	0.488819	0.467864	0.465743	0.484373	0.476885	0.499033	0.799272	0.499033	2.56905			0.488083	0.493677	0.515199	0.505649	0.500558	0.495667	0.49698	0.499131	0.49908	0.463592	0.46393	0.478083
342.144	0.00342144	0.8389	0.0192044	174.728	4	#ff83fa		0.487931	0.523383	0.492817	0.500352	0.494225	0.480187	0.500734	0.487652	0.512449	0.477399	0.48922	0.483044	0.496483	2.98176	0.496483	2.57006			0.498996	0.498204	0.494065	0.52259	0.500443	0.493232	0.488276	0.57929
274.989	0.00274989	0.8032	0.0190294	168.84	4	#b2df8a		0.491075	0.49168	0.500194	0.498382	0.491595	0.486381	0.499987	0.496325	0.510763	0.472723	0.489116	0.490924	0.493218	1.04049	0.493218	2.57326			0.491094	0.496965	0.488884	0.494848	0.49839	0.500785	0.492297	0.493134	0.499958	0.504531	0.468745	0.491186
286.935	0.00286935	0.7529	0.0190661	157.961	4	#6a33c2		0.49389	0.501183	0.486685	0.494978	0.509418	0.516211	0.501449	0.487037	0.489645	0.466314	0.478839	0.471389	0.500394	2.17415	0.500394	2.57405			0.496094	0.501253	0.550771
399.152	0.00399152	0.9532	0.019309	197.461	4	#6a33c2		0.501257	0.49605	0.491462	0.498962	0.494467	0.486369	0.502201	0.492114	0.508375	0.484416	0.486426	0.473124	0.494761	1.08054	0.494761	2.57628			0.494457	0.498301	0.49651	0.515662	0.498922	0.491783	0.501664	0.524096	0.50218	0.506089	0.481849	0.475448
401.226	0.00401226	0.9821	0.0193123	203.41	4	#778b00		0.499692	0.506111	0.492562	0.498422	0.49298	0.493199	0.501634	0.494604	0.516779	0.494122	0.488757	0.478394	0.497161	1.07349	0.497161	2.59295			0.494099	0.499131	0.499003	0.505746	0.498485	0.493067	0.500125	0.533774	0.501569	0.513034	0.490407	0.480649
290.073	0.00290073	0.7561	0.0190753	158.546	4	#36648b		0.485392	0.516378	0.488252	0.498351	0.477444	0.476434	0.50134	0.479943	0.509269	0.489032	0.476474	0.484938	0.490375	3.06662	0.490375	2.59618			0.546489	0.516552	0.572845
277.065	0.00277065	0.8044	0.019036	169.037	4	#778b00		0.501729	0.489953	0.496474	0.499363	0.476984	0.468975	0.502515	0.490239	0.518559	0.494798	0.480602	0.495013	0.488913	2.70039	0.488913	2.61708			0.485541	0.49299	0.474329	0.488316	0.499434	0.497146	0.502117	0.514607	0.50228	0.516374	0.491611	0.496357
396.129	0.00396129	0.8986	0.0193042	186.196	4	#eee685		0.50467	0.499959	0.491818	0.499088	0.483299	0.485397	0.501706	0.491034	0.51782	0.485162	0.486464	0.485634	0.494039	1.73772	0.494039	2.62049			0.493786	0.495588	0.495816	0.500584	0.499123	0.492303	0.504879	0.522959	0.501671	0.514126	0.482396	0.487212
206.939	0.00206939	0.6591	0.0187465	140.643	4	#cab2d6		0.502036	0.489555	0.495502	0.502829	0.486087	0.489935	0.500534	0.49916	0.529089	0.509106	0.495863	0.493863	0.494324	1.4104	0.494324	2.64964			0.496523	0.499389	0.490501	0.48653	0.50289	0.4957	0.502486	0.490759	0.500534	0.526175	0.507911	0.49423
269.06	0.0026906	0.775	0.01901	163.067	4	#c814fa		0.497277	0.513832	0.493068	0.498173	0.466214	0.466554	0.505303	0.491206	0.517736	0.495145	0.479489	0.498649	0.489186	3.88793	0.489186	2.6499			0.502589	0.497094	0.488423	0.505792	0.498114	0.493769	0.498184	0.575716
487.097	0.00487097	1.0087	0.0194244	207.72	4	#ff7f00		0.500096	0.496937	0.491184	0.501211	0.463684	0.478145	0.501955	0.491079	0.506306	0.495978	0.469148	0.491118	0.488543	3.03256	0.488543	2.65515			0.483491	0.496763	0.496678	0.489728	0.501365	0.491442	0.500436	0.531388	0.501723	0.504258	0.493738	0.493918
403.156	0.00403156	0.9638	0.0193153	199.583	4	#fb6496		0.491853	0.497898	0.491244	0.504801	0.474832	0.48437	0.502291	0.483376	0.509744	0.476816	0.480665	0.487046	0.490833	2.12517	0.490833	2.66335			0.490224	0.49124	0.496949	0.503732	0.504814	0.491928	0.492078	0.564112
392.161	0.00392161	0.9341	0.0192978	193.623	4	#ff83fa		0.492692	0.498302	0.49138	0.496113	0.490407	0.486422	0.500144	0.480652	0.511341	0.481994	0.484455	0.478954	0.492553	0.858039	0.492553	2.66506			0.496538	0.49073	0.501297	0.525258	0.496124	0.491974	0.49299	0.588436
424.18	0.0042418	0.942	0.0193465	194.771	4	#fb6496		0.492488	0.497858	0.492366	0.499021	0.477073	0.489075	0.500817	0.490748	0.521806	0.484544	0.491251	0.494592	0.491313	1.60911	0.491313	2.67321			0.493844	0.492421	0.491842	0.483036	0.49904	0.492567	0.492612	0.501797	0.500794	0.519126	0.482725	0.49508
483.202	0.00483202	1.0169	0.0194201	209.453	4	#ffd700		0.495075	0.498458	0.492214	0.495236	0.486352	0.482583	0.50364	0.490641	0.510326	0.482119	0.476408	0.484711	0.491653	1.22558	0.491653	2.67393			0.48417	0.496786	0.49335	0.501892	0.495279	0.492853	0.495588	0.505387	0.503542	0.503702	0.478315	0.486867
330.024	0.00330024	0.8029	0.0191778	167.472	4	#c8308c		0.491781	0.488205	0.492359	0.501486	0.486632	0.488004	0.506203	0.495733	0.499921	0.470996	0.485136	0.480646	0.491411	1.10434	0.491411	2.67785			0.497679	0.507315	0.506646	0.508266	0.501468	0.493621	0.492164	0.502144	0.505173	0.487934	0.463817	0.483709
190.034	0.00190034	0.6715	0.0186479	144.034	4	#ff0000		0.499577	0.49713	0.506793	0.511372	0.484191	0.480755	0.502141	0.496557	0.527076	0.495254	0.494028	0.490801	0.496636	2.44344	0.496636	2.68133			0.495103	0.497366	0.482353	0.486474	0.511844	0.508954	0.501882	0.49919	0.501344	0.487292	0.495643	0.492337
425.267	0.00425267	1.0474	0.019348	216.54	4	#a52a3c		0.502737	0.484836	0.49455	0.493811	0.483408	0.48716	0.504025	0.485518	0.518458	0.489746	0.485611	0.489186	0.491084	1.49249	0.491084	2.68623			0.490911	0.489298	0.491504	0.497516	0.493771	0.495188	0.503293	0.491669	0.503917	0.514987	0.486205	0.490156
301.144	0.00301144	0.7861	0.0191062	164.577	4	#1f78c8		0.495339	0.478669	0.49152	0.494134	0.470439	0.481127	0.499764	0.490176	0.514443	0.482911	0.478559	0.486713	0.485205	2.06036	0.485205	2.70054			0.487278	0.498501	0.490025	0.490423	0.49418	0.492224	0.495863	0.486104	0.499734	0.50928	0.477524	0.488407
426.365	0.00426365	1.0493	0.0193496	216.913	4	#ffd700		0.484783	0.461465	0.490776	0.48328	0.435997	0.461806	0.500001	0.48833	0.514284	0.487279	0.490704	0.47732	0.469685	4.38626	0.469685	2.70603			0.52531	0.509231	0.508144	0.506072	0.483444	0.496475	0.48681	0.479772	0.499356	0.484986	0.46777	0.486091
280.094	0.00280094	0.7989	0.0190454	167.793	4	#c814fa		0.496028	0.520583	0.48573	0.497795	0.502538	0.47579	0.509434	0.486034	0.501535	0.475201	0.483459	0.479097	0.496411	3.07257	0.496411	2.70651			0.520798	0.507057	0.522304	0.560483
286.2	0.002862	0.8181	0.0190639	171.656	4	#6a33c2		0.503606	0.492737	0.480629	0.494764	0.51745	0.509086	0.50065	0.485128	0.458542	0.481829	0.486013	0.483823	0.499712	2.61678	0.499712	2.72137			0.499923	0.513746	0.544814	0.558744
346.02	0.0034602	0.9105	0.0192126	189.562	4	#999999		0.503934	0.486176	0.499835	0.503731	0.480283	0.488565	0.502434	0.499596	0.525096	0.524972	0.49401	0.502727	0.493754	2.03732	0.493754	2.72523			0.494987	0.499951	0.489189	0.481539	0.503793	0.499818	0.504173	0.488015	0.501456	0.523272	0.522289	0.502969
240.093	0.00240093	0.721	0.0189028	152.564	4	#999999		0.488269	0.554293	0.489849	0.492561	0.538598	0.487641	0.503311	0.470605	0.478165	0.479253	0.504004	0.487609	0.508535	5.86594	0.508535	2.72801			0.678186	0.567216	0.761857
236.138	0.00236138	0.7273	0.0188863	154.033	4	#bebe00		0.496767	0.503717	0.498569	0.496717	0.504182	0.498634	0.502558	0.496677	0.485136	0.47462	0.481661	0.465814	0.499764	0.670375	0.499764	2.72828			0.50773	0.514523	0.527316	0.53853	0.496994	0.500118	0.497074	0.524214	0.502513	0.468866	0.467938	0.472179
239.093	0.00239093	0.7034	0.0188987	148.875	4	#ff7f00		0.476766	0.512276	0.492568	0.495048	0.518039	0.486314	0.50302	0.462806	0.488621	0.476587	0.488744	0.488076	0.496835	3.14773	0.496835	2.73602			0.616233	0.537544	0.674125
439.207	0.00439207	0.9725	0.019367	200.853	4	#ff83fa		0.497536	0.488362	0.491701	0.498282	0.469051	0.477566	0.503192	0.490842	0.517972	0.483156	0.483359	0.49344	0.487083	2.38251	0.487083	2.73859			0.489317	0.495046	0.484973	0.4842	0.498329	0.492165	0.497765	0.493922	0.503129	0.51386	0.477606	0.49497
275.179	0.00275179	0.7964	0.01903	167.399	4	#00ff00		0.51828	0.511384	0.529502	0.506648	0.509506	0.498513	0.507211	0.478003	0.507246	0.519253	0.496484	0.507333	0.512306	2.07005	0.512306	2.73964			0.59778	0.549904	0.613626
367.213	0.00367213	0.895	0.0192542	185.93	4	#bebe00		0.50096	0.495418	0.485609	0.491391	0.473511	0.481818	0.500643	0.48532	0.479092	0.460704	0.481593	0.471992	0.488118	2.0245	0.488118	2.73973			0.486503	0.490332	0.488943	0.485383	0.491414	0.48696	0.502163	0.500637	0.500416	0.466878	0.456482	0.473966
475.103	0.00475103	0.9717	0.0194111	200.246	4	#fdbf6f		0.4951	0.487385	0.492856	0.498644	0.444488	0.464219	0.501873	0.48899	0.514723	0.48791	0.476723	0.489817	0.480449	4.46836	0.480449	2.74079			0.48778	0.493368	0.480243	0.468861	0.498659	0.493404	0.495522	0.517159	0.501732	0.511707	0.485408	0.492214
155.069	0.00155069	0.5801	0.0183835	126.231	4	#ff83fa		0.496279	0.508951	0.486392	0.491744	0.513727	0.49611	0.501273	0.491257	0.48533	0.468482	0.49739	0.470353	0.498867	2.08932	0.498867	2.75169			0.515163	0.511956	0.520608	0.54055	0.491763	0.487236	0.497166	0.52002	0.501213	0.4675	0.462866	0.477383
260.246	0.00260246	0.9905	0.0189797	208.759	4	#00ff00		0.489814	0.461538	0.503269	0.495589	0.493004	0.456622	0.485809	0.487553	0.482191	0.491433	0.485406	0.454683	0.483306	4.00324	0.483306	2.7576			0.518714	0.508126	0.491037	0.547044	0.495844	0.510586	0.492277	0.482108	0.479187	0.438913	0.482119	0.460591
223.059	0.00223059	0.6974	0.0188278	148.173	4	#33a02c		0.48524	0.503984	0.493417	0.497034	0.476786	0.474159	0.504491	0.486224	0.521037	0.490844	0.491335	0.486848	0.488437	2.40549	0.488437	2.78137			0.526899	0.498737	0.513552	0.524922	0.496894	0.494988	0.48739	0.555554
288.207	0.00288208	0.8266	0.0190698	173.378	4	#1f78c8		0.494126	0.482315	0.492796	0.49721	0.502837	0.480296	0.504074	0.487086	0.490795	0.48546	0.482078	0.462052	0.491597	1.77229	0.491597	2.78423			0.522699	0.522159	0.537586	0.573149
312.188	0.00312188	0.85	0.0191351	177.681	4	#778b00		0.515006	0.524367	0.509291	0.509808	0.529343	0.482777	0.501393	0.478347	0.504196	0.507154	0.501022	0.474211	0.511765	3.1852	0.511765	2.78635			0.53798	0.557307	0.601388
383.127	0.00383127	0.9071	0.0192826	188.168	4	#00ff00		0.498359	0.495685	0.493636	0.503522	0.475769	0.473143	0.503396	0.485473	0.516212	0.487023	0.479555	0.489199	0.490019	2.55688	0.490019	2.78787			0.502593	0.499577	0.513409	0.530304	0.503666	0.495044	0.499228	0.564584
436.183	0.00436183	0.9598	0.019363	198.285	4	#778b00		0.498904	0.499531	0.495459	0.502187	0.485498	0.484452	0.500998	0.491681	0.521086	0.479372	0.495107	0.493676	0.494338	1.53142	0.494338	2.78809			0.498489	0.493982	0.488763	0.494223	0.502247	0.495714	0.499106	0.506223	0.50096	0.517542	0.476929	0.494688
246.095	0.00246094	0.7531	0.0189269	159.167	4	#a6cee3		0.501511	0.534145	0.490052	0.500547	0.551115	0.521639	0.511166	0.4996	0.46839	0.486252	0.496964	0.494158	0.516501	4.51127	0.516501	2.79422			0.572396	0.545869	0.619675
393.001	0.00393001	0.9278	0.0192991	192.306	4	#a6cee3		0.497464	0.48545	0.491782	0.496391	0.468326	0.47519	0.506463	0.491326	0.518713	0.499598	0.48027	0.490124	0.485767	2.4393	0.485767	2.79809			0.48645	0.493641	0.481099	0.478906	0.496387	0.492091	0.49775	0.495235	0.506305	0.516953	0.496281	0.491381
377.997	0.00377997	0.8578	0.0192737	178.03	4	#c8308c		0.504266	0.495729	0.48621	0.497777	0.454222	0.480944	0.502408	0.476941	0.500976	0.470342	0.476031	0.481488	0.486525	3.67776	0.486525	2.80361			0.482779	0.486397	0.50053	0.482924	0.497879	0.486682	0.504523	0.502598	0.502338	0.495017	0.472339	0.483216
363.97	0.0036397	0.8645	0.0192481	179.646	4	#00e2e5		0.501359	0.480482	0.487726	0.503627	0.451194	0.479952	0.501819	0.478669	0.502637	0.477872	0.469748	0.481509	0.484057	3.92562	0.484057	2.81566			0.476358	0.489086	0.50253	0.487075	0.503603	0.487736	0.50157	0.489686	0.501762	0.502014	0.477461	0.48267
258.185	0.00258185	0.7714	0.0189724	162.644	4	#a6cee3		0.451665	0.48322	0.503576	0.532681	0.474508	0.47627	0.505473	0.479802	0.513847	0.481364	0.487294	0.497221	0.486987	5.73169	0.486987	2.81848			0.495455	0.504634	0.549443	0.54449	0.532791	0.515119	0.461453	0.520979	0.504887	0.496854	0.471932	0.506489
257.183	0.00257183	0.7753	0.0189687	163.481	4	#ffd700		0.493246	0.482846	0.493033	0.490179	0.46573	0.470632	0.496566	0.496944	0.503853	0.486411	0.480866	0.466329	0.482611	2.46487	0.482611	2.82023			0.508892	0.512124	0.496833	0.525943	0.490514	0.497246	0.495078	0.498294	0.495683	0.482125	0.477915	0.471418
480.184	0.00480184	1.0373	0.0194168	213.695	4	#0000ff		0.492942	0.502143	0.487783	0.49837	0.492897	0.488022	0.504566	0.491493	0.491743	0.472186	0.476258	0.46863	0.493693	1.15139	0.493693	2.82803			0.505854	0.513388	0.527452	0.547007	0.498314	0.488863	0.494351	0.548068	0.504053	0.471928	0.460435	0.476355
422.135	0.00422134	0.9307	0.0193436	192.454	4	#c814fa		0.49647	0.500378	0.48751	0.501326	0.481051	0.479772	0.50195	0.489716	0.520626	0.481458	0.488845	0.490766	0.491085	1.95675	0.491085	2.83661			0.496663	0.49487	0.489158	0.498903	0.501308	0.488065	0.496932	0.535309	0.501877	0.514575	0.476757	0.492754
359.103	0.00359103	0.8937	0.0192388	185.812	4	#8b3b00		0.487845	0.514124	0.49113	0.495298	0.472446	0.461789	0.502321	0.484295	0.505278	0.488057	0.472972	0.508218	0.487105	3.75152	0.487105	2.8578			0.514144	0.499492	0.507225	0.545729	0.495418	0.491604	0.488638	0.62291
495.096	0.00495096	0.9849	0.0194329	202.736	4	#ff7f00		0.49613	0.505934	0.493149	0.49946	0.482724	0.493253	0.501362	0.490067	0.509397	0.484933	0.472352	0.477171	0.495108	1.55882	0.495108	2.86117			0.483129	0.497427	0.511982	0.50236	0.499524	0.493591	0.496393	0.520398	0.501271	0.50613	0.482268	0.480092
433.131	0.00433131	0.9328	0.0193589	192.748	4	#fdbf6f		0.492656	0.500754	0.492048	0.49718	0.461412	0.48274	0.500989	0.490844	0.515907	0.479093	0.480936	0.486243	0.487798	2.92711	0.487798	2.86294			0.486556	0.494299	0.490522	0.474437	0.497257	0.492548	0.493081	0.518651	0.500935	0.512706	0.475496	0.487744
438.2	0.004382	0.9687	0.0193657	200.083	4	#fb6496		0.491017	0.506152	0.494172	0.501419	0.4756	0.484641	0.501281	0.491583	0.51908	0.479178	0.485235	0.490797	0.492167	2.25826	0.492167	2.86333			0.489935	0.495021	0.49023	0.485833	0.501468	0.494516	0.491258	0.51172	0.501242	0.515899	0.476765	0.492182
409.194	0.00409194	0.9477	0.0193246	196.165	4	#ff7f00		0.495997	0.504238	0.492045	0.498089	0.470067	0.486019	0.499882	0.487558	0.514099	0.479316	0.479481	0.481064	0.491076	2.4343	0.491076	2.8635			0.485075	0.491391	0.491825	0.484323	0.498109	0.492489	0.496175	0.521208	0.499817	0.510998	0.47569	0.48287
317.029	0.00317029	0.8732	0.0191471	182.417	4	#0000ff		0.534442	0.488891	0.509132	0.507443	0.475934	0.489364	0.504237	0.498135	0.530392	0.505332	0.489458	0.49466	0.500868	4.12681	0.500868	2.86687			0.490357	0.498504	0.490462	0.478296	0.50733	0.509883	0.535416	0.491766	0.502922	0.521315	0.497309	0.494956
343.289	0.00343289	0.9478	0.0192068	197.39	4	#eee685		0.49873	0.486088	0.493612	0.491989	0.477355	0.484665	0.496235	0.486084	0.491213	0.472089	0.473709	0.458494	0.48874	1.55114	0.48874	2.87941			0.492739	0.503166	0.509447	0.517374	0.492348	0.496443	0.499462	0.497159	0.495286	0.475155	0.463208	0.463265
253.153	0.00253153	0.7637	0.0189539	161.17	4	#1f78c8		0.4772	0.487684	0.48012	0.476215	0.511881	0.472612	0.501756	0.469083	0.498161	0.473676	0.484494	0.472453	0.484285	2.98092	0.484285	2.8839			0.592534	0.540718	0.627883
355.981	0.00355981	0.8358	0.0192327	173.83	4	#ff7f00		0.492573	0.490501	0.489175	0.497382	0.490581	0.490806	0.498524	0.485295	0.487564	0.457845	0.470054	0.480099	0.491836	0.594816	0.491836	2.90129			0.474217	0.488658	0.497005	0.498313	0.497419	0.489553	0.492798	0.494137	0.498502	0.484735	0.455275	0.480984
420.109	0.00420109	0.932	0.0193407	192.756	4	#00ff00		0.497122	0.512463	0.49266	0.497396	0.466575	0.469764	0.501586	0.485943	0.511772	0.471722	0.482668	0.490118	0.48933	3.62432	0.48933	2.90471			0.503777	0.498043	0.503294	0.515335	0.497376	0.494895	0.498352	0.594529
314.005	0.00314005	0.7958	0.0191396	166.314	4	#ff0000		0.508061	0.484401	0.494381	0.496705	0.466845	0.479006	0.50541	0.490316	0.512551	0.48012	0.485959	0.476849	0.488233	2.9822	0.488233	2.91407			0.49709	0.497393	0.494781	0.486441	0.496795	0.4962	0.509645	0.497074	0.505033	0.49882	0.4719	0.481001
277.117	0.00277117	0.7633	0.0190361	160.387	4	#b2df8a		0.477619	0.515865	0.489045	0.493728	0.493386	0.482238	0.50219	0.475764	0.511326	0.477932	0.481034	0.490883	0.49198	2.7046	0.49198	2.92123			0.524476	0.504772	0.538762	0.583603
172.08	0.0017208	0.6225	0.0185242	134.43	4	#1f78c8		0.489182	0.514649	0.477889	0.489373	0.538868	0.509588	0.50338	0.491891	0.490599	0.462789	0.498135	0.478583	0.503258	4.41857	0.503258	2.92617			0.565453	0.530438	0.608678
281.16	0.0028116	0.7879	0.0190487	165.442	4	#ff7f00		0.485892	0.498414	0.49141	0.494174	0.48928	0.478599	0.501906	0.474561	0.514645	0.48444	0.484763	0.494336	0.489628	1.4054	0.489628	2.9297			0.49813	0.485837	0.497327	0.524615	0.494204	0.492685	0.486664	0.516042	0.501864	0.508627	0.478084	0.498722
218.086	0.00218086	0.6758	0.0188039	143.763	4	#33a02c		0.493994	0.519557	0.484938	0.497217	0.507979	0.490113	0.506428	0.481419	0.498982	0.470984	0.490814	0.471052	0.498966	2.54798	0.498966	2.94095			0.558864	0.524488	0.588189
200.055	0.00200055	0.6704	0.0187082	143.333	4	#778b00		0.503579	0.500564	0.497755	0.506321	0.487962	0.486052	0.50977	0.489545	0.470101	0.489766	0.497781	0.474749	0.497039	1.67115	0.497039	2.94145			0.541629	0.513501	0.561083
211.064	0.00211064	0.6665	0.0187684	142.045	4	#ff0000		0.487838	0.50854	0.479783	0.482811	0.501374	0.493863	0.509016	0.47977	0.512628	0.479621	0.486745	0.497971	0.492368	2.25271	0.492368	2.94268			0.613754	0.52743	0.684673
494.26	0.0049426	1.0484	0.019432	215.816	4	#ffd700		0.497621	0.492065	0.492874	0.493155	0.475453	0.478236	0.502755	0.490653	0.515653	0.483506	0.482982	0.477517	0.488234	1.85889	0.488234	2.95394			0.487242	0.494118	0.484235	0.485783	0.493258	0.493617	0.498511	0.496523	0.502584	0.509557	0.478388	0.479201
297.258	0.00297258	0.9144	0.0190956	191.544	4	#00ff00		0.494919	0.479467	0.490634	0.500675	0.475888	0.481337	0.499342	0.489975	0.50457	0.479635	0.47214	0.469636	0.487153	2.00091	0.487153	2.95907			0.485736	0.499695	0.489244	0.509961	0.50078	0.493766	0.495729	0.496668	0.498462	0.49014	0.471107	0.472619
224.16	0.0022416	0.7239	0.018833	153.753	4	#1f78c8		0.481	0.493813	0.486147	0.471835	0.585797	0.53069	0.499751	0.502672	0.493486	0.501327	0.523434	0.476932	0.508214	8.47824	0.508214	2.96035			0.669226	0.591788	0.75409
128.044	0.00128044	0.5606	0.0180937	123.937	4	#a6cee3		0.521282	0.490971	0.509079	0.514565	0.496342	0.482612	0.499536	0.497466	0.521117	0.508565	0.490371	0.477767	0.502475	2.96258	0.502475	2.96324			0.494017	0.502024	0.490872	0.500547	0.514912	0.51288	0.527119	0.492438	0.496298	0.484134	0.501408	0.486073
214.141	0.00214141	0.7044	0.0187842	150.008	4	#c814fa		0.488324	0.498747	0.503363	0.491408	0.539499	0.530077	0.497626	0.517871	0.491218	0.493569	0.523372	0.487129	0.50857	4.16857	0.50857	2.9639			0.550417	0.538568	0.563288
389.164	0.00389164	0.9232	0.0192928	191.417	4	#cab2d6		0.498638	0.50251	0.494348	0.495653	0.487547	0.488166	0.502428	0.485418	0.501435	0.467486	0.479395	0.471919	0.494477	1.18301	0.494477	2.97589			0.495866	0.504164	0.512813	0.523205	0.495687	0.495707	0.499085	0.531137	0.502224	0.487016	0.458486	0.475345
189.065	0.00189065	0.6087	0.0186418	130.6	4	#00e2e5		0.479151	0.477158	0.484504	0.490474	0.543162	0.498451	0.510332	0.482096	0.513965	0.489415	0.490515	0.47828	0.495483	4.9685	0.495483	2.97613			0.598043	0.556259	0.691293
454.134	0.00454134	0.97	0.0193862	200.14	4	#36648b		0.500199	0.493779	0.486563	0.499258	0.470128	0.478139	0.500565	0.48327	0.506944	0.470808	0.479127	0.474899	0.488011	2.47206	0.488011	2.98285			0.495037	0.494476	0.498509	0.503048	0.499302	0.487223	0.500642	0.536154	0.500403	0.499347	0.463803	0.478675
178.101	0.00178101	0.6198	0.0185681	133.524	4	#ffd700		0.496582	0.499991	0.50241	0.487473	0.513527	0.509708	0.501525	0.504022	0.465527	0.487428	0.502984	0.484828	0.501615	1.86158	0.501615	2.98853			0.514262	0.518811	0.533332	0.537894	0.487544	0.503304	0.497486	0.509858	0.5015	0.456667	0.484456	0.489036
419.091	0.00419091	0.9168	0.0193392	189.621	4	#0000ff		0.49385	0.500558	0.491941	0.496729	0.469955	0.475698	0.502022	0.484584	0.51807	0.484899	0.487749	0.478996	0.488122	2.52665	0.488122	2.99638			0.494569	0.488242	0.485502	0.487864	0.49681	0.4926	0.494114	0.554066
413.13	0.0041313	0.9438	0.0193305	195.304	4	#999999		0.501221	0.509553	0.485374	0.502804	0.481358	0.47329	0.502616	0.477936	0.514919	0.482209	0.485769	0.480264	0.492267	2.89669	0.492267	3.00863			0.498668	0.488117	0.493065	0.528123	0.502812	0.485723	0.501463	0.643571
223.099	0.00223099	0.6879	0.018828	146.138	4	#ff83fa		0.499984	0.493793	0.480011	0.510299	0.506144	0.486389	0.500393	0.481074	0.494022	0.458856	0.474101	0.474342	0.496103	2.34385	0.496103	3.02522			0.536516	0.516126	0.567571
364.079	0.00364079	0.8916	0.0192483	185.282	4	#8b3b00		0.485119	0.505081	0.488332	0.502861	0.469838	0.476329	0.507787	0.48244	0.513866	0.486394	0.478034	0.502228	0.487927	2.87962	0.487927	3.02774			0.49719	0.494561	0.505104	0.518821	0.502908	0.489629	0.485621	0.576065
412.145	0.00412145	0.9334	0.019329	193.161	4	#33a02c		0.496376	0.502119	0.485019	0.498201	0.480726	0.484778	0.50202	0.483333	0.51689	0.477631	0.485496	0.483553	0.491203	1.7845	0.491203	3.03819			0.49388	0.491237	0.49617	0.503817	0.49819	0.485367	0.496676	0.541392	0.501955	0.511458	0.471332	0.48593
381.177	0.00381177	0.9366	0.0192793	194.329	4	#a52a3c		0.498893	0.491198	0.48775	0.499357	0.493955	0.49093	0.502482	0.485124	0.505427	0.464957	0.479555	0.48544	0.49368	0.942988	0.49368	3.04026			0.489098	0.494753	0.503032	0.520533	0.499339	0.488516	0.499204	0.528085	0.502287	0.498687	0.462338	0.488551
350.275	0.00350275	0.9208	0.0192213	191.614	4	#b2df8a		0.502681	0.484332	0.493723	0.498003	0.472194	0.476769	0.503986	0.491694	0.514725	0.480478	0.48409	0.476161	0.48795	2.48936	0.48795	3.04831			0.49424	0.496807	0.487759	0.491549	0.498298	0.495368	0.503711	0.49057	0.503823	0.507896	0.473746	0.47814
428.146	0.00428146	0.9256	0.0193521	191.318	4	#c814fa		0.488658	0.498902	0.490253	0.499177	0.474098	0.479156	0.501852	0.488872	0.515322	0.480582	0.4778	0.47989	0.488374	2.08802	0.488374	3.06404			0.482349	0.491999	0.484238	0.484575	0.499169	0.490661	0.488902	0.50609	0.501814	0.511658	0.477008	0.481509
469.034	0.00469034	1.0089	0.0194041	207.973	4	#c814fa		0.490669	0.480306	0.495865	0.499508	0.461791	0.479588	0.503228	0.494088	0.521877	0.49682	0.48315	0.481308	0.484621	2.844	0.484621	3.06599			0.483677	0.495722	0.487961	0.462877	0.499664	0.496295	0.491879	0.489287	0.502943	0.520121	0.496564	0.483046
379.992	0.00379992	0.8578	0.0192772	177.992	4	#6a33c2		0.495341	0.490989	0.491052	0.499169	0.456391	0.485874	0.503635	0.483318	0.513358	0.473861	0.489038	0.4811	0.486469	3.16652	0.486469	3.0679			0.500382	0.495867	0.508225	0.486621	0.49913	0.492277	0.495603	0.502246	0.503414	0.501475	0.475195	0.483909
385.161	0.00385161	0.9458	0.0192861	196.171	4	#36648b		0.493443	0.503574	0.490866	0.500553	0.48429	0.490157	0.502855	0.481131	0.510162	0.478599	0.490651	0.470642	0.493814	1.44215	0.493814	3.07064			0.498496	0.487318	0.499644	0.512852	0.500587	0.491357	0.493525	0.569118
301.242	0.00301242	0.8402	0.0191065	175.893	4	#778b00		0.498767	0.484613	0.500724	0.500097	0.451267	0.463044	0.497601	0.487741	0.497501	0.483578	0.478987	0.457521	0.483085	4.4037	0.483085	3.08082			0.484886	0.491977	0.472242	0.471297	0.500786	0.504955	0.500641	0.490127	0.496464	0.483195	0.480094	0.459668
376.312	0.00376312	1.0025	0.0192707	208.09	4	#00ff00		0.486027	0.500917	0.486508	0.484869	0.56605	0.491744	0.502592	0.479096	0.494086	0.504281	0.510749	0.471061	0.502686	6.28729	0.502686	3.09163			0.639368	0.560737	0.65826
365.165	0.00365165	0.8914	0.0192504	185.22	4	#36648b		0.505802	0.481694	0.491811	0.498291	0.484624	0.481116	0.499177	0.485015	0.513654	0.471192	0.482628	0.480874	0.490556	2.03175	0.490556	3.09241			0.489394	0.490516	0.48772	0.501118	0.498323	0.492488	0.506371	0.495032	0.499035	0.507115	0.46827	0.482623
483.104	0.00483104	0.9727	0.01942	200.348	4	#fb6496		0.498102	0.483818	0.490086	0.495939	0.470298	0.488152	0.502399	0.489323	0.51196	0.483752	0.472033	0.477948	0.487732	2.05001	0.487732	3.09922			0.483083	0.496187	0.505785	0.493923	0.496013	0.490868	0.498503	0.510045	0.502326	0.507891	0.47984	0.480823
182.039	0.00182039	0.62	0.0185955	133.367	4	#999999		0.473572	0.523853	0.484619	0.440784	0.608013	0.519877	0.515682	0.497426	0.517245	0.51212	0.506917	0.544262	0.508453	11.3472	0.508453	3.09974			0.690184	0.586531	0.803676
197.086	0.00197086	0.657	0.0186909	140.601	4	#a52a3c		0.494263	0.5187	0.469895	0.487994	0.515526	0.50419	0.502234	0.490712	0.463636	0.464211	0.488832	0.478485	0.498428	3.67415	0.498428	3.10228			0.550296	0.524569	0.58387
395.178	0.00395178	0.9288	0.0193027	192.476	4	#eee685		0.495098	0.507676	0.492151	0.49512	0.473815	0.479612	0.502451	0.487086	0.513586	0.476763	0.477486	0.479052	0.490578	2.47505	0.490578	3.11733			0.484428	0.493577	0.487017	0.495694	0.4951	0.492673	0.495624	0.549343	0.502358	0.510747	0.472726	0.480861
323.254	0.00323254	0.9091	0.0191621	189.769	4	#0000ff		0.504603	0.489314	0.489023	0.496716	0.46715	0.472958	0.503913	0.493167	0.512075	0.482733	0.473804	0.477573	0.486627	2.91203	0.486627	3.1282			0.484167	0.500475	0.483786	0.488853	0.49666	0.490416	0.506316	0.497224	0.503502	0.499996	0.473075	0.48041
343.192	0.00343192	0.889	0.0192066	185.15	4	#999999		0.493185	0.488197	0.481931	0.49526	0.465564	0.481111	0.503206	0.487935	0.516368	0.480017	0.478507	0.482328	0.484208	2.22629	0.484208	3.13602			0.491885	0.497193	0.494238	0.493772	0.495332	0.483563	0.493636	0.502495	0.503045	0.504209	0.472418	0.485727
319.242	0.00319242	0.8843	0.0191525	184.691	4	#6a33c2		0.476584	0.486338	0.49576	0.503163	0.479177	0.461429	0.504965	0.475721	0.509614	0.486275	0.473257	0.481906	0.483742	3.06376	0.483742	3.14991			0.541103	0.52992	0.543528	0.612197
314.06	0.0031406	0.8002	0.0191398	167.241	4	#fdbf6f		0.489579	0.532277	0.488797	0.496018	0.46109	0.467959	0.504467	0.483552	0.520395	0.494566	0.478018	0.504236	0.489287	5.12477	0.489287	3.16727			0.523665	0.501476	0.537687	0.536447	0.49635	0.489544	0.491031	0.627441
423.19	0.0042319	0.9448	0.0193451	195.361	4	#778b00		0.495716	0.479293	0.488494	0.494421	0.456608	0.473348	0.503291	0.484568	0.513993	0.47747	0.475641	0.485778	0.481313	3.09379	0.481313	3.16831			0.48196	0.489463	0.481158	0.472967	0.49453	0.48921	0.496569	0.487277	0.503181	0.510129	0.471727	0.487801
177.079	0.00177079	0.6273	0.0185609	135.194	4	#ffd700		0.491746	0.508083	0.467449	0.482759	0.513141	0.490179	0.503038	0.48193	0.487702	0.481972	0.490804	0.455917	0.492226	3.39562	0.492226	3.17131			0.535411	0.504751	0.549492	0.579671
171.11	0.0017111	0.6241	0.0185168	134.811	4	#c814fa		0.499598	0.485466	0.500407	0.492386	0.519214	0.519682	0.498079	0.501395	0.477964	0.484718	0.512431	0.469714	0.502792	2.78348	0.502792	3.18163			0.553167	0.533368	0.577475
405.055	0.00405055	0.8966	0.0193183	185.65	4	#c8308c		0.492794	0.493481	0.492758	0.503269	0.443163	0.466336	0.508186	0.489767	0.520437	0.503403	0.480475	0.48478	0.481967	4.70401	0.481967	3.19533			0.497379	0.496207	0.488091	0.474478	0.503474	0.493211	0.493267	0.544651	0.507839	0.517864	0.499128	0.489349
506.291	0.00506291	1.0696	0.0194444	220.036	4	#c8308c		0.491966	0.486108	0.484518	0.495728	0.465319	0.4729	0.503262	0.489318	0.515303	0.476531	0.476777	0.484982	0.482756	2.39541	0.482756	3.19793			0.478503	0.4905	0.476205	0.472054	0.495715	0.485188	0.492349	0.490588	0.503185	0.512962	0.473008	0.485694
395.06	0.0039506	0.8955	0.0193025	185.574	4	#00e2e5		0.493399	0.489536	0.493089	0.49512	0.468846	0.467482	0.502024	0.489671	0.517352	0.483416	0.475389	0.481796	0.484579	2.65196	0.484579	3.19887			0.495225	0.500704	0.496892	0.507308	0.495298	0.493235	0.493898	0.537485	0.501801	0.510611	0.477144	0.487454
493.212	0.00493212	1.0147	0.0194309	208.891	4	#ff83fa		0.49995	0.488258	0.48904	0.497443	0.468382	0.48084	0.501333	0.489204	0.509762	0.467562	0.479404	0.479345	0.487319	2.36914	0.487319	3.2041			0.483422	0.492511	0.487089	0.477985	0.497485	0.489716	0.500603	0.493428	0.501284	0.504518	0.462626	0.480766
368.093	0.00368093	0.8503	0.0192558	176.623	4	#bebe00		0.496163	0.488287	0.493885	0.492721	0.459412	0.465044	0.502285	0.481874	0.513845	0.487946	0.469904	0.485868	0.482585	3.33095	0.482585	3.22382			0.486993	0.491687	0.494009	0.494242	0.492716	0.494434	0.496713	0.543393	0.502185	0.511129	0.48339	0.489998
224.091	0.00224091	0.6972	0.0188327	148.089	4	#cab2d6		0.495682	0.520208	0.479476	0.492559	0.512799	0.509624	0.50719	0.485404	0.51368	0.486909	0.498763	0.527349	0.501725	3.01248	0.501725	3.22699			0.651906	0.566304	0.750429
436.034	0.00436034	0.9264	0.0193628	191.381	4	#00e2e5		0.491356	0.507464	0.489206	0.498091	0.485247	0.479205	0.502948	0.487839	0.509493	0.482693	0.480336	0.465637	0.491761	2.02013	0.491761	3.24376			0.486762	0.491619	0.488283	0.50261	0.498084	0.489501	0.491498	0.602951
384.133	0.00384133	0.876	0.0192843	181.706	4	#b2df8a		0.489367	0.494292	0.48794	0.495945	0.475511	0.476442	0.500891	0.479283	0.51487	0.479595	0.472783	0.487635	0.486583	1.79657	0.486583	3.26012			0.481931	0.485527	0.489815	0.496454	0.496054	0.488289	0.489788	0.507603	0.50085	0.511395	0.475643	0.489483
359.246	0.00359246	0.9305	0.0192391	193.466	4	#c814fa		0.500634	0.492893	0.489696	0.491911	0.472098	0.481357	0.499315	0.492017	0.506131	0.477269	0.476967	0.463793	0.488098	2.04605	0.488098	3.26482			0.484198	0.497682	0.490158	0.489423	0.491859	0.490811	0.501258	0.499099	0.499258	0.500765	0.472059	0.466538
319.018	0.00319018	0.7951	0.0191519	166.069	4	#bebe00		0.530812	0.490676	0.50372	0.507339	0.455581	0.477645	0.519031	0.490078	0.520541	0.498074	0.481061	0.491334	0.494296	5.26125	0.494296	3.28716			0.484165	0.491964	0.482679	0.46396	0.507261	0.504334	0.531573	0.498881	0.512338	0.515315	0.490393	0.492224
324.299	0.00324299	0.9454	0.0191645	197.319	4	#1f78c8		0.501722	0.487839	0.487868	0.506673	0.484566	0.471421	0.504471	0.484538	0.498983	0.471532	0.474587	0.463541	0.490015	2.58025	0.490015	3.29032			0.492435	0.498567	0.489698	0.520811	0.50693	0.491927	0.504684	0.506977	0.501185	0.470977	0.459753	0.468641
417.088	0.00417088	0.9211	0.0193363	190.54	4	#999999		0.493338	0.50595	0.487043	0.496797	0.450454	0.456975	0.506178	0.487766	0.511303	0.481029	0.470405	0.481469	0.48176	4.70384	0.48176	3.29144			0.493376	0.497677	0.486249	0.498723	0.496869	0.487568	0.493862	0.580284
344.277	0.00344277	0.947	0.0192089	197.209	4	#ff0000		0.481947	0.480214	0.477961	0.484368	0.480425	0.45481	0.503534	0.470048	0.48918	0.469749	0.465574	0.464822	0.476621	2.28543	0.476621	3.29351			0.540065	0.522999	0.54431	0.587078
303.106	0.00303106	0.7692	0.0191115	160.995	4	#0000ff		0.493699	0.511649	0.500127	0.50115	0.501224	0.495137	0.500479	0.494772	0.50266	0.489752	0.494833	0.457508	0.500498	1.26488	0.500498	3.30973			0.500139	0.499537	0.501333	0.521446	0.501197	0.500203	0.493805	0.545928	0.500461	0.501881	0.488595	0.458942
451.033	0.00451033	0.9536	0.0193823	196.801	4	#8b3b00		0.489895	0.493226	0.488192	0.495292	0.463224	0.480666	0.503758	0.487406	0.511028	0.484628	0.472021	0.472234	0.485083	2.44043	0.485083	3.31466			0.483829	0.494406	0.499201	0.48739	0.495432	0.489088	0.490492	0.521518	0.503423	0.508116	0.480224	0.476035
359.995	0.00359995	0.8194	0.0192405	170.344	4	#ff0000		0.488946	0.492411	0.488568	0.496228	0.48845	0.500213	0.500297	0.479769	0.488235	0.457712	0.46094	0.471583	0.492469	0.985977	0.492469	3.31667			0.474472	0.491884	0.525631	0.5185	0.496291	0.489309	0.489866	0.500426	0.500182	0.481209	0.45275	0.475549
372.35	0.0037235	1.0267	0.0192636	213.186	4	#fdbf6f		0.492609	0.478259	0.48392	0.488681	0.477598	0.479412	0.49572	0.488902	0.488405	0.475302	0.472239	0.451359	0.483413	1.27166	0.483413	3.32109			0.487107	0.502202	0.49545	0.507361	0.489185	0.48898	0.496606	0.494255	0.491427	0.467951	0.468272	0.462891
402.093	0.00402093	0.8886	0.0193137	184.033	4	#00e2e5		0.496712	0.487927	0.489883	0.499733	0.472148	0.478216	0.500779	0.488657	0.523565	0.478328	0.48268	0.49176	0.487436	2.17546	0.487436	3.34199			0.488774	0.492387	0.487231	0.487789	0.49974	0.490325	0.497035	0.512948	0.500722	0.519405	0.475185	0.4932
443.201	0.00443201	0.9685	0.0193723	199.968	4	#a52a3c		0.499538	0.49406	0.491298	0.494254	0.471582	0.47279	0.500167	0.485655	0.511352	0.469471	0.471076	0.488606	0.487254	2.45828	0.487254	3.34535			0.47749	0.490539	0.481676	0.488498	0.494267	0.492051	0.500178	0.499804	0.500063	0.505812	0.464237	0.490201
196.084	0.00196084	0.652	0.018685	139.587	4	#ffd700		0.492263	0.527452	0.478435	0.474382	0.532315	0.513512	0.511599	0.485658	0.511449	0.473954	0.50298	0.516148	0.50306	4.95407	0.50306	3.34856			0.725496	0.593098	0.842967
269.067	0.00269067	0.724	0.01901	152.339	4	#ff83fa		0.49256	0.482548	0.487523	0.484152	0.442685	0.442876	0.502524	0.491026	0.50886	0.498796	0.463482	0.492065	0.472057	4.85861	0.472057	3.35166			0.495005	0.506669	0.491489	0.499721	0.484119	0.488275	0.494101	0.529693	0.502334	0.504664	0.490846	0.496859
275.97	0.0027597	0.7322	0.0190325	153.893	4	#00e2e5		0.493452	0.503138	0.486535	0.497573	0.498677	0.506008	0.502038	0.485731	0.473617	0.451245	0.476956	0.47339	0.497564	1.39871	0.497564	3.35196			0.483305	0.495477	0.517537	0.514086	0.497714	0.487086	0.493824	0.507659	0.501973	0.463488	0.452499	0.475707
333.023	0.00333023	0.8259	0.0191845	172.197	4	#ff7f00		0.519719	0.481017	0.499987	0.506593	0.452434	0.469189	0.509479	0.493523	0.525295	0.500035	0.476796	0.494645	0.488156	5.15229	0.488156	3.35202			0.476794	0.49361	0.469625	0.453495	0.506597	0.500466	0.519813	0.489834	0.509457	0.524294	0.500457	0.496203
380.11	0.0038011	0.8581	0.0192774	178.057	4	#bebe00		0.497015	0.492063	0.489447	0.495885	0.477404	0.479991	0.500731	0.483942	0.521452	0.477628	0.480543	0.493916	0.488634	1.67777	0.488634	3.35482			0.485867	0.487446	0.485825	0.488497	0.495812	0.489804	0.497571	0.501939	0.500711	0.517579	0.476073	0.494926
132.055	0.00132055	0.5513	0.0181432	121.548	4	#fb6496		0.488865	0.541186	0.473349	0.466967	0.654954	0.624438	0.521605	0.541165	0.522147	0.502728	0.555494	0.534013	0.541627	14.9357	0.541627	3.36942			0.756012	0.655201	0.901828
165.024	0.00165024	0.5959	0.018469	129.064	4	#00ff00		0.50469	0.491071	0.506322	0.508605	0.480031	0.465233	0.511394	0.488261	0.52717	0.501692	0.489876	0.483356	0.492659	3.5156	0.492659	3.38161			0.497583	0.490421	0.473236	0.495091	0.50826	0.508147	0.506525	0.500892	0.50023	0.508628	0.500456	0.485533
338.104	0.00338104	0.8523	0.0191957	177.592	4	#ff7f00		0.491474	0.508482	0.488046	0.498948	0.495394	0.469547	0.505747	0.493205	0.49891	0.460614	0.474457	0.485912	0.491982	2.6525	0.491982	3.38275			0.534649	0.536048	0.542684	0.610993
179.065	0.00179065	0.6172	0.0185749	132.916	4	#c814fa		0.480246	0.492068	0.489737	0.489553	0.488553	0.451079	0.503414	0.481213	0.46785	0.460405	0.470605	0.460507	0.481873	3.24205	0.481873	3.38903			0.509249	0.505743	0.50711	0.548192	0.490427	0.492129	0.48503	0.529514	0.502803	0.436577	0.47331	0.474673
331.141	0.00331141	0.8474	0.0191803	176.73	4	#a6cee3		0.491913	0.515762	0.490888	0.501051	0.502125	0.487059	0.502012	0.48978	0.508317	0.484136	0.488333	0.459627	0.498133	2.10367	0.498133	3.39424			0.511411	0.510401	0.507511	0.563457
272.945	0.00272945	0.7285	0.0190228	153.189	4	#6a33c2		0.499602	0.518759	0.484326	0.498736	0.499658	0.5155	0.49814	0.48583	0.475511	0.461843	0.464034	0.451598	0.502764	2.50626	0.502764	3.40538			0.48407	0.505253	0.547797	0.533211	0.498885	0.485919	0.50149	0.535334	0.497537	0.462747	0.456878	0.458373
406.327	0.00406327	1.0175	0.0193202	210.66	4	#a6cee3		0.488793	0.489852	0.482828	0.4914	0.502358	0.488896	0.502764	0.49421	0.500033	0.487607	0.469805	0.461782	0.490688	1.30801	0.490688	3.40613			0.531155	0.536959	0.55431
195.063	0.00195063	0.6419	0.0186789	137.455	4	#ff83fa		0.495043	0.488304	0.486822	0.490683	0.486905	0.477702	0.502794	0.479653	0.501196	0.470277	0.479608	0.46118	0.487576	1.17619	0.487576	3.40956			0.527188	0.511782	0.553189
448.19	0.0044819	0.9917	0.0193787	204.7	4	#36648b		0.502329	0.488228	0.483477	0.495735	0.475521	0.475337	0.50149	0.481265	0.516756	0.473466	0.479842	0.479997	0.486771	2.23665	0.486771	3.42805			0.493013	0.492901	0.497599	0.508072	0.495979	0.485132	0.503455	0.508236	0.501289	0.50395	0.463976	0.483801
392.064	0.00392064	0.8926	0.0192976	185.016	4	#33a02c		0.49832	0.523476	0.484487	0.499422	0.486213	0.461489	0.506047	0.476508	0.513991	0.483043	0.480251	0.473439	0.492235	4.16963	0.492235	3.43001			0.499851	0.489151	0.495236	0.547919	0.4995	0.484694	0.499113	0.684567
324.275	0.00324275	0.8926	0.0191645	186.304	4	#fb6496		0.502087	0.474542	0.486922	0.493817	0.479018	0.472464	0.499868	0.476628	0.513101	0.496486	0.475637	0.471657	0.484808	2.39746	0.484808	3.43589			0.546148	0.52466	0.575069
275.996	0.00275996	0.8474	0.0190326	178.093	4	#33a02c		0.500306	0.502354	0.497975	0.498539	0.500287	0.496308	0.499953	0.495615	0.498544	0.499328	0.497894	0.456269	0.499295	0.425778	0.499295	3.44704			0.497978	0.495762	0.496556	0.501239	0.49854	0.497988	0.500312	0.615225
400.07	0.0040007	0.8903	0.0193105	184.414	4	#ffd700		0.495428	0.485909	0.489218	0.501134	0.453341	0.465254	0.503658	0.488599	0.520024	0.484125	0.475446	0.481438	0.481714	3.84475	0.481714	3.44896			0.49432	0.498477	0.489608	0.486628	0.501236	0.490657	0.496449	0.525573	0.50319	0.508063	0.476036	0.486118
205.97	0.0020597	0.678	0.0187413	144.704	4	#00ff00		0.501776	0.504486	0.499173	0.499089	0.501857	0.49871	0.499788	0.49921	0.50843	0.499874	0.498338	0.45976	0.500849	0.451633	0.500849	3.45158			0.498471	0.499276	0.498892	0.502107	0.499089	0.49918	0.50178	0.504795	0.499788	0.508334	0.49984	0.460136
252.186	0.00252186	0.7668	0.0189503	161.855	4	#00ff00		0.511746	0.490949	0.488123	0.485739	0.504213	0.496739	0.503871	0.473619	0.516826	0.5076	0.489807	0.478466	0.496252	2.03197	0.496252	3.45673			0.62097	0.568637	0.691428
464.212	0.00464212	1.0075	0.0193984	207.743	4	#cab2d6		0.500557	0.488213	0.485458	0.498196	0.469271	0.47458	0.505948	0.488528	0.520913	0.500338	0.472667	0.48643	0.486046	2.5633	0.486046	3.4795			0.492871	0.500049	0.496545	0.503764	0.498496	0.486557	0.501917	0.498243	0.505729	0.503826	0.490009	0.491693
292.214	0.00292214	0.8442	0.0190814	176.97	4	#a52a3c		0.52249	0.535311	0.537535	0.501062	0.573852	0.521767	0.511089	0.519723	0.467754	0.513255	0.508489	0.503063	0.532003	4.56227	0.532003	3.48411			0.622934	0.601073	0.664095
258.08	0.0025808	0.7548	0.018972	159.15	4	#33a02c		0.44814	0.491504	0.460008	0.492225	0.511167	0.46435	0.506579	0.487436	0.488172	0.464118	0.4785	0.462247	0.477899	5.02749	0.477899	3.48875			0.592065	0.561045	0.625256
393.158	0.00393158	0.9236	0.0192994	191.431	4	#ff7f00		0.493831	0.491892	0.48795	0.498301	0.488691	0.48281	0.500205	0.482697	0.515217	0.480155	0.481529	0.466751	0.490579	1.08925	0.490579	3.49801			0.489397	0.48959	0.491182	0.514922	0.498423	0.488367	0.494174	0.559682
199.066	0.00199066	0.6532	0.0187025	139.708	4	#0000ff		0.487529	0.543349	0.471278	0.49008	0.559449	0.540547	0.513538	0.49078	0.518853	0.481421	0.519761	0.526372	0.515372	7.11262	0.515372	3.49916			0.670917	0.551251	0.766617
341.197	0.00341197	0.8885	0.0192024	185.077	4	#c8308c		0.489751	0.498835	0.492817	0.497279	0.480533	0.489495	0.501709	0.493069	0.526108	0.487916	0.489169	0.474978	0.491452	1.33826	0.491452	3.52448			0.496734	0.49882	0.495863	0.498799	0.497209	0.493107	0.489917	0.510133	0.501671	0.520037	0.484573	0.476848
390.118	0.00390118	0.9252	0.0192944	191.798	4	#0000ff		0.502394	0.501324	0.489928	0.499278	0.490166	0.473787	0.503601	0.48493	0.519334	0.490677	0.489817	0.468034	0.492813	2.19181	0.492813	3.52557			0.518076	0.499377	0.512661	0.549394	0.499489	0.490776	0.502608	0.589229
173.07	0.0017307	0.6323	0.0185316	136.487	4	#c814fa		0.489317	0.488918	0.483897	0.48795	0.485991	0.469401	0.517392	0.492524	0.511576	0.493257	0.469556	0.489305	0.484246	1.55854	0.484246	3.53243			0.520759	0.515903	0.535519	0.544129	0.488168	0.488457	0.492195	0.538454	0.510844	0.491498	0.48049	0.503536
270.159	0.00270159	0.7859	0.0190137	165.334	4	#1f78c8		0.478514	0.494192	0.470464	0.484038	0.51902	0.482692	0.504013	0.473212	0.49183	0.471386	0.473904	0.454624	0.488153	3.47863	0.488153	3.54548			0.555757	0.534431	0.598032
332.26	0.0033226	0.9055	0.0191828	188.821	4	#0000ff		0.498386	0.50817	0.495599	0.497786	0.501736	0.476376	0.506864	0.482155	0.498437	0.475046	0.47708	0.457531	0.496342	2.15952	0.496342	3.55347			0.521552	0.516759	0.525646	0.577126
226.157	0.00226157	0.7252	0.0188422	153.943	4	#a52a3c		0.496348	0.48935	0.482798	0.497291	0.492308	0.4885	0.500081	0.481589	0.484989	0.454448	0.474925	0.45685	0.491099	1.10066	0.491099	3.55353			0.503027	0.506594	0.524923	0.537374	0.497611	0.485153	0.497471	0.507274	0.499948	0.458179	0.450002	0.467385
226.084	0.00226084	0.6801	0.0188419	144.37	4	#00ff00		0.539605	0.521452	0.53172	0.516571	0.55599	0.508556	0.498289	0.485088	0.494702	0.474861	0.522844	0.519665	0.528982	3.24995	0.528982	3.5773			0.714339	0.604149	0.825045
266.278	0.00266278	0.8734	0.0190006	183.863	4	#00ff00		0.49007	0.477397	0.493909	0.494656	0.483665	0.466346	0.498413	0.478224	0.464548	0.450872	0.477028	0.456145	0.48434	2.26785	0.48434	3.58483			0.505849	0.497681	0.514074	0.516667	0.495444	0.500902	0.495123	0.489585	0.497484	0.406451	0.429466	0.467336
189.169	0.00189169	0.6674	0.0186424	143.192	4	#cab2d6		0.509929	0.481375	0.499733	0.488754	0.440737	0.460741	0.4866	0.492794	0.47914	0.463803	0.479022	0.445329	0.480211	5.33026	0.480211	3.59295			0.488813	0.500753	0.471772	0.477116	0.488641	0.503653	0.511644	0.484516	0.483859	0.452193	0.459009	0.448911
296.083	0.00296083	0.8065	0.0190923	168.97	4	#8b3b00		0.485357	0.534233	0.48725	0.495933	0.466115	0.453679	0.511718	0.482169	0.52288	0.495352	0.488265	0.521814	0.487094	5.70416	0.487094	3.59339			0.586168	0.509126	0.581598
154.025	0.00154025	0.8526	0.018374	185.6	4	#1f78c8		0.490137	0.511481	0.472336	0.477435	0.594644	0.563818	0.498774	0.483588	0.488934	0.464642	0.465512	0.448407	0.518309	9.65548	0.518309	3.5967			0.609495	0.5827	0.761856
386.131	0.00386131	0.8815	0.0192877	182.811	4	#bebe00		0.490156	0.493282	0.486541	0.500481	0.474028	0.477511	0.501899	0.479292	0.515857	0.467578	0.479566	0.492604	0.487	2.03213	0.487	3.60539			0.487979	0.485804	0.488592	0.49603	0.50057	0.487132	0.490207	0.515819	0.50185	0.510161	0.461161	0.494978
371.123	0.00371123	0.8926	0.0192614	185.359	4	#999999		0.487129	0.508124	0.489481	0.499162	0.472252	0.461029	0.502472	0.477117	0.513768	0.477207	0.467276	0.486495	0.486196	3.54865	0.486196	3.60719			0.491492	0.491693	0.493433	0.526754	0.499317	0.489912	0.487429	0.569514
428.335	0.00428335	1.0398	0.0193523	214.918	4	#6a33c2		0.491383	0.484797	0.480981	0.48873	0.482936	0.48502	0.500885	0.478823	0.508557	0.478883	0.468322	0.465269	0.485641	0.784862	0.485641	3.60909			0.493097	0.498511	0.51186	0.522345	0.488843	0.482792	0.492796	0.507618	0.500772	0.495414	0.471002	0.470318
226.874	0.00226874	0.6425	0.0188455	136.379	4	#6a33c2		0.489802	0.494536	0.486828	0.494716	0.496489	0.499652	0.49908	0.491629	0.459495	0.45593	0.48929	0.476297	0.49367	0.938604	0.49367	3.60963			0.489774	0.492282	0.501099	0.498017	0.494755	0.487213	0.489799	0.495301	0.499068	0.452702	0.456596	0.476764
354.106	0.00354106	0.8685	0.019229	180.655	4	#cab2d6		0.482019	0.525182	0.487351	0.49556	0.49314	0.46261	0.505492	0.47194	0.513813	0.475811	0.474094	0.486415	0.490977	4.16784	0.490977	3.61444			0.520008	0.505668	0.535828	0.596689
332.1	0.003321	0.8342	0.0191825	173.949	4	#00ff00		0.498114	0.511957	0.489044	0.499576	0.465112	0.454192	0.502826	0.474188	0.51279	0.480689	0.470519	0.502204	0.486332	4.56226	0.486332	3.61723			0.541604	0.514104	0.566318
236.84	0.0023684	0.6537	0.0188892	138.419	4	#0000ff		0.480023	0.496767	0.469274	0.491944	0.474002	0.478956	0.500776	0.482156	0.476838	0.456612	0.485325	0.455795	0.481828	2.18833	0.481828	3.62234			0.485795	0.482884	0.479712	0.476036	0.491936	0.470692	0.480668	0.498541	0.500764	0.455752	0.455788	0.457699
298.235	0.00298235	0.8455	0.0190983	177.089	4	#c814fa		0.498624	0.473199	0.497115	0.495219	0.473311	0.475793	0.499802	0.497204	0.528596	0.493504	0.478937	0.482744	0.485543	2.59816	0.485543	3.62349			0.493262	0.503348	0.487854	0.496511	0.495108	0.499328	0.499464	0.482725	0.498982	0.515137	0.484857	0.484316
180.074	0.00180074	0.6257	0.018582	134.698	4	#a52a3c		0.496317	0.485131	0.491396	0.486742	0.47813	0.470296	0.499097	0.482352	0.461314	0.453149	0.462774	0.458352	0.484669	1.92397	0.484669	3.62694			0.511642	0.508373	0.536022	0.536886	0.487352	0.494505	0.500645	0.517002	0.496007	0.419456	0.44971	0.469435
163.06	0.0016306	0.6097	0.0184528	132.158	4	#999999		0.495405	0.531789	0.480378	0.491966	0.573537	0.537298	0.509106	0.489594	0.476308	0.480385	0.526356	0.498951	0.518395	6.81998	0.518395	3.63037			0.591345	0.523137	0.632045
260.15	0.0026015	0.7649	0.0189794	161.212	4	#0000ff		0.549601	0.530546	0.553971	0.521596	0.552339	0.540389	0.510433	0.50208	0.488459	0.543445	0.516774	0.530165	0.541407	2.41671	0.541407	3.63276			0.616249	0.568215	0.670636
367.11	0.0036711	0.8893	0.019254	184.756	4	#1f78c8		0.495004	0.512832	0.485053	0.504053	0.480696	0.44954	0.502285	0.468206	0.510033	0.476339	0.469185	0.492015	0.487863	4.55071	0.487863	3.63328			0.507911	0.494007	0.509228	0.574272
485.152	0.00485152	1.0442	0.0194223	215.057	4	#33a02c		0.494257	0.505377	0.479299	0.487799	0.515141	0.505434	0.502425	0.483925	0.485614	0.460368	0.461102	0.457912	0.497885	2.65123	0.497885	3.64131			0.50275	0.516285	0.579185
396.056	0.00396056	0.9015	0.0193041	186.792	4	#eee685		0.483949	0.481747	0.48754	0.500632	0.466161	0.46542	0.502552	0.48477	0.518917	0.483445	0.469575	0.481762	0.480908	2.79029	0.480908	3.65995			0.494045	0.497633	0.496962	0.50918	0.500502	0.488887	0.484839	0.531919	0.501927	0.511851	0.475413	0.486407
274.061	0.00274061	0.7883	0.0190264	165.736	4	#0000ff		0.507787	0.505054	0.498069	0.494158	0.463692	0.470944	0.509549	0.483198	0.530132	0.500064	0.482344	0.506115	0.489951	3.74195	0.489951	3.66122			0.565481	0.499542	0.557106
156.095	0.00156095	0.5658	0.0183928	123.054	4	#c814fa		0.493261	0.504881	0.498347	0.481534	0.579002	0.546459	0.499491	0.506737	0.476159	0.481914	0.516771	0.468361	0.517247	7.24815	0.517247	3.66542			0.573088	0.556156	0.6369
225.081	0.00225081	0.7056	0.0188373	149.837	4	#ff83fa		0.487252	0.508823	0.482169	0.488556	0.514501	0.486125	0.507044	0.481249	0.51014	0.483109	0.484712	0.525153	0.494571	2.73557	0.494571	3.66571			0.613939	0.534411	0.675986
439.319	0.00439319	1.0253	0.0193672	211.768	4	#999999		0.502243	0.488117	0.487774	0.493972	0.476519	0.473206	0.502123	0.485185	0.521217	0.492076	0.472555	0.477168	0.486972	2.21727	0.486972	3.6736			0.487111	0.496138	0.490646	0.503161	0.494132	0.488816	0.502913	0.496168	0.502065	0.510578	0.488318	0.479368
338.271	0.00338271	0.9467	0.0191961	197.269	4	#fdbf6f		0.495236	0.480881	0.490731	0.494244	0.468708	0.475569	0.50131	0.483116	0.505706	0.459972	0.471204	0.474552	0.484228	2.24491	0.484228	3.68367			0.485013	0.493268	0.489962	0.497536	0.494165	0.492247	0.496007	0.492792	0.500656	0.49013	0.450612	0.477496
402.325	0.00402325	1.0259	0.019314	212.462	4	#00ff00		0.485811	0.492678	0.48553	0.487688	0.491946	0.486966	0.503333	0.460394	0.510739	0.490086	0.491612	0.47823	0.488437	0.636808	0.488437	3.68557			0.566616	0.503353	0.57823
209.09	0.0020909	0.6706	0.018758	142.995	4	#6a33c2		0.480136	0.546334	0.480931	0.486235	0.528317	0.526336	0.506241	0.484867	0.516703	0.485946	0.515039	0.53274	0.508048	5.70562	0.508048	3.68764			0.691391	0.562018	0.787214
408.153	0.00408153	0.9198	0.019323	190.399	4	#0000ff		0.498744	0.500268	0.487569	0.497629	0.467666	0.477154	0.502508	0.48103	0.517232	0.465022	0.48534	0.488897	0.488172	2.73261	0.488172	3.69325			0.49242	0.485836	0.485842	0.483713	0.49787	0.488357	0.499089	0.521334	0.50245	0.510715	0.460693	0.491015
448.06	0.0044806	0.9806	0.0193785	202.401	4	#c814fa		0.501051	0.482272	0.493953	0.499902	0.462343	0.472274	0.517061	0.494707	0.523628	0.523627	0.480182	0.497603	0.485299	3.24768	0.485299	3.69562			0.489882	0.49716	0.479322	0.476008	0.499974	0.494244	0.501615	0.499716	0.516318	0.522246	0.520088	0.499055
407.181	0.00407181	0.9456	0.0193215	195.77	4	#ff83fa		0.496392	0.491152	0.485857	0.498204	0.460802	0.476277	0.500671	0.483653	0.512519	0.461793	0.479982	0.477407	0.484781	2.9231	0.484781	3.71301			0.48945	0.492	0.490344	0.491084	0.498487	0.486815	0.497011	0.534117	0.500579	0.504372	0.45483	0.479622
288.04	0.0028804	0.8483	0.0190693	177.938	4	#a52a3c		0.511344	0.479677	0.497578	0.499241	0.459647	0.468347	0.502418	0.495376	0.525809	0.499262	0.471681	0.485869	0.485972	4.11317	0.485972	3.7172			0.479942	0.497857	0.476428	0.474465	0.499522	0.49895	0.513022	0.502155	0.50139	0.518547	0.487219	0.487353
406.118	0.00406118	0.9188	0.0193199	190.234	4	#ffd700		0.49565	0.499824	0.481437	0.496162	0.477074	0.482278	0.499766	0.482278	0.50846	0.464457	0.472259	0.466752	0.488737	1.95583	0.488737	3.71723			0.500584	0.502068	0.517417	0.528272	0.49639	0.483892	0.497593	0.553186
168.089	0.00168089	0.6056	0.0184934	130.988	4	#a52a3c		0.478772	0.504461	0.46803	0.449472	0.55206	0.48874	0.506911	0.46313	0.48186	0.482453	0.492326	0.4576	0.490256	7.24789	0.490256	3.72657			0.734255	0.606705	0.843518
321.26	0.0032126	0.9313	0.0191573	194.453	4	#1f78c8		0.48807	0.493082	0.474527	0.487338	0.473392	0.463292	0.503974	0.468972	0.488244	0.470954	0.459044	0.458343	0.47995	2.36256	0.47995	3.72669			0.538726	0.504734	0.545855	0.599892
461.098	0.00461098	0.9585	0.0193947	197.688	4	#eee685		0.499861	0.477118	0.492709	0.499831	0.449886	0.463056	0.501347	0.493869	0.52703	0.494941	0.474472	0.483867	0.48041	4.31689	0.48041	3.73259			0.484246	0.497666	0.474168	0.466126	0.499907	0.493305	0.499986	0.502575	0.501179	0.521819	0.493598	0.48566
373.065	0.00373065	0.8673	0.0192649	180.073	4	#fb6496		0.48794	0.488883	0.492336	0.498299	0.446133	0.458843	0.503373	0.486011	0.521649	0.482843	0.470668	0.498311	0.478739	4.39549	0.478739	3.74056			0.491072	0.495062	0.491218	0.489426	0.498384	0.49318	0.489219	0.537643	0.50325	0.516896	0.47643	0.502662
457.185	0.00457185	1.0245	0.0193899	211.345	4	#c814fa		0.508473	0.484566	0.483553	0.495992	0.47536	0.480151	0.50492	0.4806	0.494168	0.462381	0.478848	0.456892	0.488016	2.48602	0.488016	3.74152			0.492878	0.491604	0.500016	0.50868	0.496041	0.484639	0.509362	0.5154	0.504768	0.490211	0.454445	0.462013
354.014	0.00354014	0.8916	0.0192288	185.47	4	#33a02c		0.497499	0.495223	0.490425	0.495675	0.468205	0.4763	0.506925	0.499934	0.503579	0.505246	0.485822	0.45971	0.487221	2.48382	0.487221	3.74185			0.496719	0.504223	0.488042	0.487745	0.4957	0.491332	0.498105	0.503989	0.506593	0.477867	0.496057	0.465148
348.273	0.00348273	0.9481	0.0192172	197.336	4	#33a02c		0.472295	0.508299	0.469023	0.468233	0.567047	0.507484	0.505497	0.455345	0.471834	0.474697	0.489162	0.46006	0.49873	7.68593	0.49873	3.74369			0.669982	0.581493	0.792453
194.105	0.00194105	0.6467	0.0186731	138.521	4	#999999		0.484764	0.501866	0.4832	0.467079	0.580718	0.533984	0.50368	0.472292	0.495522	0.510589	0.52994	0.494905	0.508602	8.26169	0.508602	3.75926			0.722498	0.605689	0.838396
345.054	0.00345054	0.8117	0.0192105	169.021	4	#ff0000		0.49884	0.484322	0.495132	0.491115	0.472528	0.461312	0.498539	0.485528	0.512064	0.469044	0.476575	0.464486	0.483875	2.98219	0.483875	3.76572			0.486187	0.490595	0.476989	0.495458	0.491457	0.495904	0.499812	0.534712	0.498435	0.508622	0.465313	0.468486
343.074	0.00343073	0.918	0.0192064	191.176	4	#778b00		0.496367	0.491647	0.496701	0.498644	0.477871	0.47984	0.509515	0.50742	0.547126	0.549034	0.518957	0.535246	0.490178	1.85415	0.490178	3.77019			0.523025	0.508219	0.48136	0.481671	0.498687	0.496944	0.496438	0.497491	0.509225	0.545273	0.547415	0.536556
321.102	0.00321102	0.8358	0.019157	174.526	4	#1f78c8		0.492685	0.496626	0.493018	0.488433	0.480323	0.480985	0.506182	0.486411	0.525514	0.481308	0.477519	0.48569	0.488678	1.37912	0.488678	3.77391			0.562164	0.530122	0.583502
360.314	0.00360314	0.9847	0.0192412	204.716	4	#8b3b00		0.49105	0.499177	0.472645	0.483463	0.518544	0.503102	0.503668	0.4702	0.451735	0.47168	0.46759	0.453449	0.494664	3.24101	0.494664	3.78126			0.501761	0.509062	0.55548
389.09	0.0038909	0.8817	0.0192927	182.804	4	#999999		0.502264	0.491704	0.48854	0.495292	0.469412	0.467924	0.501189	0.488061	0.51666	0.469992	0.469163	0.484243	0.485856	2.89853	0.485856	3.78214			0.482738	0.496024	0.488299	0.498386	0.495252	0.489925	0.50326	0.539829	0.500928	0.507147	0.464269	0.487427
261.136	0.00261136	0.7639	0.0189829	160.961	4	#8b3b00		0.492855	0.49994	0.491683	0.496175	0.505202	0.490537	0.502619	0.478066	0.492061	0.476649	0.489866	0.448368	0.496065	1.13525	0.496065	3.78235			0.510219	0.496146	0.515134	0.545968	0.49628	0.492476	0.493421	0.532076	0.502568	0.482221	0.473029	0.455448
140.049	0.00140049	0.5538	0.0182345	121.486	4	#c814fa		0.51078	0.507499	0.497303	0.49265	0.528279	0.517824	0.498856	0.511663	0.454209	0.489399	0.498732	0.489886	0.509056	2.57499	0.509056	3.83351			0.508514	0.526665	0.533946	0.543882	0.492719	0.497709	0.51141	0.511247	0.498833	0.441034	0.486165	0.493896
482.19	0.0048219	1.0646	0.019419	219.287	4	#b2df8a		0.479587	0.497901	0.475833	0.487498	0.498031	0.497261	0.504661	0.48216	0.489068	0.456459	0.476846	0.456913	0.489352	2.02813	0.489352	3.83402			0.489889	0.49361	0.534032	0.526938	0.487497	0.477183	0.480692	0.539086	0.504463	0.483054	0.455436	0.462112
255.168	0.00255168	0.7714	0.0189614	162.74	4	#eee685		0.496211	0.463933	0.484489	0.477837	0.486251	0.468431	0.501651	0.497961	0.489672	0.481898	0.470981	0.452148	0.479525	2.49784	0.479525	3.85822			0.560748	0.545627	0.569958
183.065	0.00183065	0.6257	0.0186025	134.539	4	#a6cee3		0.498191	0.495207	0.483435	0.487205	0.511252	0.508573	0.500872	0.484561	0.462626	0.446683	0.486463	0.474538	0.49731	2.24109	0.49731	3.85941			0.535639	0.51972	0.570395
245.063	0.00245063	0.7576	0.0189228	160.137	4	#fb6496		0.490026	0.493595	0.494954	0.497449	0.482365	0.456297	0.510843	0.486065	0.52244	0.495174	0.468911	0.501276	0.485781	3.16288	0.485781	3.87069			0.498288	0.491626	0.482183	0.515968	0.497398	0.495441	0.491808	0.540965	0.506421	0.516258	0.488664	0.504498
529.005	0.00529005	0.892	0.0194664	183.287	4	#cab2d6		0.499506	0.463696	0.498668	0.498721	0.504478	0.493386	0.499759	0.500007	0.496081	0.496283	0.497672	0.451367	0.493076	3.0051	0.493076	3.87248			0.497739	0.5002	0.493956	0.505741	0.498723	0.498668	0.499506	0.718829
234.135	0.00234135	0.7236	0.0188777	153.329	4	#00e2e5		0.495535	0.513336	0.50949	0.498276	0.542718	0.507968	0.506121	0.464518	0.493268	0.511467	0.50826	0.520787	0.51122	3.30079	0.51122	3.88308			0.636197	0.547598	0.692201
390.046	0.00390046	0.8733	0.0192943	181.042	4	#c814fa		0.497633	0.501622	0.490747	0.496524	0.483422	0.473494	0.50094	0.481229	0.506146	0.472256	0.474168	0.454918	0.490574	2.13831	0.490574	3.90096			0.485337	0.48971	0.492603	0.524397	0.496518	0.491048	0.497611	0.644093
437.219	0.00437219	1.0096	0.0193644	208.538	4	#8b3b00		0.498524	0.507655	0.492353	0.496867	0.502919	0.50534	0.523731	0.523098	0.558207	0.560021	0.531505	0.513124	0.50061	1.14359	0.50061	3.91849			0.563339	0.551115	0.536978	0.54238	0.496807	0.495641	0.499976	0.538997	0.522482	0.518942	0.547863	0.521164
452.263	0.00452263	1.0114	0.0193838	208.703	4	#a52a3c		0.492767	0.49523	0.478126	0.493757	0.474437	0.464398	0.502488	0.477363	0.493229	0.457787	0.455738	0.468748	0.483119	2.62427	0.483119	3.92193			0.470647	0.491264	0.484109	0.506544	0.493833	0.479815	0.494369	0.507742	0.502	0.472612	0.448227	0.473647
267.173	0.00267173	0.7903	0.0190037	166.354	4	#33a02c		0.475494	0.470497	0.450411	0.472647	0.500251	0.464559	0.503065	0.457297	0.460481	0.471813	0.451311	0.47438	0.47231	3.45817	0.47231	3.92303			0.600411	0.561616	0.672288
500.236	0.00500235	1.0408	0.0194383	214.181	4	#fb6496		0.497546	0.493988	0.481888	0.496097	0.473916	0.473315	0.503565	0.483712	0.51448	0.463355	0.475758	0.477175	0.486125	2.29589	0.486125	3.92441			0.487991	0.493581	0.489663	0.498041	0.496271	0.483243	0.498667	0.505159	0.503362	0.500565	0.453116	0.480731
304.083	0.00304083	0.8007	0.0191141	167.566	4	#a52a3c		0.491563	0.522874	0.490352	0.497617	0.494595	0.485556	0.513034	0.502432	0.555786	0.516827	0.504584	0.512072	0.497093	2.66927	0.497093	3.93133			0.646431	0.581327	0.699253
291.214	0.00291214	0.8313	0.0190786	174.283	4	#b2df8a		0.49293	0.495395	0.501974	0.485696	0.461122	0.456251	0.502018	0.470452	0.5097	0.473276	0.465213	0.470249	0.482228	3.94557	0.482228	3.93144			0.536284	0.51726	0.53176	0.577636
144.061	0.00144061	0.5777	0.018277	126.427	4	#778b00		0.498201	0.477377	0.492215	0.493191	0.485789	0.467781	0.523858	0.496855	0.475102	0.491892	0.475338	0.47621	0.485759	2.3385	0.485759	3.93187			0.515661	0.526818	0.536612	0.556889
264.244	0.00264244	0.8572	0.0189937	180.524	4	#00ff00		0.49541	0.47531	0.496052	0.501831	0.459142	0.467852	0.504061	0.476704	0.463471	0.46413	0.461142	0.44884	0.482599	3.63157	0.482599	3.94023			0.470345	0.488809	0.481294	0.478227	0.501905	0.500734	0.498637	0.481666	0.496292	0.434188	0.447955	0.453333
330.271	0.00330271	0.8974	0.0191783	187.16	4	#fb6496		0.512204	0.497014	0.496329	0.483009	0.457511	0.467232	0.501272	0.48669	0.475725	0.447352	0.469169	0.460148	0.48555	4.20689	0.48555	3.94107			0.482375	0.495995	0.483584	0.485963	0.48309	0.499378	0.51596	0.503307	0.500945	0.432949	0.431577	0.463924
498.182	0.00498182	1.0353	0.0194361	213.058	4	#ff0000		0.500809	0.499964	0.49168	0.496124	0.496696	0.488108	0.501544	0.483296	0.503657	0.462996	0.480963	0.455366	0.495563	0.985018	0.495563	3.95567			0.492528	0.493192	0.509052	0.519246	0.496124	0.492626	0.501053	0.513815	0.501443	0.496671	0.458319	0.45975
347.276	0.00347276	0.9401	0.0192152	195.692	4	#cab2d6		0.485877	0.5063	0.475329	0.488186	0.496425	0.486578	0.503953	0.458854	0.505009	0.478869	0.47366	0.502131	0.489782	2.14901	0.489782	3.95577			0.565883	0.51615	0.597296
457.004	0.00457004	0.8363	0.0193897	172.526	4	#00ff00		0.499925	0.460778	0.49762	0.498897	0.502291	0.494523	0.49992	0.499347	0.497217	0.499274	0.497621	0.451015	0.492339	3.1836	0.492339	3.95792			0.497645	0.499378	0.494659	0.502779	0.498895	0.49762	0.499926	0.681271
407.06	0.0040706	0.912	0.0193214	188.797	4	#b2df8a		0.493973	0.473614	0.495344	0.496018	0.44905	0.48532	0.507375	0.486678	0.519766	0.508924	0.466566	0.492021	0.48222	3.80654	0.48222	3.96254			0.495405	0.502609	0.526641	0.498901	0.496181	0.495332	0.495581	0.523112	0.506732	0.510957	0.49252	0.507728
184.084	0.00184084	0.6387	0.0186093	137.294	4	#1f78c8		0.478747	0.490717	0.478205	0.485686	0.472393	0.447564	0.506478	0.475032	0.479234	0.479405	0.451224	0.461224	0.475552	3.17967	0.475552	3.96994			0.565917	0.539728	0.632183
330.125	0.00330125	0.8569	0.019178	178.735	4	#cab2d6		0.489116	0.49913	0.491257	0.496286	0.486683	0.480557	0.504506	0.476292	0.511209	0.481773	0.479339	0.457913	0.490505	1.36418	0.490505	3.99421			0.555844	0.514618	0.572715
438.313	0.00438313	1.0359	0.0193659	213.963	4	#778b00		0.49237	0.478019	0.476559	0.484296	0.497163	0.466468	0.499426	0.490638	0.503983	0.477641	0.475169	0.451398	0.482479	2.32289	0.482479	3.99449			0.53245	0.528986	0.526827	0.569029
324.201	0.00324201	0.8646	0.0191643	180.452	4	#eee685		0.494177	0.496085	0.471909	0.468949	0.490053	0.476963	0.502456	0.478109	0.497042	0.464611	0.472128	0.451648	0.483023	2.45444	0.483023	4.00184			0.56148	0.538042	0.599217
315.225	0.00315225	0.8604	0.0191426	179.783	4	#00ff00		0.499498	0.480837	0.494502	0.493137	0.468225	0.479039	0.499044	0.486438	0.53242	0.487208	0.479614	0.484665	0.485873	2.42889	0.485873	4.00581			0.48836	0.494496	0.489897	0.490426	0.493495	0.496371	0.500897	0.492145	0.498907	0.523215	0.484115	0.48734
348.03	0.0034803	0.9108	0.0192167	189.582	4	#cab2d6		0.498241	0.490357	0.498217	0.503162	0.482373	0.488199	0.502457	0.497571	0.540428	0.529669	0.492703	0.498405	0.493425	1.56939	0.493425	4.01			0.493289	0.497869	0.488681	0.483479	0.50314	0.498513	0.498647	0.491918	0.502356	0.53639	0.52643	0.498719
322.295	0.00322295	0.939	0.0191598	196.035	4	#bebe00		0.484442	0.478744	0.473572	0.492701	0.460115	0.475584	0.500593	0.4817	0.499733	0.465676	0.453466	0.468829	0.477526	2.29805	0.477526	4.01034			0.465544	0.492167	0.48401	0.486201	0.492789	0.476645	0.484711	0.487808	0.500374	0.48983	0.458188	0.47256
458.196	0.00458196	1.0168	0.0193912	209.749	4	#6a33c2		0.496715	0.495313	0.490367	0.493068	0.473601	0.478222	0.501975	0.485222	0.514287	0.471014	0.469898	0.466241	0.487881	1.97358	0.487881	4.01782			0.481585	0.493413	0.493257	0.497918	0.493139	0.491814	0.498195	0.518936	0.5018	0.502391	0.464156	0.470587
405.336	0.00405336	0.9919	0.0193187	205.384	4	#ff0000		0.493754	0.481472	0.496178	0.485883	0.430095	0.464134	0.502614	0.488076	0.50578	0.476018	0.462835	0.462031	0.475253	5.23479	0.475253	4.01933			0.469728	0.491862	0.472829	0.452808	0.48602	0.498166	0.494929	0.485706	0.502567	0.49888	0.468755	0.463904
481.005	0.00481005	0.8529	0.0194177	175.695	4	#c814fa		0.499646	0.457872	0.497681	0.49828	0.503668	0.495715	0.499947	0.497487	0.496563	0.498768	0.497703	0.449692	0.492144	3.45391	0.492144	4.02196			0.497741	0.497572	0.495964	0.504358	0.498276	0.49768	0.499647	0.690024
294.095	0.00294095	0.8015	0.0190868	167.973	4	#ffd700		0.481849	0.525159	0.483898	0.490085	0.479058	0.453438	0.506875	0.473789	0.514546	0.496392	0.47846	0.52225	0.485581	4.76705	0.485581	4.02299			0.598874	0.527914	0.636743
364.303	0.00364303	0.983	0.0192488	204.281	4	#bebe00		0.482089	0.521938	0.457894	0.496964	0.579079	0.539369	0.503516	0.461449	0.489695	0.514298	0.503661	0.518351	0.512889	8.44982	0.512889	4.03907			0.63855	0.556209	0.737779
344.317	0.00344317	0.982	0.019209	204.482	4	#b2df8a		0.495298	0.492365	0.470574	0.490902	0.48658	0.478395	0.502594	0.477157	0.485452	0.460059	0.473894	0.446195	0.485686	1.94574	0.485686	4.04096			0.49374	0.497428	0.506411	0.522723	0.491198	0.477728	0.497681	0.512344	0.501537	0.464846	0.451823	0.464219
236.932	0.00236932	0.6896	0.0188896	146.02	4	#0000ff		0.474705	0.499019	0.465856	0.476418	0.49299	0.485724	0.523769	0.505559	0.535395	0.539239	0.513275	0.487206	0.482452	2.56898	0.482452	4.05137			0.53192	0.533629	0.515631	0.525685	0.476868	0.477748	0.483643	0.519299	0.522496	0.321345	0.506734	0.510137
353.122	0.00353122	0.857	0.019227	178.295	4	#c814fa		0.489309	0.50345	0.490322	0.497505	0.499594	0.478567	0.500435	0.494561	0.508274	0.473959	0.477487	0.454046	0.493125	1.81833	0.493125	4.06343			0.50275	0.520071	0.507778	0.561376
276.191	0.00276191	0.8077	0.0190332	169.752	4	#eee685		0.526137	0.562978	0.55127	0.5144	0.598122	0.54779	0.510742	0.516522	0.473114	0.535193	0.530589	0.524047	0.550116	5.34779	0.550116	4.07082			0.61617	0.582785	0.660495
265.076	0.00265076	0.7417	0.0189965	156.178	4	#00e2e5		0.477074	0.49824	0.476146	0.48505	0.465456	0.432375	0.511705	0.469449	0.505195	0.480214	0.463446	0.48373	0.47239	4.74658	0.47239	4.07148			0.606269	0.538796	0.653421
266.249	0.00266249	0.835	0.0190006	175.78	4	#00e2e5		0.509569	0.479172	0.487382	0.490347	0.471229	0.466309	0.50245	0.488253	0.480003	0.464097	0.465058	0.446701	0.484001	3.20727	0.484001	4.10193			0.478501	0.501972	0.485548	0.491967	0.489774	0.492735	0.513036	0.488956	0.501572	0.443058	0.447993	0.45201
358.148	0.00358148	0.8896	0.019237	184.972	4	#8b3b00		0.490462	0.500406	0.487929	0.498855	0.496715	0.483509	0.503121	0.487194	0.509688	0.475112	0.490761	0.453485	0.492979	1.36119	0.492979	4.10961			0.503315	0.49769	0.500346	0.527293	0.4989	0.488541	0.491095	0.545189	0.502989	0.504729	0.473244	0.457709
233.113	0.00233113	0.7157	0.0188733	151.691	4	#c814fa		0.500733	0.505206	0.481511	0.489874	0.493316	0.489005	0.504292	0.484894	0.494333	0.467197	0.472371	0.447537	0.493274	1.73488	0.493274	4.13566			0.514597	0.517917	0.538478	0.5634
313.176	0.00313176	0.8707	0.0191375	181.997	4	#36648b		0.479173	0.499697	0.492703	0.504329	0.476392	0.476918	0.502358	0.482912	0.518248	0.481716	0.471163	0.463472	0.488202	2.52668	0.488202	4.1582			0.486101	0.498513	0.497408	0.520498	0.504579	0.495507	0.481241	0.524623	0.501943	0.509094	0.471445	0.469457
193.085	0.00193085	0.6426	0.0186669	137.693	4	#778b00		0.484594	0.509449	0.475363	0.490321	0.508532	0.490709	0.499326	0.486405	0.475218	0.456615	0.46809	0.442097	0.493161	2.7293	0.493161	4.1633			0.526118	0.529604	0.562524
378.122	0.00378121	0.8745	0.0192739	181.49	4	#c814fa		0.486183	0.493546	0.487982	0.497346	0.472226	0.48521	0.500159	0.488537	0.520229	0.47949	0.48596	0.459692	0.487082	1.77314	0.487082	4.16579			0.495632	0.495479	0.499145	0.492779	0.497285	0.488325	0.486493	0.518509	0.500102	0.513579	0.474189	0.463942
431.999	0.00431999	0.8143	0.0193574	168.264	4	#00ff00		0.499504	0.452017	0.499161	0.499867	0.501734	0.495273	0.500014	0.496286	0.495772	0.497065	0.497699	0.447342	0.491259	3.93695	0.491259	4.16809			0.497735	0.496365	0.495583	0.502569	0.499865	0.499161	0.499504	0.702561
368.978	0.00368978	0.919	0.0192575	190.888	4	#778b00		0.500259	0.486648	0.490274	0.503084	0.480008	0.495705	0.505965	0.488701	0.527084	0.470162	0.480709	0.48317	0.492663	1.7639	0.492663	4.17638			0.516231	0.508163	0.54094	0.525473	0.503268	0.49379	0.503822	0.515843	0.503852	0.510918	0.461284	0.490532
276.037	0.00276037	0.7452	0.0190327	156.62	4	#a6cee3		0.497725	0.45993	0.488996	0.495501	0.430166	0.465367	0.497841	0.491181	0.516364	0.495472	0.461666	0.470545	0.472948	5.54382	0.472948	4.18759			0.498068	0.508324	0.515396	0.489121	0.49544	0.492957	0.500591	0.508152	0.496917	0.488792	0.484621	0.481369
375.065	0.00375065	0.8725	0.0192685	181.133	4	#ff83fa		0.495596	0.510948	0.48919	0.490024	0.465525	0.466391	0.504484	0.481866	0.518999	0.465099	0.47125	0.486965	0.486279	3.61386	0.486279	4.19061			0.499885	0.500231	0.508435	0.514102	0.490497	0.495317	0.49881	0.571314
346.991	0.00346991	0.8273	0.0192146	172.225	4	#00ff00		0.49141	0.484929	0.482739	0.500503	0.478232	0.496936	0.500413	0.478305	0.498102	0.451863	0.462272	0.460275	0.489125	1.7652	0.489125	4.19421			0.481121	0.492554	0.522315	0.513018	0.500513	0.484198	0.492284	0.500333	0.500219	0.487142	0.445873	0.464499
334.029	0.00334028	0.8239	0.0191868	171.764	4	#999999		0.501745	0.490921	0.483139	0.492837	0.468738	0.477175	0.506771	0.486373	0.498956	0.478454	0.479567	0.448163	0.485759	2.44021	0.485759	4.19589			0.481697	0.490422	0.500367	0.489902	0.49303	0.484386	0.501812	0.544534	0.506309	0.484616	0.480566	0.452874
228.267	0.00228267	0.8318	0.0188518	176.502	4	#a52a3c		0.499359	0.501204	0.500445	0.49902	0.497126	0.500584	0.499734	0.552679	0.498931	0.504712	0.515638	0.499518	0.499623	0.2937	0.499623	4.19656			0.515667	0.552627	0.500588	0.497136	0.49902	0.500446	0.499359	0.501211	0.499734	0.498887	0.504704	0.499518
509.238	0.00509238	1.0468	0.0194474	215.3	4	#c814fa		0.496433	0.491719	0.494179	0.49422	0.463778	0.477444	0.509331	0.492428	0.508074	0.456058	0.477796	0.478062	0.486295	2.66932	0.486295	4.20848			0.487439	0.500939	0.489216	0.485697	0.494227	0.495935	0.496875	0.499593	0.509065	0.495495	0.447615	0.48138
270.995	0.00270995	0.757	0.0190164	159.229	4	#00e2e5		0.488462	0.476446	0.480339	0.496189	0.47684	0.482426	0.508493	0.506264	0.552733	0.525018	0.503659	0.497138	0.48345	1.5777	0.48345	4.22766			0.515979	0.516264	0.49794	0.494607	0.496299	0.483052	0.489938	0.487927	0.508248	0.526786	0.511193	0.50071
331.038	0.00331038	0.838	0.0191801	174.771	4	#6a33c2		0.5136	0.487729	0.493117	0.503517	0.448946	0.458911	0.509741	0.492101	0.53347	0.508101	0.479974	0.48096	0.484303	5.2332	0.484303	4.23521			0.482058	0.493415	0.472505	0.451237	0.503756	0.495071	0.514501	0.512327	0.509263	0.52232	0.507787	0.484242
107.05	0.0010705	0.5093	0.0177834	114.564	4	#0000ff		0.50559	0.486752	0.498174	0.496507	0.47588	0.468534	0.502325	0.492259	0.526439	0.48642	0.472578	0.470759	0.488573	2.91001	0.488573	4.24625			0.486042	0.503937	0.491446	0.500672	0.497367	0.504117	0.513951	0.493036	0.501111	0.472029	0.477036	0.48516
295.199	0.00295199	0.8216	0.0190899	172.155	4	#cab2d6		0.487545	0.481814	0.489948	0.488721	0.456762	0.463375	0.50245	0.476664	0.522452	0.4806	0.472987	0.471938	0.478028	2.99997	0.478028	4.24845			0.496658	0.490517	0.489446	0.511549	0.489043	0.49241	0.489369	0.500832	0.50219	0.511456	0.474213	0.475685
392.3	0.003923	1.0179	0.019298	210.978	4	#b2df8a		0.474246	0.479327	0.46937	0.481567	0.50633	0.466821	0.501028	0.468683	0.453181	0.451438	0.454119	0.445872	0.47961	2.97078	0.47961	4.25109			0.525971	0.527733	0.555206
205.037	0.00205037	0.6339	0.0187362	135.329	4	#6a33c2		0.496607	0.477232	0.491491	0.497776	0.452235	0.450816	0.498627	0.487131	0.53144	0.499189	0.469749	0.49126	0.477693	4.51142	0.477693	4.25224			0.478824	0.489146	0.460726	0.468401	0.497796	0.491458	0.49761	0.486927	0.498603	0.527933	0.494788	0.493037
254.071	0.00254071	0.7211	0.0189574	152.142	4	#00ff00		0.477226	0.509891	0.476886	0.488615	0.469796	0.454867	0.505564	0.472484	0.525045	0.485094	0.472882	0.495726	0.479547	3.86726	0.479547	4.25332			0.556907	0.506319	0.56706
351.195	0.00351195	0.9244	0.0192232	192.351	4	#b2df8a		0.498117	0.474463	0.481551	0.498653	0.461649	0.4681	0.50266	0.476602	0.520361	0.488041	0.465934	0.473432	0.480422	3.20647	0.480422	4.25673			0.491364	0.489887	0.488802	0.512006	0.498584	0.483512	0.499436	0.508329	0.502344	0.512495	0.482758	0.476979
316.085	0.00316085	0.8196	0.0191448	171.249	4	#ffd700		0.493204	0.517566	0.484163	0.492766	0.483077	0.452931	0.498427	0.472909	0.489026	0.441114	0.464919	0.487507	0.487284	4.29456	0.487284	4.25918			0.568212	0.527551	0.607686
320.978	0.00320978	0.8059	0.0191567	168.268	4	#0000ff		0.500434	0.497921	0.475076	0.487046	0.496409	0.511498	0.537224	0.507216	0.495454	0.493998	0.491415	0.474358	0.494731	2.51166	0.494731	4.26446			0.613537	0.597243	0.688027
476.305	0.00476305	1.0565	0.0194124	217.702	4	#999999		0.490216	0.469909	0.478445	0.489727	0.461438	0.452269	0.503632	0.486213	0.505412	0.470298	0.469373	0.455198	0.473667	3.23798	0.473667	4.27272			0.489821	0.500888	0.499858	0.506655	0.490219	0.481266	0.491922	0.495833	0.503361	0.489468	0.459518	0.462005
322.061	0.00322061	0.8052	0.0191592	168.096	4	#fb6496		0.493023	0.5047	0.489319	0.485139	0.492351	0.49325	0.505441	0.483827	0.499367	0.471156	0.47944	0.446672	0.492964	1.3231	0.492964	4.2749			0.553014	0.537679	0.608114
242.168	0.00242168	0.747	0.0189113	158.008	4	#ff0000		0.4894	0.479199	0.490529	0.467631	0.556283	0.530856	0.497793	0.507559	0.487446	0.490812	0.504817	0.448619	0.502316	6.7629	0.502316	4.276			0.620039	0.581429	0.706537
287.228	0.00287228	0.8182	0.019067	171.641	4	#fdbf6f		0.503304	0.485028	0.494474	0.493076	0.447798	0.461088	0.499486	0.488109	0.5148	0.469423	0.464976	0.465689	0.480795	4.49918	0.480795	4.27732			0.47328	0.495024	0.471263	0.472488	0.493155	0.496138	0.504441	0.490857	0.499316	0.502836	0.466454	0.467817
469.197	0.00469197	1.0349	0.0194043	213.341	4	#6a33c2		0.496692	0.49979	0.47962	0.494282	0.498854	0.501481	0.50663	0.486523	0.497258	0.463975	0.465332	0.452804	0.49512	1.61488	0.49512	4.28616			0.499965	0.513223	0.559371
206.072	0.00206072	0.6934	0.0187418	147.983	4	#c8308c		0.501113	0.579469	0.494695	0.498768	0.565509	0.543893	0.51567	0.517889	0.503816	0.50459	0.546818	0.558382	0.530575	7.02961	0.530575	4.29127			0.665421	0.544649	0.709945
467.135	0.00467135	1.0302	0.0194018	212.394	4	#8b3b00		0.51028	0.517933	0.47853	0.49244	0.537282	0.508048	0.507351	0.473945	0.473886	0.45694	0.454178	0.446727	0.507419	4.00975	0.507419	4.29984			0.510375	0.523518	0.597117
418.067	0.00418067	0.9236	0.0193378	191.048	4	#c8308c		0.490188	0.483788	0.493218	0.499044	0.432079	0.444315	0.502561	0.481977	0.51848	0.49088	0.4621	0.473204	0.473772	5.96448	0.473772	4.29996			0.477268	0.487172	0.462059	0.465487	0.499132	0.494124	0.490313	0.555379
227.152	0.00227152	0.7315	0.0188468	155.249	4	#36648b		0.485193	0.489968	0.488166	0.487329	0.548801	0.519015	0.499876	0.496112	0.469865	0.476298	0.504544	0.448316	0.503079	5.11183	0.503079	4.29998			0.549083	0.533442	0.576095
414.104	0.00414104	0.9017	0.0193319	186.576	4	#bebe00		0.503166	0.499464	0.485801	0.49505	0.46455	0.469936	0.503678	0.482428	0.519795	0.462063	0.475435	0.478744	0.486328	3.28404	0.486328	4.31152			0.488745	0.490398	0.486627	0.494352	0.49497	0.486612	0.504	0.546052	0.503532	0.512548	0.45403	0.482416
273.168	0.00273168	0.7789	0.0190235	163.779	4	#00e2e5		0.511408	0.500431	0.507805	0.504986	0.503211	0.501222	0.50209	0.473669	0.535569	0.519152	0.501309	0.524353	0.504844	0.82692	0.504844	4.33892			0.539708	0.503126	0.544065	0.585954
307.11	0.0030711	0.8076	0.019122	168.929	4	#fb6496		0.469088	0.548047	0.47304	0.506647	0.495372	0.48098	0.504061	0.461098	0.518562	0.471395	0.488038	0.501906	0.495529	5.91697	0.495529	4.36221			0.583719	0.524364	0.635226
404.316	0.00404316	1.0202	0.0193171	211.262	4	#ff7f00		0.483343	0.486771	0.471961	0.490347	0.493876	0.475287	0.500727	0.475244	0.50911	0.475254	0.458199	0.458736	0.483598	1.7687	0.483598	4.38496			0.502288	0.507058	0.530841	0.562496
625.006	0.00625006	0.9578	0.019542	196.049	4	#c8308c		0.499716	0.479926	0.497728	0.499594	0.501551	0.492051	0.500081	0.499539	0.495322	0.497678	0.495186	0.444559	0.495094	1.63988	0.495094	4.38999			0.49522	0.499623	0.492332	0.502182	0.499599	0.497727	0.499716	0.730963
348.098	0.00348098	0.8379	0.0192168	174.4	4	#36648b		0.486483	0.519282	0.486483	0.498399	0.496174	0.44943	0.500898	0.4591	0.513756	0.468574	0.481275	0.466308	0.489375	4.69045	0.489375	4.39815			0.537969	0.49456	0.545634	0.620863
291.109	0.00291109	0.7811	0.0190783	163.769	4	#fb6496		0.495342	0.506254	0.484186	0.495589	0.477984	0.468208	0.504467	0.471368	0.50854	0.471997	0.466592	0.456	0.487927	2.82691	0.487927	4.40266			0.536987	0.509107	0.551549
385.078	0.00385078	0.8836	0.0192859	183.271	4	#fdbf6f		0.483119	0.473429	0.485544	0.495865	0.441096	0.454575	0.498548	0.481809	0.513304	0.465785	0.466505	0.461688	0.472271	4.37738	0.472271	4.40737			0.495517	0.497109	0.496436	0.503722	0.495836	0.486642	0.484271	0.542029	0.498123	0.504041	0.457487	0.47067
307.239	0.00307239	0.8582	0.0191224	179.527	4	#ff7f00		0.500942	0.487894	0.503081	0.496788	0.477065	0.462459	0.506568	0.480452	0.525563	0.496691	0.47617	0.467964	0.488038	3.23208	0.488038	4.4157			0.57421	0.551086	0.578529
384.005	0.00384005	0.8572	0.0192841	177.807	4	#00e2e5		0.499083	0.498935	0.48587	0.491885	0.481927	0.486847	0.501794	0.480712	0.484556	0.445304	0.466986	0.449785	0.490758	1.45414	0.490758	4.41866			0.484562	0.495875	0.51441	0.519442	0.492009	0.487491	0.499851	0.516838	0.501718	0.474693	0.442448	0.45427
238.07	0.0023807	0.7078	0.0188944	149.84	4	#1f78c8		0.477276	0.512532	0.472354	0.476555	0.519441	0.459083	0.518439	0.469449	0.526318	0.497821	0.483884	0.509459	0.486207	4.95163	0.486207	4.42571			0.668818	0.569505	0.753734
268.209	0.00268209	0.7977	0.0190072	167.865	4	#ffd700		0.485666	0.476759	0.492727	0.487158	0.470693	0.475754	0.501121	0.480385	0.497441	0.473392	0.458795	0.446481	0.48146	1.732	0.48146	4.43896			0.505048	0.511888	0.53093	0.552802
268.093	0.00268093	0.7406	0.0190068	155.861	4	#778b00		0.491632	0.531213	0.485909	0.579278	0.513173	0.488489	0.502221	0.455175	0.460574	0.442087	0.490488	0.479375	0.514949	6.99804	0.514949	4.44292			0.61408	0.523744	0.688924
254.071	0.00254071	0.7321	0.0189574	154.471	4	#8b3b00		0.48669	0.506142	0.477763	0.483237	0.468954	0.451965	0.50608	0.475302	0.525733	0.48615	0.467406	0.498935	0.479125	3.78802	0.479125	4.46909			0.555694	0.506109	0.563173
249.071	0.00249071	0.7134	0.0189385	150.682	4	#33a02c		0.498321	0.513742	0.502029	0.494844	0.460329	0.438465	0.509622	0.480955	0.506111	0.47354	0.455272	0.467125	0.484621	5.95461	0.484621	4.47592			0.550698	0.531467	0.573695
207.104	0.00207104	0.6715	0.0187474	143.275	4	#ff7f00		0.49824	0.509081	0.486379	0.493379	0.525241	0.499603	0.499699	0.471667	0.456206	0.456593	0.467057	0.431296	0.501987	2.71462	0.501987	4.47876			0.546198	0.525145	0.596579
553.004	0.00553004	0.9104	0.0194876	186.868	4	#ff83fa		0.499718	0.475333	0.49792	0.498493	0.499898	0.49696	0.499973	0.500299	0.496271	0.497378	0.497272	0.44408	0.49472	1.93276	0.49472	4.48095			0.497303	0.500381	0.497194	0.500428	0.498498	0.497921	0.499718	0.705012
361.047	0.00361047	0.8254	0.0192426	171.571	4	#ff7f00		0.497608	0.495846	0.486427	0.490343	0.474554	0.476596	0.501901	0.486662	0.516092	0.456805	0.47856	0.467727	0.486896	1.98143	0.486896	4.48943			0.501109	0.500958	0.509186	0.508063	0.490665	0.490635	0.500312	0.523367	0.501344	0.487156	0.445335	0.474531
407.274	0.00407274	1.0189	0.0193217	210.939	4	#999999		0.499157	0.488203	0.485321	0.490804	0.465508	0.457803	0.502512	0.473554	0.515555	0.471997	0.46199	0.466759	0.481133	3.31814	0.481133	4.50665			0.475723	0.484104	0.472274	0.497569	0.490789	0.488292	0.500794	0.516619	0.50214	0.490395	0.460758	0.470244
449.337	0.00449337	1.0561	0.0193801	217.97	4	#6a33c2		0.494206	0.47894	0.479525	0.487476	0.467822	0.467754	0.505217	0.477956	0.517717	0.482627	0.461424	0.469306	0.479287	2.19676	0.479287	4.50736			0.482821	0.489762	0.49135	0.51081	0.4874	0.481962	0.49595	0.498194	0.505043	0.505807	0.474424	0.473113
203.08	0.0020308	0.6498	0.0187253	138.816	4	#8b3b00		0.491408	0.51951	0.483176	0.485977	0.514384	0.479828	0.51183	0.448268	0.505246	0.495828	0.496264	0.489047	0.495714	3.42072	0.495714	4.5267			0.696656	0.57991	0.803903
239.089	0.00239089	0.7153	0.0188986	151.406	4	#fb6496		0.46665	0.53658	0.486028	0.486719	0.535406	0.491696	0.512026	0.449921	0.49868	0.474236	0.499607	0.49829	0.500513	5.75111	0.500513	4.52755			0.662005	0.548579	0.736665
238.892	0.00238892	0.6692	0.0188978	141.646	4	#ff7f00		0.492085	0.49555	0.490653	0.488898	0.504234	0.511473	0.507154	0.498534	0.447156	0.465535	0.49259	0.474205	0.497149	1.78519	0.497149	4.54826			0.49799	0.50387	0.523151	0.512267	0.488891	0.49298	0.493666	0.501651	0.506867	0.398051	0.458942	0.4771
241.121	0.00241121	0.757	0.018907	160.156	4	#a52a3c		0.478234	0.488113	0.460126	0.475492	0.492893	0.495864	0.50479	0.4755	0.489774	0.454659	0.468415	0.445634	0.481787	2.75822	0.481787	4.5516			0.589661	0.553904	0.652254
159.121	0.00159121	0.5979	0.0184194	129.838	4	#fdbf6f		0.494742	0.490205	0.498283	0.492936	0.481566	0.487647	0.489105	0.504107	0.454198	0.465546	0.487407	0.447099	0.490897	1.19338	0.490897	4.55475			0.509825	0.524564	0.517877	0.532897	0.492593	0.502306	0.499152	0.49522	0.485308	0.40622	0.47284	0.455507
273.172	0.00273172	0.753	0.0190235	158.341	4	#0000ff		0.507054	0.478855	0.494953	0.492733	0.464984	0.462712	0.50091	0.491459	0.53941	0.509856	0.473813	0.494371	0.483549	3.66195	0.483549	4.55482			0.480798	0.49329	0.469384	0.47602	0.492805	0.496024	0.507863	0.486505	0.500688	0.534563	0.508662	0.496063
363.974	0.00363974	0.841	0.0192481	174.777	4	#cab2d6		0.482449	0.487403	0.487395	0.511842	0.444728	0.470722	0.50318	0.475146	0.501944	0.466088	0.446273	0.485373	0.480757	4.6102	0.480757	4.55875			0.446759	0.481149	0.482904	0.470839	0.511629	0.4874	0.48231	0.495687	0.503077	0.50193	0.465106	0.485408
401.042	0.00401042	0.8842	0.019312	183.141	4	#778b00		0.497238	0.502353	0.486084	0.494852	0.483482	0.487918	0.502809	0.47755	0.504728	0.462668	0.474445	0.447169	0.491988	1.48524	0.491988	4.57037			0.489004	0.491197	0.511587	0.521211	0.495025	0.487168	0.497616	0.620732
455.262	0.00455262	1.0433	0.0193876	215.253	4	#778b00		0.482505	0.470282	0.477711	0.495088	0.445426	0.44295	0.503714	0.483502	0.524198	0.47975	0.464757	0.477008	0.468994	4.44693	0.468994	4.57565			0.48185	0.495803	0.462399	0.480643	0.495409	0.481508	0.484496	0.491883	0.503334	0.506583	0.465417	0.481131
382.316	0.00382316	1.0149	0.0192812	210.55	4	#6a33c2		0.485336	0.474269	0.452081	0.477597	0.565799	0.515633	0.511591	0.454448	0.486484	0.471193	0.450597	0.465932	0.495119	8.13233	0.495119	4.5786			0.614915	0.571354	0.74289
505.004	0.00505004	0.8735	0.0194431	179.708	4	#a6cee3		0.499575	0.460707	0.498234	0.498561	0.4993	0.49373	0.499907	0.499111	0.496329	0.497886	0.49755	0.443034	0.491684	3.11679	0.491684	4.58383			0.497594	0.499209	0.494119	0.500219	0.498563	0.498235	0.499575	0.703693
168.039	0.00168039	0.807	0.0184931	174.547	4	#fdbf6f		0.516512	0.490951	0.522029	0.509723	0.470291	0.474102	0.499617	0.476595	0.523325	0.515978	0.490687	0.463682	0.497268	4.44502	0.497268	4.58738			0.498628	0.500473	0.50064	0.493535	0.509878	0.526277	0.517817	0.498194	0.495476	0.511169	0.512001	0.472409
413.365	0.00413365	1.0427	0.0193308	215.756	4	#33a02c		0.475226	0.475097	0.490932	0.480723	0.435508	0.453126	0.503714	0.483893	0.494987	0.477173	0.463546	0.444595	0.468435	4.33954	0.468435	4.58851			0.482967	0.496288	0.47264	0.484588	0.481282	0.496583	0.478473	0.486379	0.502829	0.467152	0.461444	0.450246
374.091	0.00374091	0.8715	0.0192668	180.936	4	#ff7f00		0.489396	0.505299	0.485831	0.49882	0.472556	0.469932	0.50342	0.47788	0.514801	0.478086	0.48531	0.450636	0.486972	2.87725	0.486972	4.59805			0.505655	0.489204	0.505004	0.525791	0.498923	0.486014	0.489754	0.596863
180.095	0.00180095	0.6202	0.0185821	133.507	4	#a6cee3		0.478189	0.541228	0.470217	0.454177	0.591081	0.52763	0.50582	0.463487	0.47579	0.501348	0.523968	0.472111	0.51042	10.2064	0.51042	4.60023			0.745192	0.592885	0.859654
240.089	0.00240089	0.7096	0.0189028	150.164	4	#bebe00		0.473707	0.535351	0.485107	0.483836	0.53671	0.47056	0.512117	0.451229	0.494118	0.471319	0.494958	0.505962	0.497545	6.09772	0.497545	4.60078			0.675722	0.558822	0.755179
320.073	0.00320073	0.8108	0.0191545	169.32	4	#eee685		0.510605	0.493871	0.48145	0.476457	0.468534	0.480292	0.496369	0.475929	0.469952	0.457312	0.460636	0.429046	0.485201	3.07489	0.485201	4.6073			0.660768	0.589137	0.778061
350.067	0.00350067	0.8482	0.0192209	176.521	4	#fb6496		0.494095	0.481886	0.48439	0.496965	0.426478	0.438712	0.502924	0.475668	0.515063	0.479556	0.454192	0.476428	0.470421	6.39709	0.470421	4.61638			0.485892	0.489494	0.486627	0.492521	0.496898	0.486397	0.495015	0.529086	0.502625	0.505132	0.467413	0.484996
416.348	0.00416348	1.0419	0.0193352	215.55	4	#b2df8a		0.49915	0.496052	0.484766	0.496374	0.490903	0.475855	0.501298	0.474144	0.509044	0.479365	0.476796	0.444661	0.490517	1.79509	0.490517	4.63658			0.524085	0.501039	0.533039	0.570059
230.19	0.0023019	0.7349	0.0188604	155.855	4	#1f78c8		0.490335	0.487177	0.477033	0.498766	0.469222	0.489729	0.500305	0.492041	0.495668	0.46427	0.47841	0.441228	0.485377	2.17379	0.485377	4.64823			0.491025	0.50286	0.508433	0.494661	0.499133	0.48146	0.491153	0.496072	0.499794	0.479946	0.457268	0.449545
248.154	0.00248154	0.7509	0.0189349	158.627	4	#a6cee3		0.523606	0.555722	0.547362	0.520931	0.577801	0.553776	0.513991	0.48991	0.497639	0.545672	0.533311	0.55118	0.546533	3.92122	0.546533	4.64843			0.688312	0.591339	0.775423
456	0.00456	0.8348	0.0193885	172.22	4	#ff83fa		0.498306	0.445336	0.497057	0.496662	0.500994	0.49372	0.500041	0.498221	0.49639	0.496949	0.495465	0.44184	0.488679	4.37198	0.488679	4.65404			0.495562	0.498448	0.494546	0.503272	0.496669	0.49706	0.498305	0.708477
377.115	0.00377115	0.9016	0.0192722	187.129	4	#bebe00		0.491372	0.5104	0.486737	0.50128	0.473494	0.463705	0.506283	0.480262	0.531794	0.485368	0.482364	0.468835	0.487831	3.54054	0.487831	4.67208			0.529044	0.505527	0.527286	0.566589
291.922	0.00291922	0.7404	0.0190806	155.21	4	#eee685		0.495559	0.496451	0.482139	0.494882	0.501134	0.509937	0.498875	0.473669	0.461597	0.43119	0.458035	0.446739	0.496684	1.82664	0.496684	4.67288			0.462146	0.47994	0.519974	0.51548	0.494922	0.482711	0.496035	0.506417	0.498863	0.458577	0.429241	0.448511
523.199	0.00523199	1.0563	0.0194609	217.111	4	#bebe00		0.503584	0.493525	0.482295	0.488865	0.478414	0.477729	0.504391	0.481164	0.479236	0.44841	0.454133	0.447652	0.487402	2.05562	0.487402	4.6838			0.470497	0.493348	0.498946	0.5098	0.488819	0.484463	0.505369	0.505801	0.503978	0.46123	0.439275	0.452334
401.119	0.00401119	0.9197	0.0193121	190.482	4	#fb6496		0.484454	0.499511	0.489251	0.500932	0.464017	0.467849	0.504296	0.46938	0.520894	0.470506	0.47653	0.465046	0.484336	3.21794	0.484336	4.69261			0.496575	0.481852	0.495845	0.518451	0.500914	0.490295	0.484923	0.592131
436.268	0.00436268	1.0292	0.0193631	212.616	4	#999999		0.494027	0.485744	0.473581	0.485928	0.486146	0.457125	0.501422	0.46254	0.498962	0.460095	0.451458	0.454701	0.480425	2.7394	0.480425	4.69491			0.483481	0.487236	0.496055	0.545731	0.486077	0.4765	0.496637	0.512355	0.501077	0.476957	0.45028	0.459548
118.043	0.00118043	0.5281	0.0179576	117.632	4	#ff83fa		0.503396	0.484761	0.488099	0.4904	0.484252	0.479061	0.515335	0.490982	0.540127	0.491114	0.482283	0.481616	0.488328	1.70499	0.488328	4.72077			0.545001	0.533214	0.604776
577.005	0.00577005	0.9266	0.0195072	190.005	4	#cab2d6		0.499575	0.466202	0.498457	0.498285	0.498086	0.493454	0.500162	0.500003	0.496437	0.497347	0.496873	0.44134	0.492343	2.63662	0.492343	4.72292			0.496905	0.500094	0.493778	0.498683	0.498285	0.498458	0.499575	0.711662
208.074	0.00208074	0.6672	0.0187526	142.316	4	#cab2d6		0.486903	0.503367	0.462118	0.484347	0.493157	0.47098	0.502286	0.465684	0.501085	0.45646	0.466193	0.448492	0.483479	3.08757	0.483479	4.73436			0.55061	0.515265	0.595733
221.13	0.0022113	0.7006	0.0188187	148.917	4	#a52a3c		0.482331	0.491886	0.465352	0.457097	0.487977	0.488954	0.507963	0.452126	0.502553	0.494516	0.494095	0.462835	0.478933	2.98634	0.478933	4.74105			0.747039	0.610755	0.867995
216.071	0.00216072	0.7005	0.0187939	149.087	4	#778b00		0.478657	0.477614	0.475644	0.491116	0.503404	0.456906	0.512053	0.482147	0.518076	0.478487	0.45641	0.490274	0.480557	3.26276	0.480557	4.74164			0.581855	0.546987	0.664497
191.986	0.00191986	0.8199	0.0186601	175.752	4	#c8308c		0.501407	0.479093	0.490206	0.494773	0.455221	0.466074	0.508185	0.483889	0.52591	0.485976	0.462997	0.475693	0.481129	3.69675	0.481129	4.74544			0.476496	0.491404	0.483575	0.487727	0.494981	0.490991	0.502893	0.489347	0.50711	0.521844	0.481644	0.479186
379.079	0.00379078	0.8603	0.0192756	178.528	4	#ff83fa		0.485724	0.498	0.49262	0.494361	0.437015	0.4383	0.50627	0.476402	0.520529	0.488365	0.456656	0.482681	0.474337	6.04904	0.474337	4.74783			0.482831	0.487735	0.479879	0.50604	0.494526	0.494013	0.486904	0.616118
481.222	0.00481222	1.0159	0.0194179	209.275	4	#cab2d6		0.505117	0.475354	0.484264	0.488394	0.455677	0.444636	0.521275	0.501449	0.501521	0.481933	0.469845	0.460905	0.475574	4.6695	0.475574	4.75625			0.557727	0.556558	0.561316
216.042	0.00216042	0.8519	0.0187938	181.313	4	#cab2d6		0.477574	0.544649	0.485752	0.456203	0.645125	0.568387	0.514974	0.537522	0.544219	0.544972	0.574525	0.583919	0.529615	13.3762	0.529615	4.77163			0.774877	0.651475	0.876623
383.298	0.00383298	1.0143	0.0192829	210.411	4	#36648b		0.494556	0.480386	0.469192	0.490358	0.48151	0.462671	0.501807	0.471233	0.516634	0.473846	0.454818	0.471297	0.479778	2.53292	0.479778	4.77728			0.51096	0.506549	0.512445	0.575276
362.049	0.00362049	0.8673	0.0192445	180.271	4	#1f78c8		0.495801	0.465895	0.49268	0.503469	0.442194	0.458339	0.506942	0.488161	0.537851	0.514291	0.47166	0.495993	0.476396	5.12519	0.476396	4.79358			0.492366	0.494846	0.479452	0.476054	0.503586	0.49431	0.497265	0.505789	0.505888	0.529358	0.504572	0.498983
212.069	0.00212069	0.68	0.0187736	144.876	4	#36648b		0.491272	0.526541	0.459213	0.495641	0.522685	0.495238	0.506226	0.477678	0.49906	0.438171	0.482447	0.473266	0.498432	4.90266	0.498432	4.79482			0.583577	0.538604	0.644236
116.058	0.00116058	0.5153	0.0179283	114.958	4	#00ff00		0.483966	0.504458	0.474225	0.46601	0.587335	0.571997	0.519526	0.51833	0.456982	0.483011	0.513047	0.491032	0.514665	10.1399	0.514665	4.80094			0.686291	0.626221	0.837504
332.28	0.0033228	0.947	0.0191829	197.473	4	#00ff00		0.490211	0.480759	0.470316	0.485342	0.497497	0.486909	0.50192	0.466162	0.467675	0.465959	0.450295	0.430912	0.485172	1.89024	0.485172	4.82705			0.504983	0.508569	0.547202	0.576868
153.036	0.00153036	0.5722	0.0183649	124.639	4	#778b00		0.480181	0.495502	0.482212	0.47842	0.476735	0.446987	0.50474	0.485619	0.535146	0.495183	0.470712	0.47873	0.476673	3.35903	0.476673	4.82895			0.51551	0.503305	0.514648	0.550251
218.077	0.00218076	0.67	0.0188039	142.533	4	#00e2e5		0.468434	0.539274	0.474851	0.472613	0.564526	0.488243	0.513464	0.470203	0.523712	0.492486	0.507839	0.539481	0.501324	8.08426	0.501324	4.83449			0.731021	0.587193	0.834009
209.049	0.00209049	0.6554	0.0187578	139.761	4	#33a02c		0.477951	0.499845	0.486664	0.493091	0.473424	0.465243	0.504478	0.485929	0.540802	0.493543	0.476291	0.483228	0.482703	2.67072	0.482703	4.83788			0.528595	0.500827	0.532866	0.544794	0.493515	0.488825	0.481638	0.562113
297.247	0.00297247	0.8503	0.0190956	178.12	4	#c814fa		0.496879	0.48634	0.495353	0.481145	0.440182	0.46085	0.500868	0.484536	0.514907	0.477415	0.461961	0.453837	0.476792	4.64509	0.476792	4.83821			0.485932	0.497143	0.486503	0.49135	0.481598	0.499226	0.497559	0.501386	0.500567	0.496764	0.465484	0.458185
147.115	0.00147115	0.9821	0.018308	214.577	4	#a6cee3		0.482276	0.433855	0.492376	0.468691	0.405569	0.404305	0.490281	0.47486	0.489517	0.468159	0.446756	0.437986	0.447845	8.63755	0.447845	4.84975			0.488786	0.492981	0.441383
480	0.0048	0.8547	0.0194166	176.068	4	#999999		0.499014	0.446728	0.496944	0.498247	0.50352	0.49062	0.499839	0.49423	0.494496	0.496685	0.494709	0.438091	0.489179	4.33565	0.489179	4.85136			0.494883	0.494597	0.49177	0.507827	0.498247	0.496945	0.499014	0.721196
260.106	0.00260106	0.7489	0.0189792	157.833	4	#fb6496		0.473872	0.52592	0.475842	0.494621	0.541615	0.522507	0.502809	0.471438	0.472537	0.432654	0.485438	0.452575	0.505729	5.59872	0.505729	4.86001			0.574698	0.546032	0.649753
178.028	0.00178028	0.6187	0.0185676	133.281	4	#6a33c2		0.503986	0.553307	0.507431	0.485335	0.659854	0.61061	0.525355	0.525942	0.566154	0.512468	0.580756	0.554692	0.55342	12.4648	0.55342	4.86455			0.763407	0.637594	0.893323
156.087	0.00156087	0.5846	0.0183927	127.137	4	#c8308c		0.490985	0.501521	0.477801	0.465258	0.5638	0.53643	0.505337	0.492874	0.464222	0.468429	0.512659	0.450995	0.505966	7.37784	0.505966	4.89208			0.669803	0.587979	0.750102
267.955	0.00267955	0.7244	0.0190063	152.462	4	#00e2e5		0.483599	0.489552	0.458452	0.472494	0.472499	0.467676	0.505878	0.478215	0.517327	0.474624	0.467319	0.457339	0.474046	2.34951	0.474046	4.9002			0.482506	0.496153	0.50124	0.505533	0.472833	0.464663	0.486126	0.510624	0.505715	0.44002	0.463761	0.466744
342.029	0.00342029	0.8376	0.0192042	174.453	4	#b2df8a		0.487534	0.470379	0.490197	0.492692	0.440147	0.456659	0.508469	0.481972	0.524162	0.494251	0.463134	0.470506	0.472934	4.48341	0.472934	4.90576			0.48224	0.492703	0.482085	0.477891	0.492693	0.491288	0.488744	0.507594	0.507783	0.510302	0.481676	0.476502
295.235	0.00295234	0.8693	0.01909	182.158	4	#eee685		0.483226	0.471715	0.489821	0.475791	0.511718	0.468275	0.500446	0.489236	0.474663	0.477092	0.4767	0.430609	0.483424	3.292	0.483424	4.9194			0.563711	0.553626	0.578728
387.32	0.0038732	1.0038	0.0192897	208.15	4	#b2df8a		0.482189	0.491903	0.483018	0.487663	0.468263	0.453574	0.499529	0.458552	0.506572	0.478013	0.455486	0.452492	0.477768	2.99019	0.477768	4.92244			0.511278	0.495839	0.520943	0.565459
326.063	0.00326063	0.812	0.0191687	169.435	4	#8b3b00		0.488378	0.493726	0.488705	0.496573	0.427698	0.434704	0.504605	0.480888	0.523203	0.503749	0.455831	0.490769	0.471631	6.68885	0.471631	4.92299			0.486279	0.491306	0.469096	0.486843	0.497062	0.49065	0.490295	0.550072
290.231	0.00290231	0.8936	0.0190757	187.374	4	#a6cee3		0.489976	0.488237	0.474864	0.487604	0.516266	0.473089	0.501002	0.459556	0.505402	0.469551	0.444868	0.463925	0.488339	3.16879	0.488339	4.92635			0.503377	0.505529	0.555887
282.076	0.00282076	0.7703	0.0190515	161.725	4	#00ff00		0.480849	0.486843	0.481136	0.493362	0.444883	0.443554	0.504736	0.486706	0.520968	0.479205	0.452226	0.48526	0.471771	4.6271	0.471771	4.95576			0.547413	0.531431	0.558214
100.076	0.00100076	0.7731	0.0176562	175.155	4	#bebe00		0.500208	0.485316	0.489081	0.495226	0.478307	0.491887	0.509126	0.49872	0.546267	0.522274	0.486463	0.480835	0.490004	1.56647	0.490004	4.96061			0.575686	0.545568	0.635345
336.075	0.00336075	0.8703	0.0191913	181.385	4	#6a33c2		0.484591	0.484407	0.484908	0.498931	0.453282	0.450048	0.51781	0.491664	0.536106	0.519849	0.471383	0.492988	0.476028	4.13718	0.476028	4.97513			0.553356	0.524945	0.540805	0.5671
259.151	0.00259151	0.763	0.0189758	160.834	4	#ffd700		0.540555	0.526406	0.548491	0.506204	0.545498	0.513289	0.507509	0.471566	0.500336	0.540462	0.514635	0.541637	0.530074	3.32359	0.530074	4.97962			0.626621	0.554053	0.668402
317.027	0.00317028	0.8129	0.0191471	169.812	4	#ffd700		0.488457	0.475896	0.491837	0.505701	0.435225	0.441604	0.504977	0.492837	0.535488	0.506144	0.46427	0.487645	0.47312	6.04077	0.47312	4.99287			0.464275	0.493445	0.442171
217.01	0.0021701	0.6921	0.0187986	147.27	4	#8b3b00		0.486025	0.472283	0.483264	0.494458	0.447542	0.445908	0.507396	0.489011	0.535949	0.492363	0.464291	0.494256	0.47158	4.35194	0.47158	5.00698			0.490349	0.496711	0.47369	0.488245	0.494712	0.485316	0.487157	0.502417	0.506572	0.529145	0.484916	0.498556
391.041	0.00391041	0.8764	0.0192959	181.674	4	#b2df8a		0.490284	0.483845	0.488502	0.500393	0.412297	0.43587	0.508581	0.481413	0.519697	0.486789	0.45634	0.471116	0.468532	7.60651	0.468532	5.01254			0.490923	0.492507	0.478842	0.482418	0.500638	0.489669	0.491451	0.562311
406.952	0.00406952	0.8942	0.0193212	185.116	4	#ffd700		0.51092	0.501523	0.488853	0.495492	0.495407	0.50572	0.537816	0.512976	0.580943	0.534353	0.517494	0.519713	0.499652	1.59921	0.499652	5.01291			0.569279	0.554536	0.571718
247.135	0.00247135	0.7423	0.018931	156.841	4	#ff7f00		0.511733	0.506515	0.495406	0.504329	0.498265	0.481393	0.502818	0.486951	0.494535	0.482499	0.477913	0.431325	0.499607	2.13382	0.499607	5.02987			0.525234	0.519431	0.536985	0.561558
349.079	0.00349079	0.8286	0.0192189	172.453	4	#999999		0.50143	0.489988	0.487011	0.495318	0.440269	0.433397	0.50252	0.475732	0.51043	0.468252	0.452819	0.45641	0.474569	6.2624	0.474569	5.03327			0.476235	0.486309	0.47175	0.498235	0.495254	0.487892	0.502039	0.539328	0.50237	0.505354	0.461502	0.460648
276.092	0.00276092	0.776	0.0190329	163.077	4	#0000ff		0.483162	0.536086	0.469019	0.479333	0.49449	0.458926	0.507245	0.469023	0.501815	0.439282	0.477843	0.474053	0.486836	5.5501	0.486836	5.04607			0.622508	0.541159	0.664043
403.083	0.00403083	0.8919	0.0193152	184.705	4	#eee685		0.497182	0.491808	0.486925	0.489987	0.442075	0.448997	0.498821	0.477902	0.524074	0.473137	0.453843	0.479193	0.476162	5.05204	0.476162	5.06806			0.481575	0.488486	0.483597	0.492111	0.490098	0.488542	0.498998	0.568114
371.012	0.00371012	0.8693	0.0192612	180.519	4	#36648b		0.490114	0.482419	0.481457	0.494118	0.468431	0.481935	0.501238	0.473735	0.502748	0.450591	0.448104	0.458543	0.483079	1.82891	0.483079	5.08094			0.471916	0.49201	0.513229	0.511026	0.494384	0.483862	0.491574	0.510694	0.500767	0.490741	0.44232	0.464113
349.283	0.00349283	0.945	0.0192193	196.682	4	#36648b		0.4722	0.498272	0.475159	0.46497	0.542854	0.49915	0.506949	0.466687	0.532601	0.504457	0.520001	0.477567	0.492101	5.80687	0.492101	5.08646			0.734089	0.597902	0.816634
320.021	0.00320021	0.8693	0.0191544	181.544	4	#00e2e5		0.506534	0.477494	0.49795	0.5072	0.47601	0.483534	0.508448	0.498876	0.555232	0.543683	0.496182	0.505809	0.491454	2.89719	0.491454	5.08895			0.497914	0.499499	0.484924	0.478183	0.507344	0.498473	0.507336	0.479662	0.508351	0.547844	0.537893	0.506506
405.147	0.00405147	0.949	0.0193184	196.5	4	#1f78c8		0.495921	0.514435	0.484467	0.495184	0.475413	0.486179	0.503485	0.475235	0.487422	0.44303	0.467002	0.43877	0.491933	2.71905	0.491933	5.11004			0.491196	0.495804	0.523389	0.536063	0.495455	0.486541	0.498483	0.578739
265.267	0.00265266	0.8859	0.0189972	186.531	4	#00ff00		0.483433	0.461009	0.492504	0.473126	0.478887	0.475403	0.498675	0.492551	0.461867	0.446321	0.480215	0.43975	0.477394	2.21222	0.477394	5.1113			0.560424	0.536376	0.599312
437.04	0.0043704	0.9414	0.0193642	194.46	4	#6a33c2		0.504466	0.477927	0.49089	0.494072	0.436351	0.459741	0.503356	0.480671	0.532477	0.483458	0.469139	0.468966	0.477241	5.29221	0.477241	5.12359			0.48639	0.488159	0.481778	0.465763	0.493895	0.492909	0.505172	0.532856	0.502161	0.527337	0.472358	0.47415
255.208	0.00255208	0.9951	0.0189615	209.922	4	#c814fa		0.496908	0.463991	0.515152	0.491053	0.48175	0.450847	0.479609	0.476259	0.462764	0.502936	0.478495	0.428323	0.483283	4.79789	0.483283	5.12396			0.519771	0.497419	0.491083	0.543082	0.49234	0.525241	0.502039	0.488245	0.467926	0.394733	0.485529	0.436025
446.252	0.00446252	1.0439	0.0193762	215.506	4	#fb6496		0.488422	0.494744	0.484182	0.496589	0.455433	0.463613	0.505143	0.478326	0.515137	0.457979	0.460464	0.46238	0.480497	3.54605	0.480497	5.13719			0.471654	0.486055	0.47542	0.481191	0.496911	0.486118	0.490745	0.510687	0.50467	0.501555	0.446158	0.465623
289.178	0.00289179	0.7973	0.0190727	167.212	4	#00e2e5		0.488308	0.474272	0.479639	0.491599	0.466712	0.46159	0.502112	0.481921	0.515668	0.457902	0.455925	0.466417	0.47702	2.47815	0.47702	5.14972			0.482303	0.503934	0.495696	0.522728	0.491553	0.483654	0.491526	0.49588	0.501866	0.490593	0.450731	0.473882
315.296	0.00315296	0.9159	0.0191428	191.391	4	#999999		0.482805	0.453764	0.48588	0.488361	0.417382	0.437054	0.491126	0.485249	0.494226	0.46208	0.453056	0.435257	0.460874	6.41562	0.460874	5.15519			0.487678	0.506134	0.470362	0.502308	0.489194	0.495162	0.486572	0.479861	0.48673	0.447381	0.44305	0.444878
314.195	0.00314195	0.8475	0.0191401	177.118	4	#fdbf6f		0.534398	0.445183	0.50589	0.523927	0.404979	0.44056	0.490161	0.468671	0.53145	0.497114	0.487135	0.460786	0.475823	11.0611	0.475823	5.21753			0.514672	0.545231	0.589514
601.004	0.00601004	0.9408	0.0195253	192.74	4	#c8308c		0.499644	0.469734	0.497446	0.498953	0.504549	0.493651	0.500175	0.501336	0.495757	0.497172	0.496543	0.434897	0.493996	2.50964	0.493996	5.24959			0.496647	0.50153	0.494461	0.505864	0.498946	0.497446	0.499644	0.734696
274.801	0.00274801	0.7158	0.0190288	150.461	4	#ffd700		0.499295	0.512215	0.484888	0.498501	0.523451	0.543754	0.496836	0.481503	0.430158	0.440705	0.44454	0.438687	0.510351	4.1119	0.510351	5.29314			0.46168	0.498792	0.592051
200.044	0.00200044	0.7123	0.0187081	152.302	4	#eee685		0.498656	0.49949	0.484001	0.484515	0.526506	0.46558	0.521121	0.486768	0.549808	0.521375	0.480163	0.498069	0.493125	4.1574	0.493125	5.29495			0.623095	0.56896	0.696234
390.287	0.00390287	0.9768	0.0192947	202.495	4	#6a33c2		0.480151	0.480514	0.472538	0.479776	0.475503	0.454012	0.500609	0.467446	0.494559	0.461096	0.443654	0.440744	0.473749	2.14675	0.473749	5.30009			0.497024	0.510752	0.51736	0.554791
355.049	0.00355049	0.84	0.0192309	174.726	4	#ff0000		0.486447	0.506365	0.482429	0.488895	0.470988	0.44598	0.50318	0.470657	0.527265	0.486576	0.466014	0.461321	0.480184	4.22714	0.480184	5.30296			0.493663	0.491195	0.489643	0.544922	0.489233	0.484754	0.488231	0.636423
212.155	0.00212154	0.6957	0.0187741	148.233	4	#bebe00		0.48592	0.472605	0.494807	0.485433	0.550441	0.520292	0.493866	0.505865	0.46086	0.475804	0.493721	0.433626	0.501583	5.72913	0.501583	5.30488			0.649928	0.607743	0.749375
300.092	0.00300092	0.7893	0.0191034	165.263	4	#ff83fa		0.477969	0.521252	0.470763	0.484101	0.507746	0.430674	0.502744	0.457817	0.507034	0.445355	0.458871	0.466554	0.482084	6.54965	0.482084	5.31198			0.612374	0.552861	0.650488
222.074	0.00222074	0.6797	0.0188232	144.44	4	#ff0000		0.476575	0.522646	0.47792	0.478679	0.528554	0.513931	0.521306	0.493205	0.538453	0.512115	0.508462	0.568489	0.499717	4.91199	0.499717	5.31394			0.67893	0.591817	0.794756
296.241	0.00296241	0.8716	0.0190928	182.601	4	#fb6496		0.492391	0.495431	0.475594	0.478291	0.511793	0.466131	0.501403	0.48616	0.473983	0.473303	0.475637	0.424285	0.486605	3.38352	0.486605	5.32678			0.558216	0.546027	0.569936
576	0.00576001	0.9262	0.0195064	189.924	4	#c8308c		0.499291	0.468298	0.497075	0.496911	0.499866	0.489666	0.500135	0.501481	0.494579	0.498038	0.496664	0.434253	0.491851	2.46002	0.491851	5.32934			0.496803	0.501766	0.490786	0.502212	0.49691	0.497075	0.499291	0.74455
359.072	0.00359072	0.8511	0.0192388	176.965	4	#999999		0.487756	0.497223	0.484615	0.495723	0.456565	0.450292	0.501117	0.471613	0.523993	0.484182	0.465884	0.454041	0.478696	4.22665	0.478696	5.34231			0.486174	0.481758	0.481259	0.505689	0.495704	0.485872	0.489471	0.591556
161.131	0.00161131	0.9882	0.0184367	214.406	4	#c8308c		0.486234	0.456802	0.486639	0.474635	0.435627	0.420747	0.479404	0.479423	0.481756	0.467566	0.463533	0.416826	0.460114	5.95765	0.460114	5.3461			0.504572	0.499527	0.456857	0.508899	0.475279	0.499561	0.490187	0.482089	0.472657	0.414473	0.454193	0.424023
552	0.00552	0.9096	0.0194868	186.719	4	#fb6496		0.499152	0.457471	0.49687	0.498932	0.496749	0.496677	0.500229	0.496457	0.495842	0.497383	0.49441	0.432681	0.490975	3.35083	0.490975	5.35149			0.494521	0.4967	0.497614	0.498783	0.498928	0.49687	0.499152	0.723641
280.096	0.00280096	0.7612	0.0190454	159.874	4	#999999		0.498095	0.514088	0.484153	0.504709	0.498606	0.478824	0.506275	0.486207	0.458958	0.437161	0.471719	0.441574	0.496413	2.62428	0.496413	5.3565			0.592863	0.577418	0.675466
260.235	0.00260235	0.8157	0.0189797	171.911	4	#b2df8a		0.481385	0.485452	0.457344	0.485899	0.461077	0.465748	0.504683	0.480471	0.495962	0.459455	0.465929	0.435332	0.472817	2.72727	0.472817	5.38119			0.480619	0.495526	0.484662	0.491439	0.486615	0.465424	0.483248	0.498788	0.504117	0.46455	0.448148	0.447746
266.097	0.00266097	0.7452	0.019	156.886	4	#0000ff		0.482646	0.50241	0.48222	0.4873	0.505944	0.459084	0.507644	0.467217	0.497447	0.475531	0.470886	0.432763	0.486601	3.45911	0.486601	5.3832			0.612478	0.550782	0.688783
176.052	0.00176052	0.6206	0.0185535	133.804	4	#fb6496		0.480777	0.500627	0.479645	0.471904	0.508497	0.505427	0.51803	0.482152	0.556246	0.49586	0.496873	0.496055	0.491146	3.1607	0.491146	5.39378			0.636156	0.570924	0.736359
252.265	0.00252265	0.8609	0.0189506	181.717	4	#ff0000		0.473644	0.465091	0.490644	0.495842	0.479063	0.484043	0.49644	0.48872	0.438713	0.444669	0.474613	0.439412	0.481388	2.33661	0.481388	5.41176			0.505166	0.513031	0.529592	0.514146	0.495437	0.499584	0.478878	0.480872	0.494429	0.361886	0.424445	0.453146
262.2	0.002622	0.8356	0.0189866	176.03	4	#6a33c2		0.485508	0.47844	0.476224	0.480019	0.552282	0.502408	0.503529	0.46619	0.452734	0.456544	0.45195	0.419945	0.495813	5.89637	0.495813	5.45171			0.521174	0.536332	0.618589
376.103	0.00376102	0.8885	0.0192704	184.423	4	#a6cee3		0.492784	0.495257	0.48811	0.491825	0.468092	0.465508	0.503808	0.476976	0.52993	0.478341	0.481337	0.452797	0.483596	2.73714	0.483596	5.47303			0.525508	0.498259	0.520805	0.54896	0.491994	0.490317	0.493803	0.586586
372.079	0.00372078	0.8657	0.0192631	179.771	4	#c814fa		0.489125	0.485164	0.489589	0.496382	0.461247	0.452845	0.501936	0.47578	0.520318	0.477633	0.471817	0.444386	0.479059	3.68001	0.479059	5.47684			0.491898	0.48803	0.487954	0.510952	0.496304	0.490137	0.489632	0.576054
349.085	0.00349085	0.8707	0.0192189	181.215	4	#ff83fa		0.493525	0.478808	0.481253	0.495657	0.439947	0.4245	0.508347	0.47073	0.523159	0.486596	0.452633	0.476794	0.468948	6.31333	0.468948	5.48739			0.510069	0.493068	0.498166	0.547472	0.496121	0.481717	0.494464	0.60565
315.038	0.00315038	0.8836	0.0191422	184.647	4	#eee685		0.554963	0.475171	0.512727	0.522257	0.452384	0.466182	0.514036	0.493399	0.554096	0.51033	0.477892	0.486437	0.497281	7.87168	0.497281	5.49106			0.48073	0.494302	0.469052	0.457814	0.52304	0.516894	0.559597
528.001	0.00528001	0.8914	0.0194654	183.184	4	#b2df8a		0.498446	0.454464	0.496619	0.497106	0.504133	0.490224	0.500135	0.498936	0.493245	0.493766	0.494381	0.429959	0.490165	3.68138	0.490165	5.53891			0.494687	0.499684	0.492687	0.509721	0.497122	0.496619	0.498446	0.738863
322.055	0.00322055	0.8452	0.0191592	176.46	4	#ff83fa		0.490277	0.467155	0.489238	0.487589	0.438568	0.463685	0.510193	0.483067	0.524802	0.478922	0.450666	0.477891	0.472752	4.31549	0.472752	5.55532			0.483417	0.494898	0.491555	0.482223	0.488023	0.492588	0.491357	0.519247	0.509077	0.513581	0.466828	0.482003
504	0.00504001	0.8737	0.0194421	179.762	4	#c814fa		0.498591	0.461682	0.497063	0.498401	0.497651	0.491326	0.500067	0.497957	0.494163	0.494575	0.493231	0.429435	0.490786	2.95657	0.490786	5.56194			0.493396	0.498418	0.492762	0.501681	0.49841	0.497063	0.498591	0.731815
351.983	0.00351983	0.8742	0.0192248	181.893	4	#00ff00		0.506675	0.486175	0.488469	0.501434	0.464927	0.483135	0.523773	0.496063	0.558763	0.529812	0.490188	0.492413	0.488469	3.01919	0.488469	5.56585			0.516681	0.50891	0.515016	0.502851	0.501888	0.490816	0.510255	0.510546	0.52163	0.543079	0.51196	0.501349
278.064	0.00278064	0.7528	0.0190391	158.162	4	#a6cee3		0.476407	0.477307	0.475018	0.485042	0.405159	0.438132	0.511123	0.484028	0.475627	0.475667	0.431644	0.472954	0.459511	6.81662	0.459511	5.56616			0.564508	0.541674	0.614989
192.081	0.00192081	0.6619	0.0186607	141.889	4	#8b3b00		0.509123	0.502706	0.470483	0.478122	0.545727	0.497488	0.502916	0.49001	0.444021	0.456196	0.475972	0.430221	0.500608	5.31184	0.500608	5.57614			0.533274	0.546366	0.590991
340.094	0.00340094	0.8554	0.0192	178.207	4	#fb6496		0.480483	0.498477	0.479863	0.497045	0.446863	0.430455	0.506161	0.456416	0.523115	0.488781	0.458074	0.479495	0.472198	5.85338	0.472198	5.5922			0.556176	0.513789	0.592081
415.171	0.00415171	0.9429	0.0193335	195.083	4	#00ff00		0.495555	0.485821	0.476569	0.493552	0.45825	0.472479	0.501121	0.475324	0.516621	0.449033	0.455089	0.463004	0.480371	2.9441	0.480371	5.59519			0.471528	0.490544	0.495684	0.495324	0.493647	0.478031	0.496451	0.510277	0.500848	0.503306	0.438795	0.467216
345.07	0.0034507	0.8681	0.0192106	180.756	4	#8b3b00		0.478998	0.489325	0.483798	0.504042	0.423057	0.419305	0.505344	0.484517	0.534315	0.498445	0.457252	0.512325	0.466421	7.73049	0.466421	5.60508			0.53169	0.509645	0.526198	0.558109
392.962	0.00392963	0.927	0.0192991	192.135	4	#ff0000		0.502482	0.497932	0.487349	0.503115	0.479421	0.500546	0.501188	0.495464	0.532485	0.473954	0.488472	0.449154	0.495141	1.942	0.495141	5.63191			0.498863	0.498425	0.5235	0.505832	0.502981	0.489308	0.503183	0.502958	0.500996	0.444839	0.464078	0.470626
370.062	0.00370061	0.8521	0.0192595	176.968	4	#cab2d6		0.503605	0.483313	0.490356	0.500675	0.445036	0.446361	0.502878	0.48286	0.532215	0.4977	0.464983	0.459093	0.478224	5.48323	0.478224	5.64148			0.493103	0.494795	0.48322	0.497202	0.500843	0.492723	0.504145	0.544031	0.502444	0.519645	0.48916	0.465882
192.073	0.00192073	0.6345	0.0186606	136	4	#00ff00		0.483198	0.481413	0.473703	0.480144	0.464083	0.438416	0.504395	0.475325	0.511346	0.467093	0.461576	0.441595	0.47016	3.62633	0.47016	5.64536			0.531324	0.527738	0.55559
360.073	0.00360073	0.8803	0.0192407	183.012	4	#36648b		0.486448	0.49174	0.485277	0.481189	0.480899	0.474805	0.498288	0.485779	0.475976	0.466451	0.447662	0.422612	0.483393	1.19697	0.483393	5.667			0.605345	0.566515	0.714068
335.257	0.00335257	0.9206	0.0191895	191.892	4	#ff83fa		0.49672	0.474306	0.481399	0.491529	0.447968	0.459046	0.51012	0.485492	0.536307	0.478057	0.47087	0.46535	0.475161	3.96135	0.475161	5.70896			0.501128	0.503271	0.488143	0.504442	0.491887	0.486416	0.500053	0.501706	0.509019	0.495121	0.45962	0.472647
311.292	0.00311292	0.9382	0.0191328	196.145	4	#ff0000		0.486562	0.468425	0.468731	0.482239	0.421779	0.458751	0.503408	0.478392	0.529067	0.46329	0.459673	0.476104	0.464414	4.99702	0.464414	5.71026			0.498122	0.497951	0.500882	0.497318	0.482917	0.476633	0.488799	0.490939	0.502297	0.525585	0.442321	0.488468
100.076	0.00100075	0.5167	0.0176562	117.052	4	#cab2d6		0.481329	0.478872	0.474634	0.487452	0.50169	0.449512	0.514318	0.490061	0.497693	0.51813	0.452767	0.459661	0.478915	3.59273	0.478915	5.71042			0.681663	0.62312	0.811279
380.329	0.00380329	1.0018	0.0192778	207.867	4	#a52a3c		0.491526	0.490748	0.469469	0.489914	0.535179	0.489166	0.49852	0.475047	0.436645	0.4607	0.441985	0.421029	0.494334	4.38889	0.494334	5.71177			0.573997	0.57466	0.677579
81.034	0.00081034	0.558	0.0172193	129.631	4	#0000ff		0.524439	0.47936	0.504733	0.533126	0.462081	0.461091	0.50453	0.470913	0.477482	0.51069	0.458826	0.434416	0.494138	6.32792	0.494138	5.77348			0.51648	0.517085	0.542154	0.541943	0.533044	0.518947	0.538738	0.490124	0.473298	0.303549	0.471141	0.472878
411.084	0.00411084	0.9173	0.0193274	189.84	4	#778b00		0.497439	0.482807	0.483444	0.502574	0.44395	0.451904	0.510222	0.475078	0.521612	0.478718	0.44758	0.467154	0.47702	5.02175	0.47702	5.79269			0.499042	0.503233	0.52828	0.534481	0.502649	0.485329	0.498604	0.563963
355.064	0.00355064	0.8825	0.0192309	183.549	4	#a6cee3		0.493055	0.480595	0.483252	0.495981	0.421449	0.430909	0.506455	0.480696	0.531639	0.492946	0.450182	0.487258	0.46754	6.9921	0.46754	5.80157			0.481607	0.48886	0.466608	0.477584	0.496307	0.484878	0.494614	0.538512	0.506031	0.527264	0.484539	0.492726
219.083	0.00219083	0.688	0.0188088	146.316	4	#c8308c		0.474785	0.534908	0.457682	0.467264	0.511913	0.47244	0.521902	0.468726	0.532517	0.48041	0.485002	0.530769	0.486499	6.18335	0.486499	5.81993			0.713587	0.591441	0.813972
235.15	0.0023515	0.7278	0.0188821	154.182	4	#fb6496		0.479787	0.481878	0.474589	0.472478	0.51389	0.447966	0.512879	0.446134	0.514499	0.510092	0.472616	0.477339	0.478431	4.43333	0.478431	5.84285			0.713517	0.58356	0.783551
624	0.00624	0.9576	0.0195413	196.015	4	#b2df8a		0.499224	0.465533	0.497884	0.496951	0.503493	0.49369	0.500135	0.50609	0.494229	0.497988	0.497627	0.42911	0.492796	2.78672	0.492796	5.86199			0.497749	0.506378	0.494628	0.505769	0.496956	0.497881	0.499224	0.740245
600.002	0.00600002	0.941	0.0195245	192.78	4	#33a02c		0.499083	0.463938	0.495149	0.497226	0.501516	0.491247	0.499879	0.502819	0.494098	0.496742	0.494093	0.42733	0.49136	2.8252	0.49136	5.8731			0.494362	0.503311	0.493507	0.505568	0.497229	0.495149	0.499083	0.761453
327.099	0.00327099	0.8166	0.0191711	170.39	4	#33a02c		0.492351	0.499018	0.485707	0.495165	0.47422	0.450092	0.505024	0.48143	0.524445	0.477545	0.471397	0.44234	0.482759	3.77323	0.482759	5.87344			0.536289	0.516541	0.543632	0.60054
201.043	0.00201043	0.6515	0.0187138	139.261	4	#ff7f00		0.481337	0.478451	0.476634	0.499784	0.458457	0.460621	0.524343	0.484178	0.524619	0.488159	0.475569	0.4535	0.475881	3.17965	0.475881	5.89713			0.558774	0.500364	0.605113
323.195	0.00323195	0.8581	0.0191619	179.133	4	#999999		0.470692	0.466375	0.467981	0.47163	0.454471	0.441407	0.498348	0.456842	0.507377	0.467222	0.452922	0.437739	0.462093	2.56766	0.462093	5.89796			0.542589	0.512685	0.551902
161.13	0.0016113	0.6191	0.0184367	134.329	4	#1f78c8		0.505076	0.454085	0.512014	0.497434	0.435447	0.433117	0.468749	0.479842	0.418969	0.442361	0.466312	0.412834	0.472862	7.62879	0.472862	5.89933			0.506394	0.510701	0.480842	0.510612	0.498403	0.526903	0.510495	0.472267	0.457467	0.331943	0.425502	0.422383
122.037	0.00122037	0.5193	0.0180143	115.319	4	#ffd700		0.515554	0.508266	0.510673	0.504986	0.523542	0.510981	0.502702	0.48582	0.490041	0.507864	0.502093	0.426522	0.512333	1.2683	0.512333	5.9008			0.537625	0.541578	0.627045
204.065	0.00204065	0.6618	0.0187308	141.337	4	#778b00		0.477466	0.469532	0.459327	0.483474	0.486221	0.451964	0.506179	0.478478	0.521092	0.452082	0.4579	0.46499	0.471331	2.89228	0.471331	5.90201			0.560908	0.53827	0.609634
444.245	0.00444245	1.015	0.0193736	209.564	4	#c8308c		0.498966	0.462191	0.486494	0.49123	0.460666	0.453296	0.515025	0.486725	0.528738	0.495374	0.463634	0.456675	0.475474	4.00063	0.475474	5.9232			0.502808	0.515745	0.502338	0.535146	0.491734	0.490435	0.503595	0.484818	0.514077	0.467413	0.475494	0.471095
433.224	0.00433224	1.004	0.019359	207.449	4	#c8308c		0.51903	0.485471	0.484701	0.498802	0.432103	0.444048	0.509674	0.476186	0.538886	0.492094	0.471281	0.462591	0.477359	6.93122	0.477359	5.9655			0.515481	0.507544	0.501052	0.519884	0.499637	0.489708	0.523403	0.520039	0.507747	0.463138	0.459959	0.47575
401.326	0.00401326	1.0155	0.0193125	210.327	4	#36648b		0.486422	0.487136	0.475379	0.493778	0.476738	0.471197	0.498986	0.475749	0.524649	0.473754	0.441148	0.465486	0.481775	1.79176	0.481775	5.96642			0.48822	0.509173	0.541625	0.557267
491.22	0.0049122	1.0401	0.0194288	214.13	4	#00e2e5		0.506235	0.479447	0.477225	0.491442	0.4456	0.462147	0.502001	0.472722	0.520979	0.443433	0.463566	0.463814	0.477016	4.47254	0.477016	5.97019			0.474158	0.480333	0.479798	0.471904	0.491468	0.47952	0.508283	0.494258	0.501549	0.501271	0.428753	0.467553
188.08	0.0018808	0.654	0.0186355	140.374	4	#fdbf6f		0.497796	0.515101	0.443626	0.458281	0.543715	0.510868	0.522621	0.479964	0.464323	0.479433	0.4656	0.43173	0.494898	7.57359	0.494898	5.98047			0.633874	0.602365	0.796398
140.911	0.00140911	0.8238	0.0182438	180.616	4	#0000ff		0.519048	0.500069	0.491929	0.498677	0.495477	0.514228	0.513555	0.508041	0.44773	0.489248	0.493232	0.442931	0.503238	2.15802	0.503238	5.99583			0.526158	0.539338	0.576685
335.006	0.00335006	0.8684	0.0191889	181.02	4	#0000ff		0.503241	0.489173	0.49215	0.501487	0.468821	0.483509	0.54359	0.523181	0.590389	0.600715	0.55662	0.549656	0.48973	2.58749	0.48973	6.00323			0.585455	0.534759	0.510545	0.496032	0.501402	0.492656	0.505316	0.508726	0.54118	0.573674	0.584949	0.557385
318.236	0.00318236	0.8771	0.01915	183.216	4	#33a02c		0.518032	0.53369	0.546475	0.495089	0.641367	0.539735	0.512989	0.477362	0.449087	0.523079	0.54013	0.496534	0.545731	9.22031	0.545731	6.03766			0.644386	0.579124	0.662738
219.084	0.00219084	0.6764	0.0188088	143.855	4	#1f78c8		0.469261	0.526773	0.457636	0.469188	0.522427	0.45784	0.515175	0.459078	0.532814	0.486594	0.487615	0.532486	0.483854	6.61497	0.483854	6.08792			0.705279	0.576055	0.808738
478.278	0.00478278	1.038	0.0194146	213.851	4	#6a33c2		0.479313	0.472856	0.491082	0.491434	0.432735	0.44642	0.50476	0.477277	0.506949	0.446903	0.438524	0.462656	0.468973	5.16808	0.468973	6.1476			0.457235	0.488273	0.46715	0.472686	0.491658	0.492093	0.481416	0.483969	0.504545	0.482818	0.430503	0.465994
252.895	0.00252896	0.6828	0.018953	144.101	4	#00ff00		0.480832	0.482055	0.462722	0.483662	0.479372	0.492314	0.502382	0.490348	0.434882	0.432514	0.473786	0.447907	0.480159	2.01645	0.480159	6.15039			0.480578	0.497195	0.505013	0.492811	0.483886	0.46775	0.484333	0.494561	0.502186	0.39524	0.431644	0.45333
220.857	0.00220857	0.6505	0.0188174	138.282	4	#ff7f00		0.457439	0.482578	0.418943	0.469965	0.430512	0.437013	0.505605	0.456951	0.494675	0.483027	0.471863	0.428918	0.449408	5.47413	0.449408	6.16172			0.482161	0.471893	0.456281	0.458344	0.469817	0.43235
219.207	0.00219207	0.7517	0.0188094	159.867	4	#0000ff		0.503117	0.45656	0.499119	0.487606	0.426169	0.418988	0.488689	0.478865	0.441164	0.446164	0.444794	0.408981	0.46526	7.94023	0.46526	6.16975			0.484104	0.502051	0.465091	0.49665	0.488405	0.514088	0.510447	0.480097	0.481093	0.364105	0.421802	0.420738
200.047	0.00200047	0.8318	0.0187081	177.849	4	#999999		0.459819	0.555734	0.472405	0.428716	0.68816	0.577219	0.519999	0.540579	0.523422	0.551552	0.564026	0.609261	0.530342	18.1656	0.530342	6.19273			0.805201	0.669013	0.919647
368.276	0.00368276	0.984	0.0192562	204.405	4	#1f78c8		0.492181	0.488465	0.471333	0.477406	0.46885	0.432828	0.496452	0.465433	0.511822	0.464441	0.442416	0.438248	0.471844	4.49809	0.471844	6.19293			0.512465	0.513231	0.522983	0.59153
430.204	0.00430204	0.9586	0.0193549	198.107	4	#b2df8a		0.503623	0.470782	0.486392	0.495537	0.442607	0.451116	0.501222	0.474201	0.528102	0.45981	0.449293	0.466074	0.475009	5.1639	0.475009	6.20383			0.464918	0.483133	0.468297	0.476839	0.4956	0.488445	0.505182	0.484745	0.500701	0.513062	0.446909	0.468961
141.053	0.00141053	0.5685	0.0182453	124.634	4	#36648b		0.509062	0.483392	0.515436	0.513047	0.486859	0.450851	0.506438	0.480275	0.547891	0.515565	0.477257	0.46525	0.493108	5.02483	0.493108	6.20582			0.503864	0.508712	0.511672	0.51672	0.512803	0.518165	0.519796	0.504676	0.50136	0.481346	0.488531	0.487186
507.213	0.00507213	1.0495	0.0194454	215.889	4	#ff0000		0.483532	0.48788	0.483524	0.489368	0.44305	0.458491	0.502036	0.477354	0.489066	0.427165	0.438298	0.455638	0.474307	4.00945	0.474307	6.20836			0.459702	0.493203	0.489804	0.495574	0.48966	0.486183	0.486585	0.505956	0.501474	0.463563	0.411887	0.462755
286.101	0.00286101	0.7872	0.0190636	165.167	4	#b2df8a		0.480906	0.573727	0.48238	0.497964	0.526709	0.510548	0.510587	0.473493	0.499539	0.493282	0.526931	0.565621	0.512039	6.80454	0.512039	6.2297			0.723065	0.567327	0.807884
155.014	0.00155014	1.0028	0.018383	218.194	4	#ff83fa		0.499419	0.480659	0.486456	0.49307	0.447686	0.437349	0.505543	0.467486	0.521494	0.45545	0.454697	0.453854	0.474106	5.37334	0.474106	6.24308			0.46383	0.474407	0.453508	0.475815	0.493451	0.487771	0.503522	0.488132	0.504545	0.500707	0.445139	0.460175
383.088	0.00383088	0.9598	0.0192825	199.094	4	#6a33c2		0.493249	0.473266	0.498045	0.496484	0.435169	0.435981	0.513197	0.480439	0.535241	0.509742	0.450396	0.503444	0.472032	6.27362	0.472032	6.25338			0.481011	0.486506	0.463142	0.48312	0.49667	0.499796	0.493932	0.54229	0.511412	0.53206	0.504552	0.506717
294.311	0.00294311	0.9255	0.0190874	193.96	4	#b2df8a		0.500444	0.48655	0.4753	0.500378	0.470407	0.449548	0.49984	0.473872	0.448728	0.428017	0.446193	0.41823	0.480438	4.07497	0.480438	6.26203			0.473901	0.496473	0.492515	0.523378	0.50067	0.488224	0.507653	0.513406	0.493691	0.358844	0.403702	0.443191
318.118	0.00318117	0.8322	0.0191498	173.825	4	#bebe00		0.487068	0.508784	0.484246	0.49241	0.468707	0.466932	0.51238	0.479684	0.545779	0.484591	0.483111	0.458701	0.484691	3.21853	0.484691	6.31			0.558551	0.526558	0.560327
398.079	0.00398079	0.9095	0.0193073	188.417	4	#ff7f00		0.495035	0.48959	0.47829	0.49656	0.437678	0.447003	0.509289	0.472661	0.531575	0.474049	0.452934	0.463975	0.474026	5.38752	0.474026	6.32634			0.517943	0.502901	0.533153	0.533439	0.496914	0.481913	0.497975	0.585955
302.01	0.0030201	0.9113	0.0191086	190.758	4	#a52a3c		0.487211	0.478385	0.49201	0.509936	0.45526	0.471755	0.516395	0.500448	0.563368	0.556157	0.487102	0.512998	0.482426	3.86655	0.482426	6.33463			0.490003	0.501341	0.473715	0.459304	0.510117	0.493121	0.48909	0.485423	0.515962	0.556802	0.543698	0.513744
127.041	0.00127041	0.5606	0.0180809	124.021	4	#fb6496		0.520816	0.472869	0.515903	0.537454	0.46662	0.416346	0.502045	0.476783	0.523111	0.507195	0.462517	0.439885	0.488334	9.21309	0.488334	6.37354			0.524342	0.530843	0.542515	0.545701	0.53747	0.531064	0.531925	0.495749	0.482673	0.364989	0.47688	0.475638
199.054	0.00199054	0.6822	0.0187024	145.913	4	#eee685		0.484659	0.480063	0.473836	0.479071	0.46217	0.439936	0.506694	0.477054	0.551654	0.495115	0.471346	0.47838	0.469956	3.53283	0.469956	6.37419			0.495017	0.487652	0.46927	0.498929	0.478854	0.477838	0.486517	0.516108	0.50562	0.53592	0.485466	0.4864
329.008	0.00329008	0.8876	0.0191755	185.158	4	#6a33c2		0.50344	0.468871	0.491875	0.502384	0.428708	0.440237	0.513538	0.480044	0.546576	0.496997	0.461726	0.480403	0.472586	6.82235	0.472586	6.37427			0.472128	0.483345	0.452559	0.446912
354.791	0.00354791	0.7809	0.0192304	162.431	4	#cab2d6		0.486423	0.484544	0.47588	0.49127	0.478773	0.483563	0.499074	0.48843	0.427018	0.432105	0.487855	0.460967	0.483409	1.13439	0.483409	6.38832			0.488786	0.489519	0.485235	0.482317	0.491348	0.478342	0.487305	0.487097	0.499035	0.38435	0.427851	0.462593
260.036	0.00260036	0.742	0.018979	156.38	4	#a6cee3		0.480768	0.53383	0.481686	0.47777	0.501576	0.495789	0.520423	0.494945	0.57501	0.506272	0.485378	0.52247	0.495236	4.26245	0.495236	6.38999			0.681262	0.596548	0.781435
196.122	0.00196122	0.6642	0.0186852	142.187	4	#ff7f00		0.491882	0.494741	0.465244	0.449022	0.576788	0.552929	0.5127	0.489192	0.485413	0.493671	0.534976	0.438168	0.505101	9.87606	0.505101	6.40097			0.757208	0.63814	0.877474
388.112	0.00388112	0.8807	0.0192911	182.611	4	#ffd700		0.493708	0.510193	0.489503	0.486934	0.471599	0.472382	0.510406	0.491013	0.525796	0.506095	0.496079	0.434842	0.487387	2.95788	0.487387	6.44879			0.558658	0.532906	0.556011
306.231	0.00306231	0.8691	0.0191197	181.831	4	#cab2d6		0.524374	0.562829	0.553068	0.498389	0.628124	0.550426	0.514063	0.504604	0.444529	0.541643	0.541512	0.502857	0.552868	7.90427	0.552868	6.44989			0.670179	0.604797	0.714847
279.208	0.00279208	0.8122	0.0190427	170.615	4	#ff7f00		0.482442	0.453731	0.500691	0.490402	0.434243	0.444795	0.503546	0.475069	0.536216	0.490452	0.454904	0.461104	0.467717	5.7848	0.467717	6.45027			0.566648	0.541902	0.577529
155.013	0.00155013	1.0435	0.018383	227.054	4	#a6cee3		0.496378	0.474353	0.48233	0.489877	0.433474	0.431145	0.50025	0.46484	0.519283	0.463604	0.438624	0.45422	0.467926	6.10467	0.467926	6.46279			0.450783	0.471977	0.445759
181.039	0.00181039	0.6251	0.0185887	134.508	4	#6a33c2		0.524095	0.491427	0.517013	0.508131	0.473834	0.461561	0.509916	0.495834	0.565849	0.518203	0.478273	0.482218	0.49601	5.00084	0.49601	6.47028			0.492087	0.499977	0.478289	0.493229	0.508273	0.52152	0.529844	0.505351	0.508228	0.532613	0.50169	0.485348
356.033	0.00356033	0.8476	0.0192328	176.279	4	#fb6496		0.489111	0.475947	0.477204	0.491264	0.447071	0.455406	0.505843	0.473698	0.504176	0.430536	0.449755	0.453508	0.472667	3.78548	0.472667	6.48964			0.48453	0.493343	0.506035	0.505164	0.491452	0.479168	0.491645	0.509506	0.505253	0.479189	0.413611	0.463221
152.048	0.00152048	0.5592	0.0183556	121.864	4	#fdbf6f		0.49035	0.505006	0.505133	0.508699	0.514867	0.51369	0.502721	0.501848	0.429171	0.515118	0.491826	0.45663	0.506291	1.74711	0.506291	6.5189			0.568719	0.577125	0.676869
336.278	0.00336278	0.9342	0.0191917	194.708	4	#ff7f00		0.487658	0.529262	0.498066	0.457826	0.626698	0.554717	0.5143	0.458656	0.464014	0.52057	0.543472	0.520728	0.525704	11.3729	0.525704	6.51911			0.759816	0.613489	0.877528
168.06	0.0016806	0.603	0.0184932	130.418	4	#bebe00		0.455216	0.538809	0.469965	0.454514	0.621279	0.55629	0.538672	0.491425	0.532299	0.509233	0.537745	0.591059	0.516012	13.0927	0.516012	6.5538			0.754778	0.613937	0.886443
463.309	0.00463309	1.0694	0.0193973	220.529	4	#ff7f00		0.468268	0.427141	0.475141	0.484481	0.440578	0.439916	0.504821	0.466743	0.489211	0.43098	0.432574	0.454744	0.455921	5.05653	0.455921	6.55744			0.459481	0.48693	0.4726	0.513291	0.484682	0.479988	0.470539	0.464209	0.503681	0.441721	0.415978	0.459725
356.243	0.00356243	0.9679	0.0192332	201.298	4	#eee685		0.492819	0.504116	0.49187	0.506477	0.530564	0.511134	0.500517	0.451713	0.500394	0.50389	0.499539	0.556491	0.506163	2.80339	0.506163	6.55986			0.5057	0.460742	0.518914	0.578292
261.253	0.00261253	0.8284	0.0189833	174.553	4	#a52a3c		0.482778	0.451678	0.487396	0.47659	0.396722	0.410116	0.483323	0.465613	0.484084	0.456964	0.447953	0.403502	0.45088	8.65107	0.45088	6.61249			0.497991	0.496521	0.461826	0.516356	0.476735	0.501983	0.487672	0.481766	0.476685	0.412265	0.436963	0.415471
273.966	0.00273966	0.7475	0.0190261	157.144	4	#eee685		0.487067	0.483022	0.473737	0.495065	0.500691	0.49993	0.504613	0.474479	0.423241	0.42593	0.454307	0.430475	0.489919	2.16078	0.489919	6.61323			0.48242	0.50426	0.544726	0.541401	0.495427	0.479371	0.489884	0.518396	0.499293	0.378474	0.417295	0.440987
366.249	0.00366249	0.9367	0.0192524	194.611	4	#00e2e5		0.482895	0.475431	0.472142	0.480188	0.442786	0.452962	0.502908	0.470843	0.52382	0.465178	0.454581	0.441522	0.467734	3.45298	0.467734	6.62474			0.508385	0.503347	0.514052	0.548086	0.480417	0.476596	0.484894	0.515037	0.502638	0.499038	0.449247	0.452902
155.047	0.00155047	0.5696	0.0183833	123.945	4	#a6cee3		0.457052	0.511063	0.447923	0.441756	0.5694	0.491677	0.541207	0.490675	0.567004	0.499218	0.483642	0.517618	0.486478	10.0113	0.486478	6.63391			0.719011	0.606662	0.864503
244.063	0.00244063	0.7303	0.0189189	154.413	4	#999999		0.459966	0.527532	0.468468	0.503231	0.548161	0.451265	0.528174	0.456706	0.530635	0.472684	0.473141	0.518706	0.493104	7.9968	0.493104	6.63847			0.674939	0.558947	0.785173
307.317	0.00307317	0.9411	0.0191226	196.848	4	#00e2e5		0.497398	0.501672	0.458658	0.485334	0.497516	0.490838	0.508994	0.486379	0.467818	0.452477	0.478682	0.414257	0.488569	3.22323	0.488569	6.63973			0.486121	0.497076	0.507965	0.514424	0.486197	0.475803	0.505585	0.527092	0.502438	0.438005	0.444494	0.443843
222.036	0.00222036	0.6899	0.018823	146.61	4	#ffd700		0.506783	0.492688	0.502516	0.508461	0.521063	0.551964	0.494308	0.518112	0.43072	0.496382	0.519964	0.465271	0.513912	4.04433	0.513912	6.64696			0.637451	0.598729	0.741602
131.083	0.00131083	0.5512	0.0181315	121.601	4	#ff7f00		0.506809	0.494087	0.505465	0.493129	0.487432	0.500322	0.489511	0.506767	0.4133	0.465657	0.491577	0.461226	0.497874	1.52793	0.497874	6.66041			0.53762	0.543544	0.5648
235.081	0.00235081	0.6964	0.0188818	147.534	4	#ff83fa		0.477027	0.493692	0.471858	0.480161	0.482384	0.422982	0.515778	0.47157	0.527472	0.48864	0.450857	0.525643	0.47135	5.25746	0.47135	6.67309			0.641777	0.558204	0.716751
204.094	0.00204094	0.662	0.018731	141.371	4	#ffd700		0.483965	0.584509	0.480389	0.491403	0.55638	0.530475	0.505898	0.436254	0.514986	0.509221	0.527986	0.531611	0.521187	8.2622	0.521187	6.68971			0.762449	0.577798	0.877648
232.09	0.0023209	0.7016	0.0188688	148.74	4	#00e2e5		0.47487	0.58315	0.480117	0.487903	0.563753	0.528354	0.520747	0.465601	0.515917	0.501481	0.546537	0.566954	0.519691	8.87194	0.519691	6.79065			0.782479	0.591651	0.882194
285.261	0.00285261	0.8817	0.0190611	185.017	4	#00ff00		0.478896	0.444538	0.481983	0.490532	0.393323	0.424177	0.495749	0.466271	0.522421	0.447133	0.45203	0.447333	0.452242	8.49492	0.452242	6.82582			0.487925	0.485213	0.452361	0.487593	0.490916	0.492631	0.4834	0.472704	0.491848	0.471492	0.425164	0.454979
224.052	0.00224051	0.6695	0.0188325	142.203	4	#1f78c8		0.476998	0.518046	0.477195	0.473113	0.539907	0.491991	0.521456	0.48454	0.563353	0.530859	0.509356	0.575526	0.496208	5.45855	0.496208	6.83251			0.72089	0.599521	0.841041
189.069	0.00189069	0.657	0.0186418	140.974	4	#36648b		0.477384	0.514925	0.451717	0.492205	0.498063	0.444827	0.52635	0.465547	0.543628	0.486107	0.465391	0.480255	0.479853	5.6986	0.479853	6.84034			0.574766	0.514138	0.597144
143.043	0.00143044	0.553	0.0182664	121.101	4	#ff0000		0.483451	0.472743	0.472818	0.48383	0.465813	0.468295	0.506242	0.476436	0.566164	0.496442	0.480719	0.496014	0.474492	1.59685	0.474492	6.85605			0.541322	0.506834	0.566582
252.093	0.00252092	0.7158	0.01895	151.1	4	#cab2d6		0.475088	0.575994	0.475818	0.480657	0.54117	0.476952	0.506568	0.418888	0.507065	0.473986	0.504711	0.497572	0.50428	8.63052	0.50428	6.86393			0.70117	0.544424	0.786979
251.196	0.00251196	0.8303	0.0189466	175.282	4	#00ff00		0.487448	0.491562	0.452664	0.464812	0.550186	0.479302	0.501829	0.45377	0.463589	0.461547	0.425789	0.404783	0.487662	6.9487	0.487662	6.87969			0.553245	0.557453	0.681358
250.077	0.00250077	0.7122	0.0189423	150.397	4	#c814fa		0.475535	0.544186	0.486004	0.481911	0.560186	0.468514	0.509116	0.421668	0.506573	0.463278	0.498912	0.501741	0.502723	7.77728	0.502723	6.88542			0.714945	0.561115	0.826259
166.071	0.00166071	0.5954	0.0184774	128.885	4	#a6cee3		0.476017	0.487103	0.443293	0.452098	0.473305	0.470953	0.526909	0.443775	0.532656	0.493713	0.482403	0.498532	0.467128	3.48467	0.467128	6.91849			0.696078	0.586038	0.811139
395.086	0.00395086	0.9423	0.0193025	195.275	4	#ff0000		0.494148	0.459475	0.488017	0.496327	0.401051	0.408819	0.509092	0.472807	0.532829	0.513467	0.444635	0.503001	0.457973	9.43776	0.457973	6.94494			0.494815	0.487782	0.475515	0.496532	0.49654	0.489449	0.496262	0.563095
274.088	0.00274088	0.7452	0.0190265	156.661	4	#778b00		0.491956	0.512524	0.475937	0.478183	0.475166	0.433653	0.50504	0.445856	0.493879	0.420648	0.444462	0.440908	0.477903	5.42885	0.477903	6.95056			0.533383	0.501041	0.578413
259.983	0.00259983	0.7163	0.0189788	150.96	4	#33a02c		0.503404	0.504951	0.494177	0.498762	0.500702	0.504778	0.499019	0.499684	0.413293	0.446204	0.49519	0.472941	0.501129	0.833382	0.501129	6.99368			0.498333	0.505629	0.511013	0.506975	0.498776	0.494902	0.50475	0.50685	0.498801	0.386384	0.44271	0.475014
279.099	0.002791	0.7754	0.0190423	162.889	4	#8b3b00		0.48315	0.472924	0.467722	0.497	0.411404	0.399289	0.507936	0.449202	0.504272	0.477962	0.427415	0.457605	0.455248	8.81028	0.455248	6.99717			0.604104	0.542872	0.666071
152.041	0.00152041	0.8201	0.0183556	178.711	4	#ff7f00		0.503372	0.485932	0.524196	0.507835	0.481682	0.453955	0.503513	0.477907	0.537941	0.531525	0.487519	0.44618	0.492829	4.97293	0.492829	6.99763			0.498934	0.502045	0.49337	0.498294	0.507612	0.533252	0.509811	0.496852	0.490301	0.517028	0.521792	0.464835
487.01	0.00487009	0.9754	0.0194243	200.859	4	#ff83fa		0.501585	0.456466	0.496321	0.496512	0.397358	0.441145	0.528926	0.488723	0.568087	0.545706	0.486905	0.50684	0.464898	8.88438	0.464898	6.99994			0.540726	0.500899	0.501863	0.462663	0.496396	0.499996	0.503399	0.515689	0.525753	0.55943	0.524614	0.516775
306.117	0.00306117	0.8035	0.0191194	168.098	4	#fdbf6f		0.489075	0.502329	0.482758	0.489728	0.455213	0.448879	0.498617	0.463578	0.511279	0.430941	0.457797	0.431616	0.477997	4.43006	0.477997	7.00007			0.499564	0.491961	0.509222	0.539023	0.489974	0.48484	0.490662	0.570543
251.177	0.00251177	0.7643	0.0189465	161.366	4	#bebe00		0.484742	0.467893	0.472001	0.485359	0.455459	0.457668	0.506723	0.443	0.532062	0.48829	0.457591	0.469142	0.47052	2.72764	0.47052	7.00725			0.63934	0.560045	0.717007
307.253	0.00307253	0.9152	0.0191224	191.442	4	#33a02c		0.479797	0.475898	0.463023	0.479241	0.490667	0.447275	0.501883	0.444328	0.507181	0.471076	0.427853	0.44252	0.47265	3.23127	0.47265	7.00766			0.509324	0.512025	0.569205
198.14	0.0019814	0.6701	0.0186971	143.362	4	#fdbf6f		0.491137	0.495181	0.48141	0.46488	0.58317	0.551909	0.500978	0.502552	0.448072	0.484787	0.530642	0.435555	0.511281	8.9753	0.511281	7.0226			0.690495	0.611929	0.800849
354.273	0.00354273	0.9134	0.0192293	189.996	4	#b2df8a		0.535109	0.479563	0.488245	0.473114	0.422564	0.441419	0.495767	0.461667	0.435779	0.4046	0.430388	0.415784	0.473336	8.27643	0.473336	7.02384			0.471729	0.486609	0.499562	0.504592	0.473727	0.497053	0.544447	0.496161	0.493935	0.317736	0.369257	0.426326
231.041	0.00231041	0.6932	0.0188642	146.982	4	#fb6496		0.491879	0.496659	0.474406	0.486127	0.472247	0.461229	0.508673	0.465234	0.542013	0.490361	0.448482	0.471035	0.480425	2.7908	0.480425	7.0386			0.537096	0.509065	0.583822
190.064	0.00190064	0.6404	0.0186481	137.371	4	#a6cee3		0.468422	0.485566	0.455808	0.448094	0.573429	0.467759	0.544842	0.496451	0.531713	0.480242	0.460084	0.470866	0.48318	9.52313	0.48318	7.06098			0.742446	0.654985	0.880748
169.043	0.00169043	0.5966	0.0185009	128.989	4	#c814fa		0.507729	0.522592	0.540749	0.518284	0.539867	0.511438	0.489864	0.488775	0.45883	0.51243	0.504688	0.412235	0.523443	2.68498	0.523443	7.06948			0.614268	0.597743	0.757573
422.93	0.0042293	0.8976	0.0193447	185.609	4	#c814fa		0.499202	0.51073	0.47143	0.490684	0.509747	0.524448	0.505953	0.473585	0.492574	0.410598	0.449821	0.439444	0.50104	3.68557	0.50104	7.08459			0.533153	0.538559	0.656808
335.171	0.00335171	0.8386	0.0191893	174.806	4	#a52a3c		0.531228	0.479224	0.510962	0.496915	0.454218	0.477103	0.520276	0.505631	0.530788	0.594359	0.494762	0.531333	0.491608	5.559	0.491608	7.08937			0.500022	0.522021	0.500859	0.498918	0.496877	0.515746	0.536702	0.499876	0.517136	0.526719	0.568677	0.538853
239.105	0.00239104	0.7349	0.0188987	155.548	4	#a6cee3		0.482403	0.475959	0.451529	0.474753	0.452918	0.430485	0.507366	0.44896	0.512656	0.455099	0.438732	0.447446	0.461341	4.28777	0.461341	7.09104			0.619888	0.554782	0.69807
243.053	0.00243053	0.7136	0.0189148	150.911	4	#ff83fa		0.477068	0.464038	0.477671	0.490019	0.472802	0.446522	0.515179	0.4695	0.553513	0.492095	0.460595	0.490995	0.471353	3.13702	0.471353	7.14174			0.589621	0.52251	0.665064
361.065	0.00361065	0.8695	0.0192426	180.74	4	#eee685		0.477112	0.459741	0.482076	0.493198	0.389869	0.408284	0.505638	0.478601	0.525557	0.497938	0.431462	0.499316	0.451713	9.42528	0.451713	7.14943			0.516301	0.512129	0.544849	0.544559	0.494571	0.484135	0.482599	0.561459
262.251	0.00262251	0.8338	0.0189868	175.66	4	#fdbf6f		0.470655	0.471723	0.464034	0.467344	0.449301	0.451761	0.49756	0.471125	0.483313	0.419354	0.452766	0.418262	0.46247	2.0895	0.46247	7.15382			0.538036	0.53141	0.604
232.125	0.00232125	0.7117	0.018869	150.862	4	#b2df8a		0.528942	0.570733	0.524665	0.50826	0.564285	0.547212	0.504535	0.456387	0.495898	0.532215	0.550642	0.560023	0.540683	4.4912	0.540683	7.15741			0.727809	0.570926	0.809779
406.946	0.00406946	0.9597	0.0193212	198.688	4	#a52a3c		0.494997	0.489615	0.475272	0.49328	0.502232	0.496323	0.510328	0.472134	0.465875	0.428292	0.426559	0.419333	0.491953	1.86193	0.491953	7.19138			0.548587	0.549721	0.693214
276.846	0.00276846	0.7131	0.0190353	149.838	4	#cab2d6		0.497668	0.50598	0.481415	0.495746	0.567154	0.556836	0.517368	0.480299	0.416002	0.427102	0.473111	0.448139	0.517467	6.86742	0.517467	7.24784			0.533755	0.539606	0.679999
191.147	0.00191147	0.6776	0.0186549	145.295	4	#33a02c		0.503216	0.503729	0.496528	0.493557	0.539892	0.496923	0.500717	0.504252	0.409119	0.494839	0.498933	0.494334	0.505641	3.4114	0.505641	7.26296			0.50452	0.525926	0.521254	0.592411
347.055	0.00347055	0.9101	0.0192147	189.457	4	#00ff00		0.484669	0.446757	0.483557	0.492166	0.399676	0.407767	0.512911	0.481566	0.549003	0.513562	0.453207	0.486886	0.452432	9.05794	0.452432	7.29856			0.485183	0.486651	0.435151
123.045	0.00123045	0.5435	0.0180281	120.579	4	#6a33c2		0.521364	0.498304	0.491306	0.489414	0.584049	0.56068	0.508214	0.504517	0.43263	0.509475	0.486024	0.426977	0.524186	7.57501	0.524186	7.3058			0.636426	0.632264	0.833027
237.095	0.00237095	0.7153	0.0188903	151.47	4	#36648b		0.46893	0.486485	0.466359	0.481529	0.483294	0.418582	0.513318	0.447225	0.525111	0.485304	0.442145	0.499899	0.46753	5.41357	0.46753	7.34416			0.628948	0.540402	0.69887
225.16	0.0022516	0.7212	0.0188376	153.132	4	#8b3b00		0.486751	0.440704	0.472022	0.472593	0.475097	0.438495	0.502427	0.460519	0.498434	0.477948	0.460413	0.408801	0.464277	4.27717	0.464277	7.35384			0.65961	0.591791	0.748918
220.091	0.00220091	0.6886	0.0188137	146.41	4	#ff83fa		0.502187	0.587438	0.479261	0.48675	0.576537	0.560053	0.518231	0.481118	0.51522	0.49682	0.554248	0.587834	0.532038	9.03819	0.532038	7.35813			0.774252	0.608159	0.8956
247.24	0.0024724	0.9915	0.0189314	209.497	4	#cab2d6		0.49549	0.458206	0.511595	0.490048	0.488303	0.419076	0.474552	0.470541	0.44726	0.486492	0.468718	0.388647	0.47712	6.97974	0.47712	7.416			0.541222	0.521454	0.520823	0.607041
173.052	0.00173052	0.6085	0.0185314	131.355	4	#bebe00		0.488015	0.477941	0.471497	0.470894	0.455092	0.456576	0.51839	0.478524	0.565485	0.500892	0.468892	0.488066	0.470003	2.67966	0.470003	7.45001			0.61126	0.500587	0.704836
356.322	0.00356322	0.995	0.0192334	206.928	4	#cab2d6		0.479084	0.478564	0.457051	0.473208	0.502875	0.478499	0.511388	0.484568	0.461183	0.468021	0.454187	0.404298	0.478214	3.07622	0.478214	7.45407			0.542137	0.561961	0.630487
181.1	0.001811	0.6281	0.0185891	135.151	4	#c8308c		0.475775	0.504811	0.442226	0.430038	0.565813	0.535565	0.523954	0.463767	0.5052	0.470174	0.526342	0.435135	0.492371	10.7813	0.492371	7.46582			0.78982	0.636493	0.921099
241.06	0.0024106	0.7088	0.0189067	149.949	4	#1f78c8		0.489403	0.485686	0.489298	0.494155	0.457273	0.403314	0.521305	0.465832	0.542053	0.508587	0.44865	0.486278	0.469855	7.4869	0.469855	7.47309			0.551491	0.513016	0.546591	0.627296
286.015	0.00286015	0.8867	0.0190634	186.056	4	#00e2e5		0.504426	0.472693	0.502811	0.50685	0.450666	0.473696	0.510786	0.497949	0.570739	0.564692	0.483662	0.506748	0.485191	4.72684	0.485191	7.4902			0.484579	0.498118	0.474257	0.452419	0.507089	0.503517	0.505675	0.474584	0.510526	0.565105	0.549296	0.507159
383.069	0.00383069	0.8578	0.0192825	177.948	4	#33a02c		0.505063	0.476587	0.493716	0.50296	0.429625	0.417456	0.515438	0.473298	0.542173	0.501096	0.445801	0.467287	0.470901	8.11857	0.470901	7.49972			0.482631	0.485238	0.46262	0.488939	0.503283	0.495956	0.506609	0.535971	0.511305	0.534913	0.491684	0.473683
351.221	0.00351221	0.8766	0.0192232	182.409	4	#ff83fa		0.497953	0.459688	0.474061	0.479277	0.41653	0.433569	0.51263	0.467207	0.509115	0.463659	0.432644	0.435765	0.46018	6.58968	0.46018	7.50422			0.467226	0.494187	0.477863	0.499844	0.479439	0.477934	0.503331	0.483976	0.511795	0.468634	0.439364	0.445759
201.16	0.0020116	0.676	0.0187145	144.487	4	#fb6496		0.489692	0.429933	0.494759	0.473789	0.402453	0.394069	0.494224	0.474946	0.468082	0.447241	0.435513	0.399239	0.447449	9.94331	0.447449	7.5044			0.52954	0.525299	0.504176	0.537306	0.475294	0.512827	0.498371	0.48439	0.485848	0.356448	0.424165	0.417503
268.08	0.0026808	0.7645	0.0190067	160.881	4	#a6cee3		0.479445	0.508633	0.472747	0.479147	0.471109	0.457865	0.528046	0.46485	0.559915	0.511481	0.469414	0.513613	0.478158	3.52711	0.478158	7.5355			0.656442	0.55985	0.744558
244.203	0.00244203	0.8029	0.0189194	169.744	4	#cab2d6		0.474486	0.493033	0.439625	0.482557	0.484293	0.48449	0.507269	0.481624	0.480368	0.455313	0.477276	0.402063	0.476414	3.98076	0.476414	7.55209			0.498844	0.508467	0.531778	0.519016	0.483397	0.454658	0.485276	0.536734	0.50376	0.431981	0.443806	0.438355
207.028	0.00207028	0.7339	0.018747	156.588	4	#b2df8a		0.48347	0.479799	0.497463	0.495864	0.422383	0.43276	0.501753	0.483353	0.56308	0.504533	0.470405	0.466379	0.468623	6.97587	0.468623	7.55513			0.474017	0.485419	0.441194
310.072	0.00310072	0.8201	0.0191297	171.486	4	#cab2d6		0.476406	0.474146	0.481239	0.482362	0.406271	0.402031	0.51332	0.470224	0.542049	0.492089	0.443585	0.478647	0.453743	8.49719	0.453743	7.59085			0.55362	0.510703	0.555505
314.984	0.00314984	0.7803	0.019142	163.05	4	#0000ff		0.502939	0.471396	0.461962	0.487756	0.454504	0.451087	0.503463	0.451752	0.445108	0.400714	0.429229	0.415934	0.471607	4.29255	0.471607	7.60033			0.452179	0.480979	0.498063	0.515214	0.487999	0.464912	0.504829	0.488277	0.50336	0.42072	0.391365	0.425077
231.211	0.00231211	0.7685	0.018865	162.94	4	#33a02c		0.480224	0.465725	0.495137	0.488619	0.400848	0.419716	0.494815	0.472485	0.486014	0.445763	0.433772	0.402612	0.458378	8.50625	0.458378	7.63767			0.492576	0.507664	0.48808	0.525581	0.48853	0.508769	0.486152	0.502093	0.487301	0.396261	0.421617	0.418213
373.233	0.00373233	0.9352	0.0192652	194.177	4	#36648b		0.487544	0.470673	0.478723	0.486869	0.417627	0.438348	0.50432	0.470749	0.55156	0.480684	0.452419	0.469025	0.463298	6.21402	0.463298	7.65156			0.476	0.485109	0.467142	0.478602	0.487005	0.482058	0.491229	0.494044	0.503798	0.530126	0.468906	0.475567
367.334	0.00367334	1.0439	0.0192544	216.867	4	#1f78c8		0.475036	0.423605	0.506223	0.472682	0.375224	0.381392	0.464491	0.464464	0.447377	0.466327	0.444078	0.378205	0.439027	12.2979	0.439027	7.67532			0.505592	0.495614	0.43514
278.961	0.00278961	0.7779	0.0190419	163.405	4	#ff83fa		0.498684	0.48615	0.489913	0.493725	0.484136	0.481281	0.510665	0.514541	0.595619	0.576233	0.529575	0.507728	0.488982	1.32	0.488982	7.6846			0.559402	0.536231	0.515049	0.515477	0.493704	0.4922	0.499809	0.503031	0.510373	0.558388	0.555826	0.515614
386.014	0.00386014	0.8773	0.0192875	181.934	4	#00ff00		0.497638	0.502812	0.47754	0.488789	0.485445	0.48976	0.501405	0.454724	0.476412	0.409106	0.425735	0.410484	0.490331	1.82264	0.490331	7.68704			0.475888	0.501587	0.573934
394.33	0.0039433	1.0163	0.0193013	210.618	4	#0000ff		0.480658	0.493649	0.475366	0.479187	0.490844	0.474014	0.501425	0.490348	0.501073	0.491534	0.480606	0.404059	0.482286	1.68682	0.482286	7.69731			0.552809	0.537371	0.559835
370.009	0.00370009	0.8909	0.0192594	185.025	4	#0000ff		0.501131	0.503125	0.472983	0.489193	0.497279	0.491477	0.502683	0.466064	0.451707	0.430536	0.44382	0.388459	0.492531	2.22989	0.492531	7.70139			0.471317	0.491829	0.541617	0.560606
312.017	0.00312017	0.8635	0.0191346	180.516	4	#a52a3c		0.509954	0.48267	0.49172	0.497107	0.433466	0.437191	0.521863	0.493652	0.568867	0.537107	0.464342	0.497778	0.475351	6.78604	0.475351	7.72909			0.500178	0.505484	0.464595	0.484786	0.497208	0.49374	0.512761	0.513638	0.519538	0.553375	0.518298	0.503289
254.857	0.00254857	0.6695	0.0189603	141.244	4	#fdbf6f		0.495869	0.487092	0.478661	0.494998	0.501031	0.496778	0.496299	0.480286	0.413574	0.399693	0.46765	0.44519	0.492405	1.64829	0.492405	7.7343			0.474788	0.488994	0.518694	0.521129	0.495157	0.481279	0.498097	0.498909	0.496076	0.390709	0.393504	0.448801
325.282	0.00325282	0.9183	0.0191668	191.641	4	#00e2e5		0.480419	0.468762	0.48476	0.472336	0.404095	0.426608	0.493158	0.464921	0.501692	0.453001	0.458716	0.402038	0.456163	7.21161	0.456163	7.7454			0.600944	0.56118	0.639942
158.036	0.00158036	0.5642	0.01841	122.593	4	#1f78c8		0.434835	0.621606	0.467935	0.424314	0.768643	0.660183	0.547241	0.535815	0.605115	0.561279	0.623006	0.642903	0.562919	25.106	0.562919	7.78589			0.861173	0.697756	0.969135
290.052	0.00290052	0.7559	0.0190752	158.517	4	#fdbf6f		0.485898	0.495917	0.459903	0.471754	0.482785	0.465725	0.514039	0.45348	0.436887	0.442668	0.440273	0.399409	0.476997	2.8398	0.476997	7.82385			0.663856	0.599879	0.836482
152.061	0.00152061	0.5698	0.0183558	124.178	4	#ff83fa		0.443584	0.578667	0.391902	0.39841	0.62092	0.519281	0.552698	0.440845	0.490268	0.477374	0.501691	0.524056	0.492127	19.4899	0.492127	7.83631			0.794482	0.638251	0.914898
290.202	0.00290202	0.8296	0.0190756	173.955	4	#bebe00		0.535	0.556274	0.570682	0.514937	0.635516	0.555612	0.515047	0.507029	0.438122	0.560978	0.554324	0.524352	0.561337	7.34293	0.561337	7.84869			0.6726	0.610952	0.727385
125	0.00125	0.6374	0.0180543	141.218	4	#cab2d6		0.524098	0.523385	0.540338	0.52351	0.59291	0.628759	0.48998	0.551162	0.465428	0.527643	0.588193	0.514821	0.5555	8.06559	0.5555	7.86188			0.711268	0.638843	0.832496
362.246	0.00362246	0.9356	0.0192449	194.458	4	#33a02c		0.48756	0.481756	0.469961	0.481578	0.471091	0.458648	0.500536	0.469287	0.548868	0.467072	0.450051	0.454048	0.475099	2.21689	0.475099	7.87591			0.486637	0.498839	0.505108	0.533701	0.482002	0.477475	0.492206	0.509584	0.500339	0.488697	0.453117	0.462249
335.286	0.00335286	0.9561	0.0191896	199.287	4	#a52a3c		0.472326	0.483166	0.451951	0.470351	0.467846	0.432398	0.500559	0.438816	0.505945	0.461744	0.419899	0.430428	0.463006	3.89929	0.463006	7.89983			0.527004	0.522885	0.589989
387.087	0.00387087	0.8876	0.0192893	184.051	4	#36648b		0.500535	0.459033	0.479612	0.494585	0.398349	0.404137	0.504116	0.472849	0.523412	0.476168	0.41994	0.458486	0.456042	9.83199	0.456042	7.9048			0.484554	0.489444	0.473882	0.504267	0.49506	0.481472	0.501969	0.544203	0.50361	0.514757	0.46586	0.46734
194.076	0.00194076	0.6421	0.0186729	137.552	4	#c814fa		0.509776	0.53729	0.484821	0.482927	0.569242	0.522039	0.536934	0.481076	0.465049	0.51968	0.525837	0.580082	0.517682	6.35532	0.517682	7.93829			0.754313	0.617516	0.882661
399.077	0.00399077	0.9	0.0193089	186.444	4	#778b00		0.487782	0.478888	0.484556	0.496424	0.416304	0.426278	0.511021	0.46957	0.550575	0.492317	0.442981	0.481003	0.465039	7.41951	0.465039	7.93968			0.48606	0.484766	0.482473	0.490065	0.496773	0.487666	0.490097	0.55098
264.065	0.00264065	0.7365	0.0189931	155.116	4	#b2df8a		0.492154	0.500128	0.501524	0.478351	0.536037	0.507817	0.503889	0.490497	0.399577	0.487441	0.482439	0.436134	0.502668	3.82624	0.502668	7.99075			0.636253	0.592676	0.742688
234.071	0.00234071	0.6946	0.0188774	147.173	4	#33a02c		0.478317	0.546315	0.47167	0.478992	0.539719	0.493641	0.528795	0.482181	0.536624	0.51365	0.512863	0.601702	0.501442	6.5929	0.501442	7.9926			0.761701	0.604717	0.856291
302.278	0.00302278	0.9082	0.0191093	190.11	4	#eee685		0.489806	0.470759	0.44731	0.468334	0.452323	0.450999	0.496334	0.476598	0.460366	0.441781	0.454776	0.387875	0.463255	3.49542	0.463255	7.99528			0.504013	0.518103	0.538444	0.531593	0.471834	0.466302	0.49825	0.519862	0.492061	0.449362	0.421662	0.427256
329.298	0.00329298	0.9354	0.0191761	195.116	4	#eee685		0.471525	0.486527	0.457815	0.473686	0.463786	0.471323	0.504346	0.479138	0.476133	0.448139	0.452961	0.394125	0.470777	2.06876	0.470777	8.01477			0.488521	0.513416	0.540811	0.5314	0.47486	0.471841	0.478607	0.515011	0.501964	0.426861	0.442384	0.428381
207.077	0.00207077	0.662	0.0187473	141.25	4	#ff7f00		0.467426	0.525633	0.447419	0.464772	0.514948	0.455366	0.527312	0.464729	0.534846	0.484767	0.470494	0.557835	0.479261	6.83091	0.479261	8.01917			0.722469	0.589138	0.852531
161.052	0.00161052	0.597	0.018436	129.537	4	#ff0000		0.504189	0.586364	0.519412	0.49356	0.63876	0.628783	0.52817	0.545453	0.445228	0.506341	0.580765	0.520755	0.561845	11.4757	0.561845	8.03005			0.704551	0.600642	0.823139
410.755	0.00410755	0.7886	0.019327	163.218	4	#ff0000		0.463797	0.482026	0.435725	0.485114	0.448159	0.452127	0.499356	0.471535	0.434415	0.399497	0.461821	0.417141	0.461158	4.2423	0.461158	8.03722			0.463272	0.47315	0.45481	0.454716	0.485113	0.440873
252.081	0.00252081	0.7439	0.0189499	157.032	4	#bebe00		0.488617	0.558552	0.468685	0.464996	0.514388	0.494739	0.547979	0.487362	0.574889	0.534097	0.501005	0.589361	0.498329	6.94091	0.498329	8.04637			0.781041	0.644625	0.904406
318.112	0.00318112	0.8211	0.0191497	171.515	4	#6a33c2		0.505261	0.504019	0.482011	0.48783	0.483042	0.481965	0.536876	0.509543	0.590487	0.533986	0.527155	0.469371	0.490688	2.24746	0.490688	8.04819			0.647033	0.592853	0.662267
447.27	0.0044727	1.071	0.0193775	221.079	4	#36648b		0.490383	0.456394	0.464445	0.477306	0.401636	0.414099	0.504473	0.468135	0.532028	0.457976	0.436059	0.450398	0.45071	7.84492	0.45071	8.04832			0.449713	0.476525	0.44763
252.892	0.00252892	0.6842	0.018953	144.398	4	#fdbf6f		0.485546	0.485077	0.471213	0.484052	0.478749	0.488389	0.501819	0.483803	0.408176	0.410534	0.468105	0.440235	0.482171	1.29125	0.482171	8.04899			0.474767	0.48983	0.502474	0.495721	0.484464	0.475638	0.488291	0.497141	0.501529	0.40575	0.417284	0.444725
294.057	0.00294057	0.7651	0.0190867	160.352	4	#eee685		0.48135	0.476501	0.480762	0.486835	0.40227	0.421989	0.510902	0.463461	0.535904	0.500015	0.431819	0.501336	0.458284	7.95131	0.458284	8.08259			0.547718	0.500752	0.573883
248.062	0.00248062	0.7092	0.0189346	149.823	4	#36648b		0.498348	0.536666	0.506984	0.498591	0.540642	0.432208	0.51558	0.416842	0.519737	0.515132	0.469268	0.467065	0.50224	7.7705	0.50224	8.09153			0.653262	0.537652	0.737141
297.052	0.00297052	0.788	0.019095	165.061	4	#36648b		0.500712	0.475465	0.489134	0.508409	0.427198	0.413878	0.513666	0.47299	0.561764	0.517538	0.460401	0.474008	0.469133	8.41463	0.469133	8.13496			0.51015	0.489826	0.47584	0.514593	0.508552	0.490885	0.504146	0.567217
186.066	0.00186066	0.6423	0.0186224	137.96	4	#bebe00		0.437628	0.568418	0.421815	0.394391	0.62349	0.53516	0.573258	0.492853	0.530072	0.50884	0.511123	0.59546	0.496817	18.5053	0.496817	8.13825			0.780649	0.649118	0.914903
442.235	0.00442235	0.9968	0.019371	205.827	4	#bebe00		0.501744	0.470915	0.469022	0.482658	0.407769	0.425467	0.529616	0.490027	0.530515	0.500458	0.454854	0.440534	0.459596	7.76991	0.459596	8.13904			0.592147	0.579094	0.642431
439.347	0.00439347	1.0608	0.0193672	219.086	4	#0000ff		0.476058	0.447144	0.486184	0.464367	0.368304	0.417674	0.497072	0.472166	0.503404	0.454814	0.445747	0.405782	0.443289	9.91138	0.443289	8.14353			0.471458	0.487916	0.462134	0.464269	0.465602	0.496702	0.480931	0.48366	0.496329	0.459679	0.432153	0.41434
420.273	0.00420273	0.9872	0.0193409	204.166	4	#999999		0.490115	0.465433	0.476328	0.479025	0.445576	0.418469	0.507191	0.448632	0.502626	0.448197	0.411834	0.437931	0.462491	5.68839	0.462491	8.15772			0.455419	0.480795	0.48123	0.536108	0.479431	0.481175	0.492076	0.509255	0.505891	0.473964	0.431624	0.448061
331.302	0.00331302	0.9601	0.0191807	200.213	4	#00e2e5		0.473081	0.454926	0.465574	0.48608	0.414397	0.420897	0.499026	0.457523	0.524079	0.450921	0.42428	0.448007	0.452492	6.3888	0.452492	8.16032			0.469713	0.485161	0.457892	0.504602	0.486922	0.472717	0.477001	0.480092	0.497294	0.480155	0.431794	0.460452
303.226	0.00303226	0.8584	0.0191118	179.669	4	#c814fa		0.489081	0.460482	0.474533	0.477772	0.438232	0.442154	0.506014	0.466843	0.539877	0.46545	0.451284	0.437414	0.463709	4.40142	0.463709	8.2154			0.506935	0.515538	0.515107	0.54919	0.478086	0.482979	0.494683	0.504657	0.504873	0.468566	0.44211	0.454444
318.087	0.00318087	0.8268	0.0191497	172.695	4	#6a33c2		0.482882	0.529864	0.472088	0.501449	0.454002	0.414234	0.510785	0.446031	0.537964	0.478192	0.458809	0.535541	0.475753	8.36042	0.475753	8.26344			0.64573	0.544677	0.721907
467.246	0.00467246	1.0274	0.019402	211.811	4	#6a33c2		0.477816	0.456153	0.468388	0.461581	0.43244	0.434911	0.547279	0.509032	0.502057	0.504694	0.456609	0.44414	0.455215	3.9987	0.455215	8.29434			0.627566	0.615193	0.692886
334.082	0.00334082	0.8362	0.0191869	174.319	4	#778b00		0.489056	0.495631	0.46242	0.459683	0.514973	0.486807	0.496882	0.450454	0.471413	0.424219	0.429088	0.38145	0.484762	4.30898	0.484762	8.30163			0.699117	0.625509	0.867977
316.294	0.00316294	0.9426	0.0191453	196.927	4	#36648b		0.492873	0.486099	0.445859	0.474749	0.479451	0.473841	0.503751	0.479822	0.47671	0.444112	0.448006	0.390003	0.475479	3.4064	0.475479	8.32297			0.509474	0.534585	0.576939
230.189	0.00230189	0.7745	0.0188604	164.251	4	#a52a3c		0.491068	0.485481	0.436989	0.475498	0.484324	0.470886	0.507424	0.486449	0.474419	0.445976	0.46234	0.393149	0.474041	4.12457	0.474041	8.33826			0.500197	0.525328	0.542195	0.542673	0.477288	0.457411	0.501623	0.544145	0.50142	0.403317	0.433543	0.43942
247.069	0.00247069	0.7357	0.0189307	155.46	4	#fdbf6f		0.492756	0.48678	0.489512	0.499506	0.456142	0.425706	0.527798	0.470788	0.567141	0.507578	0.457263	0.51125	0.475067	5.99136	0.475067	8.34215			0.62632	0.539323	0.682232
333.049	0.00333049	0.88	0.0191846	183.488	4	#a52a3c		0.496391	0.451182	0.484814	0.488061	0.403854	0.431734	0.506302	0.481673	0.563993	0.500029	0.449084	0.480101	0.459339	8.00132	0.459339	8.37529			0.457995	0.483681	0.439304
298.077	0.00298077	0.7721	0.0190979	161.71	4	#0000ff		0.460179	0.531762	0.470242	0.48676	0.467324	0.386891	0.503909	0.41818	0.518206	0.460032	0.43347	0.454143	0.467193	10.0665	0.467193	8.38491			0.563123	0.500737	0.608974
353.041	0.00353041	0.8495	0.0192269	176.726	4	#33a02c		0.504905	0.506727	0.468414	0.482454	0.481783	0.465669	0.507684	0.479843	0.497855	0.477111	0.457528	0.393927	0.484992	3.6114	0.484992	8.3906			0.539694	0.545508	0.588377
201.16	0.0020116	0.685	0.0187145	146.411	4	#0000ff		0.49998	0.431657	0.492543	0.471781	0.360212	0.407088	0.48932	0.473297	0.474757	0.446258	0.433192	0.386756	0.443877	12.2558	0.443877	8.427			0.537139	0.539371	0.539974	0.537076	0.472581	0.51245	0.510461	0.49527	0.476977	0.315313	0.415422	0.409841
223.148	0.00223148	0.7119	0.0188282	151.25	4	#36648b		0.477322	0.454459	0.45204	0.438381	0.50528	0.441142	0.516443	0.442507	0.513783	0.479072	0.456666	0.420041	0.461437	5.52943	0.461437	8.43443			0.752501	0.633795	0.874932
220.11	0.0022011	0.695	0.0188138	147.766	4	#c814fa		0.487843	0.506461	0.462846	0.474283	0.550445	0.494197	0.507176	0.463956	0.422817	0.424045	0.445052	0.384176	0.496013	6.19055	0.496013	8.44321			0.580941	0.578849	0.71469
477.219	0.00477219	1.0607	0.0194135	218.554	4	#ff7f00		0.500781	0.479351	0.462658	0.476684	0.471261	0.48134	0.505082	0.457359	0.455629	0.403997	0.431339	0.394769	0.478679	2.66174	0.478679	8.45352			0.536656	0.543208	0.6303
286.249	0.00286249	0.8763	0.0190641	183.861	4	#36648b		0.483522	0.492504	0.448703	0.471481	0.473296	0.474863	0.508587	0.485959	0.486952	0.4552	0.458059	0.392976	0.474062	3.10106	0.474062	8.51741			0.486749	0.515055	0.531911	0.517835	0.472541	0.464484	0.490298	0.540916	0.50487	0.43838	0.441238	0.427734
269.055	0.00269055	0.7425	0.01901	156.233	4	#a52a3c		0.490752	0.496777	0.478373	0.494366	0.422295	0.415285	0.515963	0.462785	0.549939	0.500058	0.436741	0.49443	0.466308	8.02352	0.466308	8.52354			0.517706	0.492497	0.515886	0.573402
306.264	0.00306264	0.9159	0.0191198	191.609	4	#b2df8a		0.481247	0.468803	0.443162	0.467119	0.487185	0.449658	0.502874	0.449256	0.50637	0.461502	0.416101	0.415453	0.466195	3.68896	0.466195	8.58316			0.546035	0.534789	0.62418
299.02	0.0029902	0.7756	0.0191005	162.435	4	#8b3b00		0.476402	0.459247	0.448212	0.474849	0.386229	0.373861	0.50864	0.445787	0.495633	0.441412	0.422854	0.419811	0.436467	10.332	0.436467	8.61329			0.469282	0.488174	0.445842
274.259	0.00274259	0.8419	0.019027	177	4	#1f78c8		0.478703	0.431977	0.477944	0.480423	0.340013	0.377684	0.482206	0.463549	0.49486	0.43485	0.423274	0.397512	0.431124	13.9341	0.431124	8.63514			0.478014	0.487282	0.429172
363.283	0.00363283	0.951	0.0192468	197.648	4	#1f78c8		0.494715	0.465034	0.46918	0.490893	0.394885	0.419339	0.518101	0.465412	0.488389	0.42939	0.427861	0.419978	0.455674	8.80571	0.455674	8.64712			0.477892	0.500275	0.485599	0.504674	0.491478	0.478129	0.501664	0.50167	0.51475	0.403796	0.40149	0.436625
165.068	0.00165068	0.5881	0.0184693	127.376	4	#eee685		0.471686	0.506482	0.424401	0.430291	0.481522	0.498562	0.557088	0.457172	0.560169	0.488759	0.493544	0.511637	0.468824	7.34579	0.468824	8.65801			0.680282	0.587292	0.815673
269.965	0.00269965	0.7338	0.019013	154.373	4	#eee685		0.49288	0.494973	0.47917	0.493138	0.495903	0.503204	0.499276	0.498594	0.420878	0.471332	0.494397	0.401663	0.493211	1.58995	0.493211	8.67987			0.497199	0.503331	0.510512	0.501161	0.49327	0.488929	0.496672	0.501328	0.497285	0.394389	0.469102	0.415483
176.062	0.00176062	0.6071	0.0185536	130.882	4	#ff7f00		0.457575	0.593536	0.445518	0.42588	0.694968	0.537097	0.528689	0.444745	0.454006	0.488122	0.540517	0.551696	0.525762	19.8424	0.525762	8.68981			0.836447	0.630016	0.951471
333.031	0.00333031	0.824	0.0191846	171.805	4	#b2df8a		0.481321	0.455957	0.477462	0.484189	0.352022	0.384974	0.505303	0.480499	0.543346	0.49808	0.426391	0.482753	0.439321	12.9098	0.439321	8.71649			0.444764	0.48686	0.409729
320.33	0.0032033	0.9591	0.0191551	200.279	4	#00e2e5		0.494732	0.490697	0.445837	0.477653	0.503996	0.477829	0.507715	0.476089	0.481085	0.441762	0.462319	0.385128	0.481791	4.21849	0.481791	8.76585			0.48718	0.501618	0.50765	0.554677
355.295	0.00355295	0.976	0.0192314	203.011	4	#b2df8a		0.486323	0.447426	0.466193	0.480639	0.440194	0.4222	0.497251	0.456312	0.529518	0.461396	0.428618	0.426893	0.457162	5.43617	0.457162	8.77709			0.536555	0.521528	0.549132	0.628337
240.121	0.00240121	0.7579	0.0189029	160.368	4	#cab2d6		0.50678	0.555233	0.49531	0.500106	0.64636	0.650658	0.516274	0.531755	0.432486	0.48515	0.553985	0.442209	0.559075	12.9722	0.559075	8.78582			0.767707	0.675056	0.921818
424.301	0.00424301	1.0518	0.0193467	217.457	4	#ff83fa		0.490276	0.457457	0.447662	0.451205	0.489483	0.445901	0.500891	0.471617	0.544774	0.508989	0.465372	0.42685	0.463664	4.46203	0.463664	8.8055			0.59088	0.548085	0.589498
321.973	0.00321973	0.8454	0.019159	176.492	4	#ff0000		0.515555	0.503216	0.477661	0.490855	0.44785	0.467637	0.537847	0.479367	0.600032	0.560404	0.518663	0.504842	0.483795	5.08534	0.483795	8.83787			0.667186	0.5749	0.711894
505.218	0.00505218	1.0245	0.0194434	210.757	4	#ff0000		0.503024	0.455486	0.468635	0.470412	0.426474	0.431035	0.505662	0.458117	0.471335	0.41744	0.416177	0.398539	0.459178	6.17002	0.459178	8.8694			0.488901	0.508096	0.546577	0.546578	0.471162	0.476813	0.508617	0.49345	0.504325	0.40438	0.386259	0.419784
131.049	0.00131049	0.5484	0.018131	120.978	4	#778b00		0.43667	0.526534	0.437924	0.416091	0.64557	0.607898	0.559386	0.519919	0.630213	0.499355	0.54636	0.527391	0.511781	19.0666	0.511781	8.9397			0.844412	0.700952	0.969995
464.3	0.004643	1.0585	0.0193985	218.27	4	#778b00		0.475261	0.443176	0.473759	0.482642	0.41478	0.41026	0.502659	0.447554	0.49031	0.419733	0.400756	0.42962	0.44998	7.1214	0.44998	8.96986			0.447856	0.480642	0.481118	0.531331	0.4828	0.478342	0.481519	0.480838	0.502043	0.446781	0.415083	0.440191
329.017	0.00329017	0.8356	0.0191755	174.299	4	#cab2d6		0.522542	0.466747	0.50053	0.509692	0.418837	0.444962	0.514438	0.478027	0.554979	0.491517	0.448376	0.438855	0.477218	8.49157	0.477218	9.02839			0.504474	0.509707	0.521569	0.499103	0.510389	0.511513	0.532994	0.519978	0.498556	0.455484	0.459718	0.45664
386.336	0.00386336	0.9767	0.0192881	202.543	4	#6a33c2		0.496524	0.444997	0.496021	0.481677	0.349561	0.378834	0.488028	0.471731	0.468449	0.453781	0.431948	0.376711	0.441269	14.3349	0.441269	9.03958			0.470523	0.486303	0.423664
396.33	0.0039633	1.0296	0.0193045	213.341	4	#8b3b00		0.492982	0.463291	0.456848	0.474489	0.4487	0.425934	0.508868	0.451918	0.504841	0.442044	0.411897	0.419142	0.460374	4.95885	0.460374	9.0577			0.529559	0.537634	0.586275
200.995	0.00200996	0.6413	0.0187136	137.069	4	#ff83fa		0.715594	0.445353	0.591934	0.609924	0.401904	0.379638	0.542228	0.464127	0.500666	0.522518	0.420651	0.440831	0.524058	25.6918	0.524058	9.10966			0.483549	0.494064	0.480535	0.513457	0.607311	0.602423
479.053	0.00479053	1.0098	0.0194155	208.032	4	#ff83fa		0.497347	0.445307	0.489808	0.49368	0.386795	0.410433	0.513288	0.48164	0.549537	0.518318	0.436104	0.460327	0.453895	10.4392	0.453895	9.18086			0.459501	0.487586	0.448124
123.046	0.00123046	0.573	0.0180281	127.128	4	#c8308c		0.521582	0.489686	0.514029	0.517202	0.463297	0.429899	0.508991	0.473032	0.562478	0.520071	0.474305	0.432497	0.489283	7.44626	0.489283	9.22878			0.505287	0.520022	0.534816	0.521493	0.516865	0.527229	0.535114	0.507637	0.48802	0.444516	0.500482	0.473308
399.318	0.00399318	1.0083	0.0193093	208.867	4	#ffd700		0.495283	0.469938	0.465857	0.494374	0.472349	0.456886	0.500308	0.467761	0.578566	0.495449	0.454044	0.480184	0.475781	3.29317	0.475781	9.23068			0.517406	0.508675	0.549437	0.57047
242.024	0.00242024	0.7136	0.0189107	150.942	4	#8b3b00		0.4964	0.458436	0.482333	0.503855	0.393658	0.4156	0.521475	0.475251	0.553096	0.490111	0.427822	0.487031	0.45838	9.80817	0.45838	9.26998			0.511348	0.508829	0.515771	0.532502	0.504656	0.487621	0.502746	0.534203	0.511305	0.512972	0.48429	0.500411
389.354	0.00389354	1.0302	0.0192931	213.582	4	#999999		0.48653	0.498257	0.464468	0.47802	0.482104	0.478638	0.516714	0.483619	0.494201	0.488942	0.480208	0.387737	0.481336	2.3073	0.481336	9.29995			0.487439	0.489239	0.486678	0.497771	0.478488	0.487116	0.490031	0.505104	0.493898	0.477191	0.483977	0.442645
129.066	0.00129066	0.5411	0.0181066	119.532	4	#c814fa		0.48934	0.510598	0.468212	0.450191	0.621881	0.559404	0.500518	0.511756	0.391508	0.457045	0.514477	0.445283	0.516604	12.3786	0.516604	9.32079			0.712774	0.631484	0.85707
227.049	0.0022705	0.6873	0.0188463	145.874	4	#bebe00		0.487064	0.482025	0.487204	0.485075	0.437481	0.414621	0.514727	0.466574	0.567534	0.508122	0.440895	0.49944	0.465578	6.76906	0.465578	9.33933			0.539278	0.502267	0.540753	0.595822
408.357	0.00408357	1.0363	0.0193233	214.518	4	#c8308c		0.486415	0.456815	0.475951	0.476576	0.400711	0.423363	0.504235	0.471806	0.495677	0.448663	0.4159	0.399447	0.453305	7.53004	0.453305	9.36492			0.487777	0.523627	0.52315	0.543928	0.477895	0.487156	0.49084	0.499048	0.502952	0.429147	0.426999	0.422619
283.927	0.00283927	0.7329	0.0190571	153.839	4	#00e2e5		0.451807	0.478169	0.435865	0.458195	0.458837	0.449619	0.501937	0.45997	0.443973	0.380799	0.442958	0.402939	0.455415	3.05209	0.455415	9.38227			0.458108	0.4779	0.482563	0.503361	0.458394	0.446298
288.071	0.00288071	0.78	0.0190694	163.618	4	#fb6496		0.492459	0.500115	0.481688	0.499979	0.452648	0.400019	0.526898	0.453321	0.565073	0.5132	0.450494	0.495528	0.471151	8.29511	0.471151	9.38631			0.625425	0.536556	0.685873
193.029	0.00193029	0.6789	0.0186665	145.476	4	#b2df8a		0.490893	0.477194	0.496604	0.485707	0.479035	0.441077	0.505536	0.474611	0.588321	0.516771	0.464006	0.484941	0.478418	4.11272	0.478418	9.38728			0.498229	0.483414	0.479107	0.519256	0.48662	0.501995	0.499419	0.520253	0.505415	0.565044	0.499125	0.491512
139.054	0.00139055	0.55	0.0182237	120.733	4	#cab2d6		0.465246	0.589779	0.438999	0.432897	0.715143	0.646877	0.544332	0.477537	0.485625	0.487182	0.587055	0.587014	0.548157	21.8058	0.548157	9.38936			0.841736	0.663751	0.968892
269.19	0.0026919	0.7854	0.0190104	165.246	4	#a52a3c		0.492749	0.438161	0.472024	0.484424	0.40576	0.412077	0.50393	0.475754	0.546586	0.47803	0.427445	0.444772	0.450866	8.31569	0.450866	9.42528			0.534466	0.537751	0.545458	0.600741
152.041	0.00152041	0.7888	0.0183556	171.89	4	#bebe00		0.494888	0.466099	0.519155	0.51298	0.467281	0.430456	0.521474	0.48159	0.564264	0.553641	0.461151	0.463164	0.48181	6.96608	0.48181	9.43465			0.499249	0.514501	0.516433	0.508023	0.513845	0.534903	0.507348	0.510118	0.497986	0.494086	0.530471	0.491251
267.207	0.00267207	0.7939	0.0190038	167.101	4	#778b00		0.481923	0.419069	0.481594	0.472572	0.409141	0.384891	0.498671	0.458018	0.501574	0.475378	0.42725	0.395012	0.441532	9.58851	0.441532	9.47856			0.583322	0.562788	0.625624
268.904	0.00268904	0.7493	0.0190095	157.665	4	#cab2d6		0.503618	0.52195	0.448951	0.486229	0.606075	0.601246	0.533071	0.452786	0.419723	0.411631	0.412427	0.396802	0.528012	12.0036	0.528012	9.52137			0.577259	0.579839	0.834215
258.222	0.00258222	0.8279	0.0189725	174.548	4	#ffd700		0.466635	0.47503	0.421928	0.475643	0.480689	0.477799	0.504442	0.485726	0.476783	0.444061	0.46469	0.378208	0.466287	4.76832	0.466287	9.53241			0.51321	0.533643	0.567202
508.265	0.00508265	1.0481	0.0194464	215.585	4	#ffd700		0.498971	0.456718	0.47924	0.483139	0.386805	0.408399	0.503419	0.456444	0.494115	0.425176	0.392169	0.42589	0.452212	9.93453	0.452212	9.57902			0.43183	0.481244	0.461978	0.476972	0.483015	0.484735	0.502951	0.479148	0.502872	0.461321	0.398729	0.435018
453.175	0.00453175	1.0274	0.019385	212	4	#c8308c		0.503037	0.501151	0.449661	0.461024	0.533209	0.519384	0.593021	0.521669	0.530488	0.547727	0.505864	0.449628	0.494578	6.62367	0.494578	9.58284			0.741488	0.670034	0.851433
381.307	0.00381307	1.0081	0.0192795	209.163	4	#00e2e5		0.468971	0.439623	0.438322	0.463137	0.486161	0.420313	0.519907	0.435863	0.500559	0.461721	0.399576	0.459728	0.452755	5.33751	0.452755	9.58713			0.613531	0.583199	0.743465
462.282	0.00462282	1.0467	0.0193961	215.858	4	#00e2e5		0.480541	0.460316	0.476701	0.489989	0.40624	0.410382	0.505194	0.453193	0.496606	0.420109	0.395514	0.429819	0.454028	8.0856	0.454028	9.59951			0.444233	0.478695	0.468882	0.504717	0.490159	0.481544	0.484632	0.489018	0.504605	0.489815	0.425074	0.438642
253.939	0.00253939	0.733	0.0189569	154.664	4	#00ff00		0.492409	0.508235	0.460079	0.471508	0.576177	0.55237	0.506149	0.467499	0.38152	0.417809	0.426045	0.382182	0.51013	8.96638	0.51013	9.60567			0.513132	0.561615	0.730385
174.034	0.00174034	0.636	0.0185387	137.234	4	#a52a3c		0.472121	0.462198	0.479939	0.477541	0.424099	0.411668	0.509962	0.474213	0.566715	0.47295	0.454747	0.451072	0.454594	6.45588	0.454594	9.62073			0.488243	0.494963	0.478474	0.485116	0.480064	0.493456	0.483192	0.500428	0.500485	0.465358	0.450381	0.475908
355.258	0.00355258	0.9144	0.0192313	190.199	4	#33a02c		0.488332	0.453773	0.469961	0.483032	0.391783	0.410042	0.5139	0.456952	0.534107	0.455487	0.428516	0.434615	0.449487	8.87533	0.449487	9.64053			0.468883	0.486566	0.465359	0.488972	0.483156	0.47681	0.493333	0.488228	0.512963	0.480925	0.423604	0.445877
378.017	0.00378017	0.8723	0.0192737	181.034	4	#c8308c		0.50196	0.457158	0.472932	0.483492	0.40155	0.431845	0.523406	0.472304	0.531361	0.425848	0.44842	0.441579	0.458156	7.97587	0.458156	9.64232			0.492487	0.501735	0.492522	0.484213	0.484083	0.4807	0.508424	0.495885	0.520582	0.428686	0.393827	0.453673
137.023	0.00137023	0.5986	0.0182011	131.558	4	#ffd700		0.551161	0.466229	0.52539	0.549521	0.514886	0.446487	0.490881	0.484826	0.405864	0.513974	0.473802	0.39326	0.508946	8.54647	0.508946	9.64871			0.619763	0.587286	0.722981
362.318	0.00362318	0.9918	0.019245	206.15	4	#ff7f00		0.462198	0.456025	0.438021	0.464159	0.494119	0.431412	0.506191	0.419717	0.484082	0.453188	0.397672	0.405832	0.457656	4.85596	0.457656	9.64907			0.541445	0.534295	0.662161
175.047	0.00175047	0.6354	0.0185462	137.053	4	#00ff00		0.488696	0.460574	0.469721	0.472507	0.440357	0.411609	0.514077	0.470493	0.574715	0.483749	0.449887	0.477893	0.457244	5.9947	0.457244	9.66915			0.493328	0.494052	0.476073	0.51217	0.473666	0.477914	0.495431	0.514522	0.508898	0.518216	0.476342	0.495214
195.116	0.00195116	0.6585	0.0186792	141.003	4	#c8308c		0.444326	0.448871	0.414871	0.387372	0.580197	0.468755	0.519859	0.439673	0.498357	0.484634	0.495429	0.400111	0.457399	14.5562	0.457399	9.72861			0.810854	0.650684	0.936392
148.076	0.00148075	0.5765	0.0183175	125.889	4	#fb6496		0.53697	0.471059	0.511185	0.502228	0.444038	0.457238	0.507535	0.474302	0.506784	0.418687	0.459769	0.389941	0.48712	7.28665	0.48712	9.7448			0.479674	0.50224	0.506232	0.496228	0.503141	0.525744	0.550497
363.083	0.00363083	0.8837	0.0192465	183.651	4	#a52a3c		0.473107	0.437554	0.470854	0.498451	0.362827	0.36461	0.507138	0.461887	0.53827	0.470275	0.413997	0.489055	0.434567	13.3912	0.434567	9.75902			0.520804	0.51143	0.533251	0.553756
167.084	0.00167084	0.6032	0.0184855	130.521	4	#8b3b00		0.472429	0.53048	0.413958	0.419957	0.544993	0.502552	0.532183	0.42232	0.530032	0.471935	0.520669	0.446959	0.480728	11.5076	0.480728	9.77454			0.789009	0.635808	0.917545
277.071	0.00277071	0.7637	0.019036	160.476	4	#33a02c		0.4862	0.45587	0.474409	0.509657	0.40585	0.414833	0.506369	0.4461	0.546869	0.478508	0.432117	0.440314	0.457803	8.91049	0.457803	9.78756			0.53113	0.504252	0.563018
264.078	0.00264078	0.7376	0.0189931	155.333	4	#c8308c		0.468308	0.562536	0.456012	0.473633	0.447516	0.441518	0.536511	0.455225	0.543455	0.519451	0.465929	0.574483	0.474921	9.39117	0.474921	9.78927			0.798342	0.631954	0.918991
337.266	0.00337266	0.923	0.0191939	192.348	4	#778b00		0.48694	0.43816	0.476672	0.471854	0.375774	0.392744	0.506642	0.454312	0.503738	0.425469	0.416097	0.411228	0.440357	10.6144	0.440357	9.80342			0.469063	0.489014	0.466973	0.495677	0.472771	0.486641	0.495152	0.477687	0.505119	0.410644	0.390979	0.428313
199.151	0.00199151	0.6783	0.018703	145.074	4	#bebe00		0.510506	0.443943	0.484203	0.468384	0.384256	0.409247	0.496513	0.460444	0.476044	0.454237	0.423337	0.371219	0.45009	10.51	0.45009	9.85172			0.585137	0.559808	0.653077
340.284	0.00340284	0.9521	0.0192004	198.356	4	#fdbf6f		0.484132	0.45355	0.479227	0.483669	0.418558	0.407441	0.50802	0.440634	0.473798	0.418156	0.398553	0.394472	0.454429	7.52553	0.454429	9.85619			0.493317	0.503906	0.542393	0.577463
299.069	0.00299069	0.8226	0.0191006	172.258	4	#36648b		0.488567	0.457559	0.480753	0.48732	0.41486	0.419187	0.511832	0.474204	0.57329	0.497971	0.445877	0.464476	0.458041	7.35802	0.458041	9.85973			0.520132	0.489658	0.48272	0.538027	0.488266	0.485748	0.492024	0.577905
336.326	0.00336326	0.9785	0.0191918	203.931	4	#ff83fa		0.491655	0.479556	0.461604	0.467051	0.481205	0.464725	0.502678	0.464951	0.487607	0.422367	0.446921	0.374089	0.474299	2.46227	0.474299	9.86579			0.468564	0.491501	0.491075	0.530048	0.469866	0.486331	0.497731	0.509864	0.486628	0.454492	0.40693	0.422102
[truncated: 601 more rows]

## Sheet: 20%CV cut
								control						case
[truncated: 1,738 more rows]

## Sheet: Feature list 08.2024 feature di
m/z	Interval Width (+/- Da)	1/K0 [VÂ·s/cmÂ²]	1/K0 Interval Width (+/- VÂ·s/cmÂ²)	CCS [Ã…Â²]	CCS Interval Width (+/- Ã…Â²)	Color	Name	ROC 40 LstrvsRstr RMS	ROC 41 LstrvsRstr RMS	ROC 48 LstrvsRstr RMS	ROC 49 LstrvsRstr RMS	ROC 50 LstrvsRstr RMS	ROC 51 LstrvsRstr RMS	ROC 42 LstrvsRstr RMS	ROC 43 LstrvsRstr RMS	ROC 44 LstrvsRstr RMS	ROC 45 LstrvsRstr RMS	ROC 46 LstrvsRstr RMS	ROC 47 LstrvsRstr RMS	control mean	control CV	case mean	case CV	difference case and control	cntr accuracy
[truncated: 82 more rows]

[truncated: 4 more sheets: cntrl accuracy filtered, cntrl CV filtered, Feature list 08.2024 shortlist, shortlist 16 most difference]
